# Supplementary material for: Maternal obesity increases hypothalamic miR-505-5p expression in mouse offspring leading to altered fatty acid sensing and increased intake of high-fat food
Source: PLoS Biol. 2024 Jun 4;22(6):e3002641. doi: 10.1371/journal.pbio.3002641 (PMC11149872; doi:10.1371/journal.pbio.3002641)
Supplement: S1 Data — Each tab includes data for the noted graphs in Figs 1–5, plus a tab for data mentioned in the text. (XLSX) [file pbio.3002641.s005.xlsx]

## Sheet: Figure 1
b. chow intake (kcal)
Week	Off-C chow																					Off-Ob chow
4	9.83	12.08	7.63	9.2	10.19	9.68	9.8	9.4	10.7	10.2	10.8	14	9.3	10.625	16.75	9.6	12.2	11.27	9.23	11.51	12.58	5.08	14.3	7.4	5.7	7.2	9	10.2	9.7	9.1	4.9	9.7	9.4	7.73	12.55	12.23
5	12.23	11.88	11.18	12.2	13.1	13.43	9.3	12.9	11.6	10.9	12.2	17.7	11.8	11.6	12.25	12.2	14.15	12.25	14.08	15.55	14.2	13.49	13.6	13.5	12.9	12.8	12.9	13.7	12.4	12.2	14	8.1	12.3	14.3	16.1	13.9
6	12.23	11.65	11.4	11.35	12.38	11.98	12.8	12.1	12.9	11.6	12.7	16.6	9.5	11.825	12.6	11.9	14.55	13.23	15.15	15	14.78	13.06	14.5	13.5	13.5	12.8	12.9	14	16.1	13.9	11.3	5.5	12	14.42	15.83	14.64
7	12.98	12.58	12.2	12.13	12.53	13	12.8	12.6	13.3	12.5	12.4	15.8	11.5	11.675	13.125	11.8	16.73	13.15	15.63	15.68	14.48	13.75	13.9	13.6	13	12.5	13.8	9.7	13.8	15.1	12.4	10	12.1	14.15	16.33	13.69
8	12.38	12.99	13.5	10.65	13.2	11.23	13.7	12.1	13.4	12.8	12.8	16.8	12.4	12.1	13.425	11.14	14.83	14.43	15.7	15.2		14.3	12.1	14.6	14.2	13.1	13.9	22.7	12.6	15.9	15.2	7.7	12	14.7	16.4	14.18
c. HFD intake (kcal)
Week	Off-C HFD																						Off-Ob HFD
4	14.5	14.56		8.07	6.81	7.3	17	12.9	13.1	15.9	5.4	10.6	9.7	5.3	14.58	13.4	34.46	9.77	8.33	8.84	13.73	13.22	10.09	9.51	17.36	14.88	24.7	8.9	13.6	18.4	11.3	9	17.7	6.9	8.94	9.64	15.48	16.49	22.24	11.8	9.51
5	15.59	13.63	14.24	8.49	15.36	6.9	16.2	9.6	23.8	31.8	19.7	17.3	15.8	8.9	14.24	19.67	27.13		15.94	17.61	27.03	15.43	22.63	16.52	15.81	13.66	36.6	16.3	19.8	22.5	21.6	10	19	17.6	66.63	14.91	22.11	24.33	23.5	19.03	20.17
6	22.69	14.53	19.64	21.86	18.68	16	28.9	16.7	15.9	49.9	40.3	45.5	26	12.2	11.25	15.14	30.09	18.19	13.66	14.3	30.89	21.66	26.55	21.7	29.19	32.08	51	15.4	38.4	20.5	25.7	17.9	37.4	51.9	42.62	19.09	27.32	31.47	38.31	38.76	19.8
7	44.07	35.93	23.95	30.18	41.75	21.4	32.1	28		37.6	35	55.8	22.3	35.1	11.83	18.42	30.92	19.64	12.15	17.16		60.71	74.41	33.36	55.64	58.69	68.9	21.3	84	63.3	24.4	32.8	26.6	44.3	25.97	19.83	28	55.96	39.89	30.44	27.87
8	36.38	42.64	20.57		35.33	21.4	41.7	32.3		47.3	23.1	42.8	15.4	44.4	10.67	15.83	24.67	49.05	18.1	24.94	25.99	46.96	70.26	81.86	57.54	50.75		34.2	73.1	77.3	31.1	45.6	40.3	44.9	50.79	14.63	24.17	69.86	30.15	54.68	40.58
d. sucrose preference
% sucrose	Control						Obese
0.5	63.8731	76.9665	56.279	68.5152	100.1	109.582	94.2854	78.9308	88.5753	88.2296
1	68.9903	91.3196	88.3396	100	100.155	100.335	93.0756	95.9872	98.0603	96.5193
2	80.5508	100.406	89.9072	100.935	103.389	105.796	99.3032	94.5285	100.927	99.8509
4	88.5985	101.092	95.7382	136.349	84.6469	102.291	98.3333	97.9537	100.371	99.4026
8	93.5611	100.284	93.2445	100.453	100.765	103.946	98.0488	96.8576	101.946	99.0589
16	92.8272	102.667	96.0228	100.181	101.286	106.423	98.0805	99.7447	104.752	99.3292
32	89.9894	94.252	80.3708	99.0385	91.8045	108.513	96.6593	94.6202	16.50943*	100.564
e. sucrose intake
% sucrose	Control						Obese
0.5	0.2788	0.256	0.1635	0.1915	0.339	0.368	0.3569	0.251	0.2915	0.3465
1	0.7125	0.707	0.5165	0.569	0.719	0.807	0.8218	0.598	0.819	0.8615
2	1.602	1.989	1.385	1.728	1.753	1.698	2.1995	1.624	1.796	2.177
4	3.988	6.108	3.902	6.632	4.142	5.924	5.652	4.404	5.26	5.068
8	11.304	16.004	9.1	15.984	11.586	15.384	10.77	15.288	16.344	16.712
16	23.8	23.2	14.376	26.576	20.16	26.512	21.632	25.008	23.28	30.6987
32	32.08	31.264	20.384	29.664	28.656	33.856	33.528	28.704	2.24*	33.0667
f. body weight (g) of mice weaned onto chow diet
Week	Off-C chow												Off- Ob chow
4	16	16.1	16.8	13.2	17.8	16.6	15	21.3	15.6	17.5	19.4	15.7	19.9	14.1	16.1	17	17.6	19.9	16.9	18.2	18.8		14.9	15.8	15.3	16.3	16.9	15	14	19.1	20.7	16.1	18.4
5	20.8	21.9	21.8	17.7	21.2	21.5	19.4	23.5	19.5	21.7	22.6	21.2	20.7		21.7	20.7	21.6	24.8	20.7	23.6	23.2		19.3	18.4	19.9	19.8	21.6	20.2	18.6	21.8	23.8	20.7	21.4
6	23.5	23.7	23.1	21.2	23.9	24	22.4	24.9	21.04	25.3	24.1	23.2	22.2	21.3	23.8	24.3	24.1	27.5	23.74	26.6	26	24.2	22.3	20.8	22.5	22.3	23.3	22.3	20.7	24.1	25.2	23.7	24.1
7	25.4	27.4	25.8	24.5	25.7	27.6	23.59	25.41	23.9	26.5	25.3	23.5	24.6	22.7	24.4	26.3	26	30	25.7	28.5	26.9	27.32	24.3	21.8	24.9	24.3	25.4	25.2	22.8	25.6		25.3	24.2
8	27.1	27.5	26.3	24.9			26.1		24.6		26.1	25.7	26.1	23.3	25.7	27.6	26.7	30.6		29.6	28.1	28.7	25.1	23	26	25.4	26.7	26.3	25.3	27.6		27.4	24.8
g. body fat mass as % of total body weight of mice weaned onto chow diet
Week	Off-C chow												Off- Ob chow
4	11.706	9.081	10.048	10.326	10.354	10.253	11.26	10.587	10.019	7.71	10.742	10.739	14.9579	11	12.4472	9.7	10.0511	11.2965	11.2544	9.58791	11.5266		11.8322	11.7405	13.7974	11.1595	12.7988	11.6067	11.1929	12.267	13.5942	12.5901	12.1848
5	12.236	8.845	9.248	10.593	8.075	8.814	12.036	9.298	10.082	8.857	11.124	10.514	11.1787		11.5023	9.09662	10.2269	10.1855	9.33816	7.48305	11.3535		11.7461	10.663	13.9548	10.5051	13.8148	12.5594	11.9946	11.1927	11.6344	11.0387	9.39252
6	9.085	5.422	6.913	9.278	8.293	7.358	10.103	10.06	8.047	6.897	10.635	8.909	9.64865	10.8216	9.77731	9.12757	8.95436	9.20727	8.06234	6.37218	10.9885	8.26446	11.8834	8.84135	12.3689	9.78475	12.0515	10.5067	13.1691	11.917	12.0397	10.5992	11.2614
7	10.335	7.044	8.233	10.298	8.195	7.764	8.911	10.968	9.724	5.811	11.067	10.813	11.5081	10.7401	10.0861	10.0418	7.65385	11.1833	7.74319	8.5193	10.4052	8.79575	11.2346	10.3716	12.5502	9.8642	11.3622	11.4643	9.43421	12.6328		8.58893	10.8058
8	9.465	5.364	5.662	7.233			10.862		9.15		12.858	10.296	11.2605	10.5365	11.8288	10.5942	8.68914	11.2712		8.50338	13.3167	8.71429	8.30279	9.85652	14.7769	9.91338	10.7079	11.5285	10.0988	14.6051		10.2044	10.3831
h. body weight (g) of mice weaned onto a HFD
Week	Off-C HFD												Off-Ob HFD
4	17.8	17.8	19.2	17.39	18.8	13.8	16	15.9	19.2	16.8	19.6	19.4	19.4	17.3	15.7	16.4	11.42	17.7	19.3		16.8	17.6	17.8	16.8	17.9
5	21.7	21.5	23.1	22.7	23.6	20.1	19.9	22.2	24.5	21.2	23.3	23.67	24	22.25	20.9	23.1	18.4	23	24.4		22.8	22.6	20.4	21.2	22.6
6	24.26	24.6	25.8	24.9	26.5	22.5	22	25.5	29.01	25.5	26.4	26.4	27.3	25	23.5	26.7	23.8	27.5	27	27.2	27.1	26.7	23.8	26.4	25.1
7	26.3	27.2	27.9	27.1	29.6	26.4	25.9	28.6	32.08	28.98	27.8	29.4	30	27.4	27.6	31	26.9	30.6	31	29.9	28.4	29.5	26.1	30.5	27.7
8	28	29.7		29.8	32	26.8	27.4		35.2	32.8	29.82	30.9	33.46	29.5	29.4	33.1	29.01	35.2	34.3	33.3	31.2		28	33.4	28.7
i. body fat mass as % of total body weight of mice weaned onto HFD
Week	Off-C HFD												Off-Ob HFD
4	9.0955	7.9551	8.5313	9.5227	9.3191	10.558	11.325	10.239	10.0104	13.0119	8.6429	10.8557	12.3814	12.8266	10.6752	10.6341	11.5149	10.1864	10.601		10.756	11.0625	11.3483	14	11.4525
5	7.3917	6.5628	7.1948	11.9119	11.1864	10.4726	10.7688	12.7568	10.5388	14.9623	6.4936	9.1044	9.875	11.7798	9.41148	10.2857	13.962	11.2304	11.2172		12.3903	12.2566	10.3628	12.1132	12.2434
6	8.2976	8.0528	7.2481	9.7751	13.4038	11.3333	9.6364	15.7569	10.779	16.3765	7.4356	8.1667	12.8132	11.104	10.2851	11.9513	13.6639	15.6545	12.537	13.8162	12.4834	12.4345	12.8824	15.2765	12.239
7	8.2814	7.6691	7.2258	10.6089	15.9291	15.8674	11.1931	19.6154	17.5343	19.3306	8.2446	8.5272	15.7633	11.5365	13.5399	19.1742	17.2379	19.732	20.6452	18.4281	13.0106	14.9864	12.7854	19.0361	13.1083
8	9.5071	12.2896		15.5705	18.5031	14.0896	12.9781		21.358	21.7744	10.4896	9.7184	22.1907	13.0169	14.381	19.7069	20.0552	26.3949	24.5831	22.4775	15.1603		15.3321	24.5838	14.4216

## Sheet: Figure 2
d. miR-505-5p expression (relative to control) 8 week old male ARC
Off-C	Off-Ob
0.813928	1.22693
1.08414	1.82557
1.06327	1.15114
0.983084	1.51582
1.05558	1.33018
	1.73001
	2.10127
e. miR-505-5p expression (relative to control) fetal hypothalamus
Off-C	Off-Ob
0.981516	1.02246
0.900653	1.09013
1.1223	1.02617
1.01667	1.20095
1.00513	1.07633
0.984028	1.14012
	1.19739
f. miR-505-5p expression (relative to control) hypothalamic NPCs
Off-C	Off-Ob
1.17236	3.96194
0.800135	2.69144
1.09488	1.03604
0.907254
1.02542
g. Atp11c expression (relative to control) fetal hypothalamus
Off-C	Off-Ob
0.995671	1.04717
0.995328	1.01734
0.989685	0.87*
1.02002	1.06821
	1.05696
	1.08475
	1.09862
h. miR-505-5p expression (relative to control) mHypoE-N46 plus hormones
vehicle	insulin	leptin	glucose
1.08576	1.77156	1.47276	1.06859
0.964577	1.36999	1.26164	0.843282
0.954299	1.31171	1.07605	1.04068
0.938907	1.07682	0.884012	0.956572
1.06452	1.14903	1.28281
i. miR-505-5p expression (relative to control) mHypoE-N46 plus fatty acids
Vehicle	Palmitic	Stearic	Oleic	Linoleic
1.08576	1.15906	1.8468	0.932586	1.32819
0.964577	1.20188	1.27235	1.31211	1.30881
0.954299	1.40131	1.49423	0.988194	1.09273
1.03453	0.505298	0.915884	1.4524	1.06933
0.741963	0.656404	2.14834	1.77304	0.950208
1.29121	0.982519	1.61785	1.85977	0.953831
j. miR-505-5p expression (relative to control) C8-D1A plus fatty acids
Vehicle	Oleic	Palmitic	Stearic	Glucose
0.976031	0.928061	0.694166	1.17661	1.03096
0.825263	0.783989	0.692264	0.707866	1.04962
1.21834	0.944483	0.86161	0.924341	1.03816
0.789699	1.55*	0.440001	1.31533	1.00152
1.27979	0.858638	0.668008	0.562309	1.23279
	0.804342	0.667005	1.15806	0.57328
k. miR-505-5p expression (relative to control) adult male MBH
lean	DIO	ObOb
0.957978	1.66451	0.975311
1.13365	1.54382	1.43083
0.908528	1.03295	1.83791
0.69	1.59309
1.14	1.29
1.32	1
0.64	1.14
1.18	1.27
1.23	1.15
	1.15
	1.22
	1.37

## Sheet: Figure 3
e. FA sensing related protein expression in P-SILAC experiment
	NC_Mean	miR505-5p_Mean	NC_StErr	miR505-5p_StErr	P VALUE	ADJ P VALUE
SOAT1	1.27254	0.682371	0.162234	0.0234419	0.00160264	0.020053
SLC27A4	0.339889	0.27286	0.0192319	0.00372283	0.0128746	0.0552162
SLC25A10	0.245473	0.177076	0.016916	0.00554514	0.00420712	0.02996
SGPL1	0.442527	0.277375	0.00722111	0.0169296	0.000283396	0.0111406
PTK2	0.876412	0.534997	0.0302288	0.0168545	0.000116409	0.00822837
PI4KA	1.16883	0.531375	0.0139818	0.0602856	0.000201457	0.0102528
LPCAT3	0.404235	0.298593	0.0373757	0.0181479	0.0220324	0.0769421
HSD17B12	0.401351	0.247447	0.0158003	0.00709412	0.00010419	0.00759313
HADHA	0.232452	0.181064	0.0116768	0.013945	0.0255136	0.084536
ERLIN2	0.225271	0.115875	0.0140766	0.00688517	0.000159602	0.00975351
ERLIN1	0.225271	0.115875	0.0140766	0.00688517	0.00257276	0.0242116
EPHX1	0.416121	0.260626	0.0483309	0.00723222	0.00392463	0.0290971
DHCR7	0.388125	0.168978	0.0435656	0.0143119	0.000378873	0.0119214
CRAT	0.279931	0.171896	0.0122122	0.00610838	0.000177045	0.00975351
CPT1A	0.312929	0.171626	0.0163027	0.000733544	4.04766e-05	0.00577778
AGPAT6	1.04523	0.757798	0.100153	0.0327465	0.0173274	0.0662035
AGPAT4	0.369767	0.305588	0.0116862	0.010337	0.0128522	0.0552162
AGPAT3	0.274526	0.165634	0.0186167	0.00652265	0.00043297	0.0119214
ACOT9	0.290929	0.191493	0.0101796	0.00570179	0.000242115	0.0111406
ACADL	0.296205	0.160243	0.00361629	0.000391819	6.47474e-06	0.00403753
ACAD9	0.255913	0.139868	0.00225875	0.00676988	3.76165e-05	0.00577778
f. oleic acid uptake (left) and acyl-coA and acetyl co-A metabolites (right)
control	mimic miR-505-5p			control	mimic miR-505-5p
1.00594	0.700974			0.983102	0.983102
0.996023	0.598663			0.975165	0.695089
0.998042	0.831445			0.865175	1.02166
1.05469	0.939755			0.748382	0.911666
0.945306	0.880981			1.31647	0.714365
1.06828	0.988896			1.29039	0.764257
0.931723	1.06112			0.827067	0.897901
0.994924	0.903801			0.99424	0.697104
1.00508	0.927971				0.729774

## Sheet: Figure 4
a. Expression of candidate genes after transfection of miR-505-5p mimic in mHypoEN46 cells
gene	Negative control						miR-505-5p mimic
Acot9	1.00672	0.993328	1.0023	1.00373	0.996283		0.930302	0.756565	0.71952	1.04304	0.719398
Agpat3	0.992394	1.00766	1.04258	0.959159	1.02632	0.974354	0.91029	0.771913	0.743753	0.929312	0.720309
Cpt1a	0.970729	1.03015	0.936969	1.06727	0.986034	1.01416	0.891406	0.947175	0.800232	0.794755	0.79296
Slc25a10	0.965983	1.03522	1	1.02981	0.971055		0.830697	0.766922	0.758787	0.897863	0.738833
Slc27a4	0.974153	1.02653	0.982529	1.01778	1.02224	0.978244	0.874533	0.9128	0.928326	0.911326	0.928349
Soat1	0.952879	1.04945	0.868753	1.15108	1.16192	0.860646	0.554875	0.68193	0.458411	0.706847	0.592914
b. Expression of candidate genes in fetal hypothalamus of Off-C and Off-Ob
gene	Off-C						Off-Ob
Acot9	1.12838	0.92175	1.05437	0.901423	0.952756	1.05359	0.784662	0.886628	0.788028	0.90267	0.883045	0.882153	0.782887	0.939323	0.991138
Agpat3	1.08639	0.964956	1.03687	0.991129	0.936362	0.98606	0.836378	0.925537	0.885329	0.970713	0.809097	0.860242	0.783812	0.927117	0.88378
Cpt1a	0.950071	1.11306	0.97111	1.16627	0.925587	0.886451	1.190999*	0.98073	0.758187	0.935383	0.873109	0.686001	0.823721	0.928666	0.777177
Slc25a10	0.925479	1.03813	0.989731	1.09323	0.929361	1.02923	0.905174	0.855089	0.700509	0.788634	0.86606	0.797012	0.740679	0.873639	0.88517
Slc27a4	1.08772	0.965231	1.01312	1.02509	0.921877	0.988997	0.676371	0.928808	0.812195	1.09456	0.921788	0.820877	0.734146	0.986698	0.908004
Soat1	1.18139	0.866643	0.882342	1.29359	0.94502	0.843785	0.714754	0.814361	0.855435	0.734106	0.993468	0.779834	1.710254*	0.828604	1.12509

## Sheet: Figure 5
b. miR-505-5p levels after ICV surgery
vehicle	mir-505-5p mimic
1.54	434.55
0.79	107.73
0.8	450.39
	21.32
	6.74
c. cumulative chow intake (g) after ICV surgery
	negative control				miR-505-5p mimic
24h	4.44	1.32	2.48	4.89	4.01	3.77	2.26	1.58
48h	6.28	3.35	5.39	9.07	6	6.79	6.22	3.84
72h	10.75	6.53	9.97	12.69	10.34	11.28	11.23	7.68
d. cumulative HFD intake (g) after ICV surgery
	negative control							miR-505-5p mimic HFD
24h	2.35	2.24	2.27	1.27	1.17	1.67	1.26	2.37	2.54	2.23	2.66	0.97	1.52	1.41
48h	2.98	3.86	4.05	3.06	3.04	3.48	2.53	4.17	4.84	4.23	5.04	2.54	3.73	3.53
72h	5.14	5.26	8.63*	5.2	4.45	4.86	3.94	6.51	6.29	5.85	6.24	4.37	5.44	5.31
f. miR-505-5p expression in adult male ARC
Off-C	Off-Ob	Off-FEx
1.05628	1.14749	0.869961
0.984718	1.37142	1.08967
1.18691	1.53533	1.21674
0.940488	1.15665	0.994578
0.974845	1.08165	1.06207
0.878959	1.2944	0.951501
	1.21438	1.1835
	1.06541
g. HFD intake (kcal)
	Off-C								Off-Ob								Off-FEX
4	14.58	13.4	34.46	9.77	8.33	8.84	13.73	13.22	10.09	9.51	17.36	14.88	24.7	8.9	13.6	18.4	11.22	11.12	7.39	11.4	11	12.9
5	14.24	19.67	27.13		15.94	17.61	27.03	15.43	22.63	16.52	15.81	13.66	36.6	16.3	19.8	22.5	18.71	34.05	14.05	13.43	16.7	22.2
6	11.25	15.14	30.09	18.19	13.66	14.3	30.89	21.66	26.55	21.7	29.19	32.08	51	15.4	38.4	20.5	34.75	38.74	22.31	28.09	18	14
7	11.83	18.42	30.92	19.64	12.15	17.16		60.71	74.41	33.36	55.64	58.69	68.9	21.3	84	63.3	37.9	38.96	24.49	37.06	21.3	15.5
8	10.67	15.83	24.67	49.05	18.1	24.94	25.99	46.96	70.26	81.86	57.54	50.75		34.2	73.1	77.3	35.87	61.94	25.26	49.56	13.6	28.2

## Sheet: other supplementary
miR-505-5p expression in different brain regions of adult control male mice
cortex	hippo	MBH
0.988976	1.67178	2.37051
1.1153	1.69332	3.29701
0.922988	1.58341	2.45499
1.1414	1.49244	2.26202
0.852787	2.1969	2.45349
	1.18362
miR-505-5p expression in OffC and OffOb cortex
OffC	OffOb
0.988976	0.936521
1.1153	1.05427
0.922988	0.770729
1.1414	1.26683
0.852787
miR-505-5p expression in OffC and OffOb hippocampus
offc	offob
1.67178	1.06828
1.69332	0.990001
1.58341	2.49699
1.49244	1.09478
2.1969
1.18362
