# Supplementary material for: Maternal obesity increases hypothalamic miR-505-5p expression in mouse offspring leading to altered fatty acid sensing and increased intake of high-fat food
Source: PLoS Biol. 2024 Jun 4;22(6):e3002641. doi: 10.1371/journal.pbio.3002641 (PMC11149872; doi:10.1371/journal.pbio.3002641)
Supplement: S2 Data — (XLSX) [file pbio.3002641.s006.xlsx]

## Sheet: Sheet1
Protein IDs	Majority protein IDs	Peptide counts (all)	Peptide counts (razor+unique)	Peptide counts (unique)	Protein names	Gene names	Fasta headers	Number of proteins	Peptides	Razor + unique peptides	Unique peptides	Peptides GTI7_1	Peptides GTI7_2	Peptides GTI7_3	Razor + unique peptides GTI7_1	Razor + unique peptides GTI7_2	Razor + unique peptides GTI7_3	Unique peptides GTI7_1	Unique peptides GTI7_2	Unique peptides GTI7_3	Sequence coverage [%]	Unique + razor sequence coverage [%]	Unique sequence coverage [%]	Mol. weight [kDa]	Sequence length	Sequence lengths	Fraction average	Fraction 1	Fraction 2	Fraction 3	Fraction 4	Fraction 5	Fraction 6	Fraction 7	Fraction 8	Fraction 9	Fraction 10	Fraction 11	Fraction 12	Q-value	Score	Identification type GTI7_1	Identification type GTI7_2	Identification type GTI7_3	Ratio M/L	Ratio M/L normalized	Ratio M/L variability [%]	Ratio M/L count	Ratio M/L iso-count
A0A087WP63;A0A087WNX7;A0A087WNL7;A0A087WQ44;E9Q9V7;A0A087WQY5	A0A087WP63;A0A087WNX7;A0A087WNL7;A0A087WQ44	3;3;3;3;1;1	3;3;3;3;1;1	3;3;3;3;1;1		Srcap	tr|A0A087WP63|A0A087WP63_MOUSE Predicted gene 42715 (Fragment) OS=Mus musculus GN=Gm42715 PE=1 SV=1;tr|A0A087WNX7|A0A087WNX7_MOUSE Snf2-related CREBBP activator protein OS=Mus musculus GN=Srcap PE=1 SV=1;tr|A0A087WNL7|A0A087WNL7_MOUSE Snf2-related CREBBP a	6	3	3	3	1	3	1	1	3	1	1	3	1	1.6	1.6	1.6	331.54	3095	3095;3114;3210;3271;936;1192	2.11	3	4	1		1								0	4.4233	By MS/MS	By MS/MS	By MS/MS	0.78623	1.5677	40.48	9	1
A0A087WNN8;Q61263;A0A087WSJ5	A0A087WNN8;Q61263	4;4;1	4;4;1	4;4;1	Sterol O-acyltransferase 1	Soat1	tr|A0A087WNN8|A0A087WNN8_MOUSE Sterol O-acyltransferase 1 (Fragment) OS=Mus musculus GN=Soat1 PE=1 SV=1;sp|Q61263|SOAT1_MOUSE Sterol O-acyltransferase 1 OS=Mus musculus GN=Soat1 PE=1 SV=2	3	4	4	4	3	2	2	3	2	2	3	2	2	29.1	29.1	29.1	25.347	220	220;540;32	1.08	11	1											0	16.221	By MS/MS	By MS/MS	By MS/MS	1.0314	3.5681	6.2759	12	1
A0A087WNQ6;J3QPW0;J3QP42;J3QNY0;J3QNE0;J3QJX2;J3KMU1;J3KMR5;Q8BS74;J3QNV4;J3QNI1;A0A087WSR0;A0A087WP97;A0A087WNW4;Q9D6C3;Q810R0;A0A0A6YX04;A0A087WSS9;A0A087WSL2;A0A087WS79;A0A087WRT9;A0A087WRP6;A0A087WRL2;A0A087WRK3;A0A087WRK1;A0A087WRF5;A0A087WR99;A0A087WR14;A0A087WQC7;A0A087WQA3;A0A087WQ24;A0A087WPJ9;A0A087WP44;A0A087WNW5;A0A087WP35;A0A087WP28;P05531	A0A087WNQ6;J3QPW0;J3QP42;J3QNY0;J3QNE0;J3QJX2;J3KMU1;J3KMR5;Q8BS74;J3QNV4;J3QNI1;A0A087WSR0;A0A087WP97;A0A087WNW4;Q9D6C3;Q810R0;A0A0A6YX04;A0A087WSS9;A0A087WSL2;A0A087WS79;A0A087WRT9;A0A087WRP6;A0A087WRL2;A0A087WRK3;A0A087WRK1;A0A087WRF5;A0A087WR99;A0A087WR14;A0A087WQC7;A0A087WQA3;A0A087WQ24;A0A087WPJ9;A0A087WP44;A0A087WNW5;A0A087WP35;A0A087WP28;P05531	1;1;1;1;1;1;1;1;1;1;1;1;1;1;1;1;1;1;1;1;1;1;1;1;1;1;1;1;1;1;1;1;1;1;1;1;1	1;1;1;1;1;1;1;1;1;1;1;1;1;1;1;1;1;1;1;1;1;1;1;1;1;1;1;1;1;1;1;1;1;1;1;1;1	1;1;1;1;1;1;1;1;1;1;1;1;1;1;1;1;1;1;1;1;1;1;1;1;1;1;1;1;1;1;1;1;1;1;1;1;1	X-linked lymphocyte-regulated protein PM1	Sly;Gm21865;Gm21739;Gm21760;Gm21117;Gm20916;Gm28490;Gm21858;Xlr;Gm20736;Gm21209;Gm20837;Gm29554;3830403N18Rik;Gm29866;Gm21996;Gm21650;Gm21294;Gm28576;Gm21497;Gm20814;Gm21488;Gm21095;Gm20843;Gm29564;Gm29276;Gm28919;Gm28510	tr|A0A087WNQ6|A0A087WNQ6_MOUSE Sycp3-like Y-linked (Fragment) OS=Mus musculus GN=Sly PE=4 SV=1;tr|J3QPW0|J3QPW0_MOUSE Predicted gene, 21170 OS=Mus musculus GN=Gm21865 PE=4 SV=1;tr|J3QP42|J3QP42_MOUSE Predicted gene 28891 OS=Mus musculus GN=Gm21739 PE=4 SV=	37	1	1	1	0	1	0	0	1	0	0	1	0	10	10	10	13.142	110	110;166;166;166;166;166;166;166;187;188;188;188;188;188;208;219;222;222;222;222;222;222;222;222;222;222;222;222;222;222;222;222;222;222;240;240;208	8								1					0.00023111	2.0588		By MS/MS		NaN	NaN	NaN	0	0
A0A087WQE6;A0A087WNT1;P83940;A0A087WPE4	A0A087WQE6;A0A087WNT1;P83940;A0A087WPE4	5;5;5;3	5;5;5;3	5;5;5;3	Transcription elongation factor B polypeptide 1	Tceb1	tr|A0A087WQE6|A0A087WQE6_MOUSE Elongin-C (Fragment) OS=Mus musculus GN=Eloc PE=1 SV=1;tr|A0A087WNT1|A0A087WNT1_MOUSE Elongin-C OS=Mus musculus GN=Eloc PE=1 SV=1;sp|P83940|ELOC_MOUSE Elongin-C OS=Mus musculus GN=Eloc PE=1 SV=1;tr|A0A087WPE4|A0A087WPE4_MOUSE	4	5	5	5	5	3	3	5	3	3	5	3	3	77.9	77.9	77.9	10.657	95	95;134;112;51	10.5										20	18		0	51.339	By MS/MS	By MS/MS	By MS/MS	0.35458	1.2269	6.159	34	8
A0A087WNT9;A0A087WS03;A0A087WQ32;G3X9F1;Q9R1S3	A0A087WNT9;A0A087WS03;A0A087WQ32;G3X9F1;Q9R1S3	1;1;1;1;1	1;1;1;1;1	1;1;1;1;1	GPI ethanolamine phosphate transferase 1	Pign	tr|A0A087WNT9|A0A087WNT9_MOUSE GPI ethanolamine phosphate transferase 1 (Fragment) OS=Mus musculus GN=Pign PE=1 SV=1;tr|A0A087WS03|A0A087WS03_MOUSE GPI ethanolamine phosphate transferase 1 OS=Mus musculus GN=Pign PE=1 SV=1;tr|A0A087WQ32|A0A087WQ32_MOUSE GP	5	1	1	1	1	1	0	1	1	0	1	1	0	16.2	16.2	16.2	8.5109	74	74;798;826;931;931	1.33	2	1											0.0025746	1.5179	By MS/MS	By MS/MS		0.37211	0.694	13.951	3	0
A0A087WNV1;A0A087WSR7;A0A087WR52;Q8K2K6;A0A087WRL1	A0A087WNV1;A0A087WSR7;A0A087WR52;Q8K2K6	6;6;6;6;2	6;6;6;6;2	6;6;6;6;2	Arf-GAP domain and FG repeat-containing protein 1	Agfg1	tr|A0A087WNV1|A0A087WNV1_MOUSE Arf-GAP domain and FG repeat-containing protein 1 OS=Mus musculus GN=Agfg1 PE=1 SV=1;tr|A0A087WSR7|A0A087WSR7_MOUSE Arf-GAP domain and FG repeat-containing protein 1 OS=Mus musculus GN=Agfg1 PE=1 SV=1;tr|A0A087WR52|A0A087WR52	5	6	6	6	5	6	5	5	6	5	5	6	5	23	23	23	53.974	521	521;537;580;561;200	4.66				15	21	2							0	268.52	By MS/MS	By MS/MS	By MS/MS	0.4561	1.4545	8.7308	29	13
E9Q6L0;J3QP81;A0A087WS18;A0A087WQF1;A0A087WQ95;A0A087WNW8;A0A087WRK0;A0A087WP42;E9QNY9;A0A087WRE8;E9QKH0;A0A087WQ31;Q80TV8;A0A0A6YXZ1;A0A087WRU7;A0A0N4SVH2;A0A0N4SUT7	E9Q6L0;J3QP81;A0A087WS18;A0A087WQF1;A0A087WQ95;A0A087WNW8;A0A087WRK0;A0A087WP42;E9QNY9;A0A087WRE8;E9QKH0;A0A087WQ31;Q80TV8;A0A0A6YXZ1	12;12;12;12;12;12;12;12;12;12;12;12;12;7;3;3;2	12;12;12;12;12;12;12;12;12;12;12;12;12;7;3;3;2	9;9;9;9;9;9;9;9;9;9;9;9;9;4;3;3;1	CLIP-associating protein 1	Clasp1	tr|E9Q6L0|E9Q6L0_MOUSE CLIP-associating protein 1 OS=Mus musculus GN=Clasp1 PE=1 SV=2;tr|J3QP81|J3QP81_MOUSE CLIP-associating protein 1 OS=Mus musculus GN=Clasp1 PE=1 SV=1;tr|A0A087WS18|A0A087WS18_MOUSE CLIP-associating protein 1 OS=Mus musculus GN=Clasp1	17	12	12	9	11	9	10	11	9	10	8	6	7	13.3	13.3	10.7	160.23	1452	1452;1459;1460;1468;1469;1475;1477;1492;1526;1526;1536;1552;1535;1244;73;177;285	2.52	8	33	12	6	3	2							0	124.5	By MS/MS	By MS/MS	By MS/MS	0.71024	1.4627	21.259	58	21
A0A087WNY0;Q9D2I5	A0A087WNY0;Q9D2I5	2;2	2;2	2;2	LisH domain-containing protein ARMC9	Armc9	tr|A0A087WNY0|A0A087WNY0_MOUSE LisH domain-containing protein ARMC9 (Fragment) OS=Mus musculus GN=Armc9 PE=1 SV=1;sp|Q9D2I5|ARMC9_MOUSE LisH domain-containing protein ARMC9 OS=Mus musculus GN=Armc9 PE=1 SV=1	2	2	2	2	2	2	1	2	2	1	2	2	1	26.2	26.2	26.2	12.119	107	107;817	4				5									0	12.022	By MS/MS	By MS/MS	By MS/MS	2.0981	4.884	31.144	4	1
A0A087WNZ7;G5E870;A0A087WRV6;A0A0B4J1N9;A0A087WQ02;A0A087WP92	A0A087WNZ7;G5E870	7;7;3;3;2;2	7;7;3;3;2;2	7;7;3;3;2;2	E3 ubiquitin-protein ligase TRIP12	Trip12	tr|A0A087WNZ7|A0A087WNZ7_MOUSE E3 ubiquitin-protein ligase TRIP12 OS=Mus musculus GN=Trip12 PE=1 SV=1;sp|G5E870|TRIPC_MOUSE E3 ubiquitin-protein ligase TRIP12 OS=Mus musculus GN=Trip12 PE=1 SV=1	6	7	7	7	2	6	5	2	6	5	2	6	5	5.5	5.5	5.5	220.66	1992	1992;2025;830;982;346;423	2.5	3	11	2				2						0	77.133	By MS/MS	By MS/MS	By MS/MS	1.7376	3.5874	75.881	15	3
A0A087WP69;Q6XUX1	A0A087WP69;Q6XUX1	1;1	1;1	1;1	Dual serine/threonine and tyrosine protein kinase	Dstyk	tr|A0A087WP69|A0A087WP69_MOUSE Dual serine/threonine and tyrosine protein kinase OS=Mus musculus GN=Dstyk PE=1 SV=1;sp|Q6XUX1|DUSTY_MOUSE Dual serine/threonine and tyrosine protein kinase OS=Mus musculus GN=Dstyk PE=1 SV=1	2	1	1	1	0	1	1	0	1	1	0	1	1	1.5	1.5	1.5	99.648	882	882;927	3			2										0.0027754	1.4921		By MS/MS	By MS/MS	1.2009	2.0466	44.794	2	1
A0A087WPH7;F6Q2E3	A0A087WPH7	16;7	1;0	1;0		Psmc3	tr|A0A087WPH7|A0A087WPH7_MOUSE 26S proteasome regulatory subunit 6A (Fragment) OS=Mus musculus GN=Psmc3 PE=1 SV=6	2	16	1	1	16	16	15	1	1	1	1	1	1	69.8	5.9	5.9	34.02	305	305;203	5	1				8	4							0	47.519	By MS/MS	By MS/MS	By MS/MS	0.34971	1.0027	21.225	10	7
A0A087WRP1;A0A087WQH0;A0A087WR62;A0A087WPS7;A0A087WPI2;A0A0R4J2C6;A0A0R4J2C1;Q9QXJ1;A0A087WQ58;A0A087WPF4;A0A1B0GSI3;A0A1B0GR67;A0A087WNN4	A0A087WRP1;A0A087WQH0;A0A087WR62;A0A087WPS7;A0A087WPI2;A0A0R4J2C6;A0A0R4J2C1;Q9QXJ1;A0A087WQ58;A0A087WPF4;A0A1B0GSI3;A0A1B0GR67;A0A087WNN4	2;2;2;2;2;2;2;2;1;1;1;1;1	2;2;2;2;2;2;2;2;1;1;1;1;1	2;2;2;2;2;2;2;2;1;1;1;1;1	Amyloid beta A4 precursor protein-binding family B member 1	Apbb1	tr|A0A087WRP1|A0A087WRP1_MOUSE Amyloid-beta A4 precursor protein-binding family B member 1 (Fragment) OS=Mus musculus GN=Apbb1 PE=1 SV=1;tr|A0A087WQH0|A0A087WQH0_MOUSE Amyloid-beta A4 precursor protein-binding family B member 1 (Fragment) OS=Mus musculus G	13	2	2	2	2	2	1	2	2	1	2	2	1	16.6	16.6	16.6	25.092	223	223;260;451;485;487;708;710;710;105;120;122;131;158	3	1		3	2									0	6.4274	By MS/MS	By MS/MS	By MS/MS	2.9804	7.0312	28.072	3	3
A0A087WPL5;O70133;A0A0R4J2C3;A0A087WRT3	A0A087WPL5;O70133	21;21;10;1	21;21;10;1	1;1;1;0	ATP-dependent RNA helicase A	Dhx9	tr|A0A087WPL5|A0A087WPL5_MOUSE ATP-dependent RNA helicase A OS=Mus musculus GN=Dhx9 PE=1 SV=1;sp|O70133|DHX9_MOUSE ATP-dependent RNA helicase A OS=Mus musculus GN=Dhx9 PE=1 SV=2	4	21	21	1	18	16	17	18	16	17	1	1	1	24.3	24.3	2	149.62	1383	1383;1380;459;47	1.57	84	51	16	1									0	207.89	By MS/MS	By MS/MS	By MS/MS	0.3187	0.84355	25.355	142	59
A0A1B0GR64;A0A087WPT7;Q6P549	A0A1B0GR64;A0A087WPT7;Q6P549	1;1;1	1;1;1	1;1;1	Phosphatidylinositol 3,4,5-trisphosphate 5-phosphatase 2	Inppl1	tr|A0A1B0GR64|A0A1B0GR64_MOUSE Phosphatidylinositol 3,4,5-trisphosphate 5-phosphatase 2 (Fragment) OS=Mus musculus GN=Inppl1 PE=1 SV=1;tr|A0A087WPT7|A0A087WPT7_MOUSE Phosphatidylinositol 3,4,5-trisphosphate 5-phosphatase 2 (Fragment) OS=Mus musculus GN=Inp	3	1	1	1	1	1	1	1	1	1	1	1	1	2.7	2.7	2.7	67.125	603	603;1166;1257	3.5	2	2	2					2					0.0029876	1.4898	By MS/MS	By MS/MS	By MS/MS	3.3296	9.6154	NaN	1	1
A0A087WQ28	A0A087WQ28	1	1	1		2410004B18Rik	tr|A0A087WQ28|A0A087WQ28_MOUSE RIKEN cDNA 2410004B18 gene (Fragment) OS=Mus musculus GN=2410004B18Rik PE=1 SV=1	1	1	1	1	1	1	1	1	1	1	1	1	1	18.1	18.1	18.1	9.4574	83	83	8.67								1	2				0.00022635	1.9012	By MS/MS	By MS/MS	By MS/MS	NaN	NaN	NaN	0	0
A0A087WQ61;A0A087WQU0;Q8C134;Q9ERD6;A0A087WQA4;A0A0A6YXI6;A0A087WPL3	A0A087WQ61;A0A087WQU0;Q8C134;Q9ERD6;A0A087WQA4;A0A0A6YXI6;A0A087WPL3	5;5;5;5;4;4;4	5;5;5;5;4;4;4	5;5;5;5;4;4;4	Ras-specific guanine nucleotide-releasing factor RalGPS2	Ralgps2	tr|A0A087WQ61|A0A087WQ61_MOUSE Ras-specific guanine nucleotide-releasing factor RalGPS2 OS=Mus musculus GN=Ralgps2 PE=1 SV=1;tr|A0A087WQU0|A0A087WQU0_MOUSE Ras-specific guanine nucleotide-releasing factor RalGPS2 OS=Mus musculus GN=Ralgps2 PE=1 SV=1;tr|Q8C	7	5	5	5	4	3	3	4	3	3	4	3	3	13.6	13.6	13.6	51.006	463	463;489;523;590;67;78;128	4.83				8	3						1		0	17.718	By MS/MS	By MS/MS	By MS/MS	0.73584	1.6531	14.412	7	2
A0A087WQ70;Q07235	A0A087WQ70;Q07235	2;2	2;2	2;2	Glia-derived nexin	Serpine2	tr|A0A087WQ70|A0A087WQ70_MOUSE Glia-derived nexin (Fragment) OS=Mus musculus GN=Serpine2 PE=1 SV=1;sp|Q07235|GDN_MOUSE Glia-derived nexin OS=Mus musculus GN=Serpine2 PE=1 SV=2	2	2	2	2	2	2	2	2	2	2	2	2	2	9.5	9.5	9.5	25.89	232	232;397	6.55					1	6	2	1	1				0	2.6121	By MS/MS	By MS/MS	By MS/MS	0.84867	2.6088	26.97	11	5
A0A087WQ86;E9QM99;A0A087WRP5;Q8BZN6;A0A0R4J2B7;A0A087WQA1;A0A087WS26;Q8BLX9	A0A087WQ86;E9QM99;A0A087WRP5;Q8BZN6;A0A0R4J2B7	9;9;8;8;7;2;2;1	9;9;8;8;7;2;2;1	9;9;8;8;7;2;2;1	Dedicator of cytokinesis protein 10	Dock10	tr|A0A087WQ86|A0A087WQ86_MOUSE Dedicator of cytokinesis protein 10 OS=Mus musculus GN=Dock10 PE=1 SV=1;tr|E9QM99|E9QM99_MOUSE Dedicator of cytokinesis protein 10 OS=Mus musculus GN=Dock10 PE=1 SV=1;tr|A0A087WRP5|A0A087WRP5_MOUSE Dedicator of cytokinesis pr	8	9	9	9	4	5	4	4	5	4	4	5	4	5.7	5.7	5.7	248.57	2175	2175;2187;2151;2150;1816;546;564;373	1.72	5	13											0	11.532	By MS/MS	By MS/MS	By MS/MS	0.63735	1.043	38.013	13	11
A0A087WQB0;P60762;A0A087WQ34	A0A087WQB0;P60762	7;6;2	7;6;2	7;6;2	Mortality factor 4-like protein 1	Morf4l1	tr|A0A087WQB0|A0A087WQB0_MOUSE Mortality factor 4-like protein 1 OS=Mus musculus GN=Morf4l1 PE=1 SV=1;sp|P60762|MO4L1_MOUSE Mortality factor 4-like protein 1 OS=Mus musculus GN=Morf4l1 PE=1 SV=2	3	7	7	7	5	4	5	5	4	5	5	4	5	26.4	26.4	26.4	34.343	296	296;362;172	6.37						12	7						0	37.178	By MS/MS	By MS/MS	By MS/MS	3.4186	11.34	9.4614	14	9
E9QAN4;G3UW47;Q6TA13;E9Q9G6;A0A087WQE8;P33173;A0A087WSU7	E9QAN4;G3UW47;Q6TA13;E9Q9G6;A0A087WQE8;P33173	11;11;11;11;11;10;1	7;7;7;7;7;6;1	7;7;7;7;7;6;1	Kinesin-like protein;Kinesin-like protein KIF1A	Kif1a	tr|E9QAN4|E9QAN4_MOUSE Kinesin-like protein KIF1A OS=Mus musculus GN=Kif1a PE=1 SV=1;tr|G3UW47|G3UW47_MOUSE Kinesin family member 1A OS=Mus musculus GN=Kif1a PE=1 SV=1;tr|Q6TA13|Q6TA13_MOUSE Kinesin-like protein KIF1A OS=Mus musculus GN=Kif1a PE=1 SV=1;tr|	7	11	7	7	10	8	6	6	6	4	6	6	4	9.8	5.6	5.6	190.97	1689	1689;1697;1698;1698;1791;1695;109	1.49	21	20											0	39.898	By MS/MS	By MS/MS	By MS/MS	2.4649	5.0179	12.651	29	19
A0A087WQH3;E9QLW8;E9QLW7;E9QQ29;E9Q2P1;Q6P253	A0A087WQH3;E9QLW8;E9QLW7;E9QQ29;E9Q2P1;Q6P253	1;1;1;1;1;1	1;1;1;1;1;1	1;1;1;1;1;1	Dermokine	Dmkn	tr|A0A087WQH3|A0A087WQH3_MOUSE Dermokine (Fragment) OS=Mus musculus GN=Dmkn PE=1 SV=1;tr|E9QLW8|E9QLW8_MOUSE Dermokine OS=Mus musculus GN=Dmkn PE=1 SV=1;tr|E9QLW7|E9QLW7_MOUSE Dermokine OS=Mus musculus GN=Dmkn PE=1 SV=1;tr|E9QQ29|E9QQ29_MOUSE Dermokine OS=	6	1	1	1	0	1	0	0	1	0	0	1	0	3.6	3.6	3.6	31.429	303	303;493;508;517;524;517	4				1									0.003178	1.4432		By MS/MS		0.39179	0.77532	NaN	1	0
A0A087WQH8	A0A087WQH8	2	2	2		Slc35a4	tr|A0A087WQH8|A0A087WQH8_MOUSE Probable UDP-sugar transporter protein SLC35A4 OS=Mus musculus GN=Slc35a4 PE=1 SV=1	1	2	2	2	1	2	1	1	2	1	1	2	1	20.4	20.4	20.4	11.157	103	103	11.2											4	1	0	2.5479	By MS/MS	By MS/MS	By MS/MS	0.2124	0.94433	17.023	3	0
B7ZNP0;A0A087WQK5;A0A087WR24;Q2HXL6	B7ZNP0;A0A087WQK5;A0A087WR24;Q2HXL6	5;5;5;5	5;5;5;5	5;5;5;5	alpha-1,2-Mannosidase;ER degradation-enhancing alpha-mannosidase-like protein 3	Edem3	tr|B7ZNP0|B7ZNP0_MOUSE alpha-1,2-Mannosidase OS=Mus musculus GN=Edem3 PE=1 SV=1;tr|A0A087WQK5|A0A087WQK5_MOUSE alpha-1,2-Mannosidase OS=Mus musculus GN=Edem3 PE=1 SV=1;tr|A0A087WR24|A0A087WR24_MOUSE alpha-1,2-Mannosidase OS=Mus musculus GN=Edem3 PE=1 SV=1;	4	5	5	5	2	4	3	2	4	3	2	4	3	9.6	9.6	9.6	102.22	913	913;917;947;931	3			11										0	5.5514	By MS/MS	By MS/MS	By MS/MS	1.1743	1.9691	11.977	11	3
A0A087WQN7;F8VQ87;P97789;A0A087WNV6	A0A087WQN7;F8VQ87;P97789;A0A087WNV6	5;5;5;3	5;5;5;3	5;5;5;3	5-3 exoribonuclease 1	Xrn1	tr|A0A087WQN7|A0A087WQN7_MOUSE 5-3 exoribonuclease 1 OS=Mus musculus GN=Xrn1 PE=1 SV=1;tr|F8VQ87|F8VQ87_MOUSE 5-3 exoribonuclease 1 OS=Mus musculus GN=Xrn1 PE=1 SV=1;sp|P97789|XRN1_MOUSE 5-3 exoribonuclease 1 OS=Mus musculus GN=Xrn1 PE=1 SV=1;tr|A0A0	4	5	5	5	3	3	1	3	3	1	3	3	1	4	4	4	194.3	1719	1719;1723;1719;969	1.56	4	5											0	7.2584	By MS/MS	By MS/MS	By MS/MS	0.59544	1.1313	41.509	9	6
A0A087WQQ5;A0A087WS29;A0A087WNW3;A0A087WQF8;A0A087WS04	A0A087WQQ5;A0A087WS29;A0A087WNW3;A0A087WQF8;A0A087WS04	53;52;51;50;50	2;2;2;2;2	0;0;0;0;0		Ktn1	tr|A0A087WQQ5|A0A087WQQ5_MOUSE Kinectin OS=Mus musculus GN=Ktn1 PE=1 SV=1;tr|A0A087WS29|A0A087WS29_MOUSE Kinectin OS=Mus musculus GN=Ktn1 PE=1 SV=1;tr|A0A087WNW3|A0A087WNW3_MOUSE Kinectin OS=Mus musculus GN=Ktn1 PE=1 SV=1;tr|A0A087WQF8|A0A087WQF8_MOUSE Kin	5	53	2	0	44	45	50	2	2	2	0	0	0	55.8	3.1	0	146.43	1275	1275;1228;1247;1200;1224	2.37		19	11										0	294.51	By MS/MS	By MS/MS	By MS/MS	0.47396	1.1247	13.554	24	8
A0A087WQS2;Q9CQC6;A0A087WPF9;A0A087WS48	A0A087WQS2;Q9CQC6;A0A087WPF9	12;12;7;2	12;12;7;2	12;12;7;2	Basic leucine zipper and W2 domain-containing protein 1	Bzw1	tr|A0A087WQS2|A0A087WQS2_MOUSE Basic leucine zipper and W2 domain-containing protein 1 OS=Mus musculus GN=Bzw1 PE=1 SV=1;sp|Q9CQC6|BZW1_MOUSE Basic leucine zipper and W2 domain-containing protein 1 OS=Mus musculus GN=Bzw1 PE=1 SV=1;tr|A0A087WPF9|A0A087WPF9	4	12	12	12	9	10	10	9	10	10	9	10	10	33	33	33	51.209	451	451;419;253;105	5.68	1				8	32							0	57.838	By MS/MS	By MS/MS	By MS/MS	0.69069	2.3151	7.8469	39	4
A0A087WQS3;Q8BRM2	A0A087WQS3;Q8BRM2	1;1	1;1	1;1	RAB6-interacting golgin	Gorab	tr|A0A087WQS3|A0A087WQS3_MOUSE RAB6-interacting golgin OS=Mus musculus GN=Gorab PE=1 SV=1;sp|Q8BRM2|GORAB_MOUSE RAB6-interacting golgin OS=Mus musculus GN=Gorab PE=1 SV=1	2	1	1	1	1	1	1	1	1	1	1	1	1	12.4	12.4	12.4	17.724	161	161;368	5.33					4	2							0.0015314	1.6338	By MS/MS	By MS/MS	By MS/MS	0.59246	1.3773	15.298	5	5
A0A087WQV4;Q8CGA4	A0A087WQV4;Q8CGA4	1;1	1;1	1;1	Maturin	Mturn	tr|A0A087WQV4|A0A087WQV4_MOUSE Maturin OS=Mus musculus GN=Mturn PE=1 SV=1;sp|Q8CGA4|MTURN_MOUSE Maturin OS=Mus musculus GN=Mturn PE=1 SV=1	2	1	1	1	1	0	1	1	0	1	1	0	1	8.1	8.1	8.1	16.877	148	148;131	10										5			0.0047797	1.2811	By MS/MS		By MS/MS	0.62847	2.1936	22.786	5	5
A0A087WQW8	A0A087WQW8	1	1	1		Fn1	tr|A0A087WQW8|A0A087WQW8_MOUSE Fibronectin (Fragment) OS=Mus musculus GN=Fn1 PE=1 SV=1	1	1	1	1	1	1	1	1	1	1	1	1	1	11.9	11.9	11.9	17.744	160	160	1.8	4	4	2										0	23.674	By MS/MS	By MS/MS	By MS/MS	3.8151	8.5682	46.984	6	2
A0A087WR37;Q9QYI5;A0A087WPZ9	A0A087WR37;Q9QYI5;A0A087WPZ9	3;3;2	3;3;2	3;3;2	DnaJ homolog subfamily B member 2	Dnajb2	tr|A0A087WR37|A0A087WR37_MOUSE DnaJ homolog subfamily B member 2 (Fragment) OS=Mus musculus GN=Dnajb2 PE=1 SV=1;sp|Q9QYI5|DNJB2_MOUSE DnaJ homolog subfamily B member 2 OS=Mus musculus GN=Dnajb2 PE=1 SV=3;tr|A0A087WPZ9|A0A087WPZ9_MOUSE DnaJ homolog subfamil	3	3	3	3	2	3	3	2	3	3	2	3	3	42.1	42.1	42.1	8.9359	76	76;324;92	6.5						6	6						0	7.1755	By MS/MS	By MS/MS	By MS/MS	1.6866	5.4078	9.107	10	6
A0A087WR50;P11276;A0A087WS56;A0A087WSN6;Q3UHL6;B7ZNJ1;B9EHT6;A0A087WSU6;A0A087WS99;A0A087WQE0;Q4KL80	A0A087WR50;P11276;A0A087WS56;A0A087WSN6;Q3UHL6;B7ZNJ1;B9EHT6	13;13;12;12;12;11;11;2;2;1;1	13;13;12;12;12;11;11;2;2;1;1	13;13;12;12;12;11;11;2;2;1;1	Fibronectin;Anastellin	Fn1	tr|A0A087WR50|A0A087WR50_MOUSE Fibronectin OS=Mus musculus GN=Fn1 PE=1 SV=1;sp|P11276|FINC_MOUSE Fibronectin OS=Mus musculus GN=Fn1 PE=1 SV=4;tr|A0A087WS56|A0A087WS56_MOUSE Fibronectin OS=Mus musculus GN=Fn1 PE=1 SV=1;tr|A0A087WSN6|A0A087WSN6_MOUSE Fibrone	11	13	13	13	10	10	12	10	10	12	10	10	12	8.3	8.3	8.3	262.84	2386	2386;2477;2266;2296;2361;2176;2271;67;200;71;383	1.63	24	34	2										0	283.13	By MS/MS	By MS/MS	By MS/MS	2.3508	5.6117	24.189	52	25
A0A087WR97;A0A087WRZ5;Q8R0B4;Q8BLD4;Q6VYI5;Q6VYI4;Q921F2;A0A087WQA5;A0A087WSE4;A0A087WSH7;A0A087WQX8;A0A087WNY6;A0A087WS74;A0A087WRP4;H3BJV1;A0A087WS17;A0A087WSC6	A0A087WR97;A0A087WRZ5;Q8R0B4;Q8BLD4;Q6VYI5;Q6VYI4;Q921F2;A0A087WQA5;A0A087WSE4;A0A087WSH7	8;8;8;8;8;8;8;6;5;4;2;2;2;2;2;1;1	8;8;8;8;8;8;8;6;5;4;2;2;2;2;2;1;1	8;8;8;8;8;8;8;6;5;4;2;2;2;2;2;1;1	TAR DNA-binding protein 43	Tardbp	tr|A0A087WR97|A0A087WR97_MOUSE TAR DNA-binding protein 43 (Fragment) OS=Mus musculus GN=Tardbp PE=1 SV=1;tr|A0A087WRZ5|A0A087WRZ5_MOUSE TAR DNA-binding protein 43 OS=Mus musculus GN=Tardbp PE=1 SV=1;tr|Q8R0B4|Q8R0B4_MOUSE MCG16669, isoform CRA_a OS=Mus mus	17	8	8	8	7	7	6	7	7	6	7	7	6	35.8	35.8	35.8	26.715	243	243;285;295;298;302;304;414;200;149;175;85;88;128;138;140;78;99	5.41	12	4	4	2	14	27	12	6	3	1	1	2	0	50.422	By MS/MS	By MS/MS	By MS/MS	0.29319	1.0254	8.1575	79	36
A0A087WRF2;Q8BXK8;A0A0G2JER6;E9Q3K3;F8VQE9;Q8VHH5	A0A087WRF2;Q8BXK8;A0A0G2JER6;E9Q3K3;F8VQE9;Q8VHH5	2;2;1;1;1;1	2;2;1;1;1;1	2;2;1;1;1;1	Arf-GAP with GTPase, ANK repeat and PH domain-containing protein 1;Arf-GAP with GTPase, ANK repeat and PH domain-containing protein 3	Agap1;Agap3	tr|A0A087WRF2|A0A087WRF2_MOUSE Arf-GAP with GTPase, ANK repeat and PH domain-containing protein 1 OS=Mus musculus GN=Agap1 PE=1 SV=1;sp|Q8BXK8|AGAP1_MOUSE Arf-GAP with GTPase, ANK repeat and PH domain-containing protein 1 OS=Mus musculus GN=Agap1 PE=1 SV=1	6	2	2	2	1	2	1	1	2	1	1	2	1	2.6	2.6	2.6	89.02	804	804;857;445;670;910;910	2.14	3		4										0.0088997	1.1014	By MS/MS	By MS/MS	By MS/MS	0.57368	1.1138	4.2532	6	2
A0A087WRG4;A0A1L1SU53;Q9Z0P5	A0A087WRG4;A0A1L1SU53;Q9Z0P5	3;3;3	3;3;3	3;3;3	Twinfilin-2	Twf2	tr|A0A087WRG4|A0A087WRG4_MOUSE Twinfilin-2 OS=Mus musculus GN=Twf2 PE=1 SV=1;tr|A0A1L1SU53|A0A1L1SU53_MOUSE Twinfilin-2 (Fragment) OS=Mus musculus GN=Twf2 PE=1 SV=1;sp|Q9Z0P5|TWF2_MOUSE Twinfilin-2 OS=Mus musculus GN=Twf2 PE=1 SV=1	3	3	3	3	2	3	1	2	3	1	2	3	1	33.8	33.8	33.8	7.4046	71	71;235;349	5.55	1	1				5	4						0.0031935	1.472	By MS/MS	By MS/MS	By MS/MS	0.45099	1.3342	5.6473	10	4
A0A087WRI5;Q8VCP8	A0A087WRI5;Q8VCP8	2;2	2;2	2;2	Adenylate kinase isoenzyme 6	Ak6	tr|A0A087WRI5|A0A087WRI5_MOUSE Adenylate kinase isoenzyme 6 OS=Mus musculus GN=Ak6 PE=4 SV=1;sp|Q8VCP8|KAD6_MOUSE Adenylate kinase isoenzyme 6 OS=Mus musculus GN=Ak6 PE=1 SV=1	2	2	2	2	1	2	1	1	2	1	1	2	1	56.1	56.1	56.1	4.298	41	41;172	8.75								1	3				0	2.6289	By matching	By MS/MS	By MS/MS	1.5252	4.2092	6.8366	4	0
A0A0R4J2B5;A0A087WRI8;G5E8E3;Q8R3Y5	A0A0R4J2B5;A0A087WRI8;G5E8E3;Q8R3Y5	3;3;3;2	3;3;3;2	3;3;3;2	Uncharacterized protein C19orf47 homolog	2310022A10Rik	tr|A0A0R4J2B5|A0A0R4J2B5_MOUSE RIKEN cDNA 2310022A10 gene OS=Mus musculus GN=2310022A10Rik PE=1 SV=1;tr|A0A087WRI8|A0A087WRI8_MOUSE RIKEN cDNA 2310022A10 gene OS=Mus musculus GN=2310022A10Rik PE=1 SV=1;tr|G5E8E3|G5E8E3_MOUSE RIKEN cDNA 2310022A10 gene OS=M	4	3	3	3	1	3	1	1	3	1	1	3	1	9.7	9.7	9.7	42.269	391	391;397;413;413	5.6					4	6							0	52.377	By MS/MS	By MS/MS	By MS/MS	0.84924	2.5603	13.228	6	3
A0A087WSH6;A0A087WRN5	A0A087WSH6;A0A087WRN5	1;1	1;1	1;1		Gm13889	tr|A0A087WSH6|A0A087WSH6_MOUSE Predicted gene 13889 OS=Mus musculus GN=Gm13889 PE=1 SV=1;tr|A0A087WRN5|A0A087WRN5_MOUSE Predicted gene 13889 OS=Mus musculus GN=Gm13889 PE=1 SV=1	2	1	1	1	1	1	1	1	1	1	1	1	1	11.4	11.4	11.4	13.785	123	123;246	9.67									1	2			0.0037863	1.3689	By MS/MS	By MS/MS	By MS/MS	NaN	NaN	NaN	0	0
F2Z4A3;A0A087WRT4;A0A1L1SQU7	F2Z4A3;A0A087WRT4;A0A1L1SQU7	2;2;2	2;2;2	2;2;2		Fat1	tr|F2Z4A3|F2Z4A3_MOUSE FAT atypical cadherin 1 OS=Mus musculus GN=Fat1 PE=1 SV=1;tr|A0A087WRT4|A0A087WRT4_MOUSE FAT atypical cadherin 1 OS=Mus musculus GN=Fat1 PE=1 SV=2;tr|A0A1L1SQU7|A0A1L1SQU7_MOUSE FAT atypical cadherin 1 OS=Mus musculus GN=Fat1 PE=1 SV	3	2	2	2	0	2	0	0	2	0	0	2	0	0.6	0.6	0.6	506.26	4590	4590;4602;4645	1	4												0	3.0143		By MS/MS		2.8667	4.7709	38.301	3	3
A0A087WRY3;Q80XU3	A0A087WRY3;Q80XU3	2;2	2;2	2;2	Nuclear ubiquitous casein and cyclin-dependent kinase substrate 1	Nucks1	tr|A0A087WRY3|A0A087WRY3_MOUSE Nuclear ubiquitous casein and cyclin-dependent kinase substrate 1 OS=Mus musculus GN=Nucks1 PE=1 SV=1;sp|Q80XU3|NUCKS_MOUSE Nuclear ubiquitous casein and cyclin-dependent kinase substrate 1 OS=Mus musculus GN=Nucks1 PE=1 SV=1	2	2	2	2	2	1	2	2	1	2	2	1	2	15	15	15	26.184	233	233;234	7.67						5	5		1	3	1		0	9.2301	By MS/MS	By MS/MS	By MS/MS	0.19957	0.63091	47.453	12	10
A0A087WS07;Q8CIW6	A0A087WS07;Q8CIW6	1;1	1;1	1;1	Solute carrier family 26 member 6	Slc26a6	tr|A0A087WS07|A0A087WS07_MOUSE Solute carrier family 26 member 6 (Fragment) OS=Mus musculus GN=Slc26a6 PE=1 SV=6;sp|Q8CIW6|S26A6_MOUSE Solute carrier family 26 member 6 OS=Mus musculus GN=Slc26a6 PE=1 SV=2	2	1	1	1	1	1	1	1	1	1	1	1	1	3	3	3	68.681	628	628;758	1.2	4	1											0.00022665	1.9137	By MS/MS	By MS/MS	By MS/MS	0.44606	0.90471	20.67	5	4
A0A087WS46;O70251;M0QWK5;M0QWH8;G3UX43;G3UZ47	A0A087WS46;O70251	7;7;1;1;1;1	7;7;1;1;1;1	6;6;1;1;1;1	Elongation factor 1-beta	Eef1b2;Eef1b	tr|A0A087WS46|A0A087WS46_MOUSE Eukaryotic translation elongation factor 1 beta 2 OS=Mus musculus GN=Eef1b2 PE=1 SV=1;sp|O70251|EF1B_MOUSE Elongation factor 1-beta OS=Mus musculus GN=Eef1b PE=1 SV=5	6	7	7	6	7	4	5	7	4	5	6	3	4	42.4	42.4	42.4	20.136	184	184;225;43;48;68;94	7.35	1	1	1	1		1	20	16	2	4	1		0	50.62	By MS/MS	By MS/MS	By MS/MS	0.2704	1.0874	12.258	37	13
A0A087WSQ7;A0A087WSG5;P51949	A0A087WSQ7;A0A087WSG5;P51949	1;1;1	1;1;1	1;1;1	CDK-activating kinase assembly factor MAT1	Mnat1	tr|A0A087WSQ7|A0A087WSQ7_MOUSE CDK-activating kinase assembly factor MAT1 OS=Mus musculus GN=Mnat1 PE=1 SV=1;tr|A0A087WSG5|A0A087WSG5_MOUSE CDK-activating kinase assembly factor MAT1 OS=Mus musculus GN=Mnat1 PE=1 SV=1;sp|P51949|MAT1_MOUSE CDK-activating ki	3	1	1	1	1	1	1	1	1	1	1	1	1	16.1	16.1	16.1	10.598	93	93;249;309	6.67						1	2						0.00023089	2.0525	By MS/MS	By MS/MS	By MS/MS	1.3638	4.4018	11.977	3	1
A0A087WSI8;D3YTQ5;A0A0R4J0I6;Q80XL6	A0A087WSI8;D3YTQ5;A0A0R4J0I6;Q80XL6	1;1;1;1	1;1;1;1	1;1;1;1	Acyl-CoA dehydrogenase family member 11	Acad11	tr|A0A087WSI8|A0A087WSI8_MOUSE Acyl-CoA dehydrogenase family member 11 OS=Mus musculus GN=Acad11 PE=1 SV=2;tr|D3YTQ5|D3YTQ5_MOUSE Acyl-CoA dehydrogenase family member 11 OS=Mus musculus GN=Acad11 PE=1 SV=1;tr|A0A0R4J0I6|A0A0R4J0I6_MOUSE Acyl-CoA dehydrogen	4	1	1	1	1	0	0	1	0	0	1	0	0	2.8	2.8	2.8	60.999	541	541;661;779;779	1	2												0	2.7015	By MS/MS			NaN	NaN	NaN	0	0
D3Z4I2;A0A0A0MQ68;Q60759	D3Z4I2;A0A0A0MQ68;Q60759	2;2;2	2;2;2	2;2;2	Glutaryl-CoA dehydrogenase, mitochondrial	Gcdh	tr|D3Z4I2|D3Z4I2_MOUSE Glutaryl-CoA dehydrogenase, mitochondrial (Fragment) OS=Mus musculus GN=Gcdh PE=1 SV=2;tr|A0A0A0MQ68|A0A0A0MQ68_MOUSE Glutaryl-CoA dehydrogenase, mitochondrial OS=Mus musculus GN=Gcdh PE=1 SV=1;sp|Q60759|GCDH_MOUSE Glutaryl-CoA dehyd	3	2	2	2	1	1	2	1	1	2	1	1	2	30.7	30.7	30.7	8.5578	75	75;447;438	2.92	5	3				4							0	26.08	By MS/MS	By MS/MS	By MS/MS	0.26005	0.72632	12.161	10	6
A0A0A0MQ73;Q6PDK2;A0A0A6YY77;V9GX77	A0A0A0MQ73;Q6PDK2	7;7;1;1	7;7;1;1	7;7;1;1	Histone-lysine N-methyltransferase;Histone-lysine N-methyltransferase 2D	Kmt2d	tr|A0A0A0MQ73|A0A0A0MQ73_MOUSE Histone-lysine N-methyltransferase OS=Mus musculus GN=Kmt2d PE=1 SV=1;sp|Q6PDK2|KMT2D_MOUSE Histone-lysine N-methyltransferase 2D OS=Mus musculus GN=Kmt2d PE=1 SV=2	4	7	7	7	6	6	4	6	6	4	6	6	4	1.5	1.5	1.5	600.3	5588	5588;5588;218;250	1.78	13	9								1			0	10.164	By MS/MS	By MS/MS	By MS/MS	1.0907	1.9393	52.579	19	4
S4R2J9;A0A0A0MQ79;Q3TLH4;S4R294;S4R2E2;S4R209;S4R2L9;S4R298	S4R2J9;A0A0A0MQ79;Q3TLH4;S4R294	26;26;26;25;9;8;6;4	26;26;26;25;9;8;6;4	26;26;26;25;9;8;6;4	Protein PRRC2C	Prrc2c	tr|S4R2J9|S4R2J9_MOUSE Protein PRRC2C OS=Mus musculus GN=Prrc2c PE=1 SV=1;tr|A0A0A0MQ79|A0A0A0MQ79_MOUSE Protein PRRC2C OS=Mus musculus GN=Prrc2c PE=1 SV=1;sp|Q3TLH4|PRC2C_MOUSE Protein PRRC2C OS=Mus musculus GN=Prrc2c PE=1 SV=3;tr|S4R294|S4R294_MOUSE Prot	8	26	26	26	21	20	24	21	20	24	21	20	24	15.7	15.7	15.7	302.43	2765	2765;2844;2846;2724;564;1515;1276;149	2.01	37	80	39										0	323.31	By MS/MS	By MS/MS	By MS/MS	0.80885	1.9516	15.157	142	23
A0A0G2JFY0;A0A0A0MQ80;Q3UMC0	A0A0G2JFY0;A0A0A0MQ80;Q3UMC0	5;5;5	5;5;5	5;5;5	Spermatogenesis-associated protein 5	Spata5	tr|A0A0G2JFY0|A0A0G2JFY0_MOUSE Spermatogenesis-associated protein 5 OS=Mus musculus GN=Spata5 PE=1 SV=1;tr|A0A0A0MQ80|A0A0A0MQ80_MOUSE Spermatogenesis-associated protein 5 OS=Mus musculus GN=Spata5 PE=1 SV=1;sp|Q3UMC0|SPAT5_MOUSE Spermatogenesis-associated	3	5	5	5	1	3	4	1	3	4	1	3	4	9.4	9.4	9.4	91.287	842	842;892;893	3			9										0	7.7533	By MS/MS	By MS/MS	By MS/MS	0.81834	1.8592	31.715	7	1
A0A0A0MQ90;P97352	A0A0A0MQ90;P97352	3;3	3;3	3;3	Protein S100-A13	S100a13	tr|A0A0A0MQ90|A0A0A0MQ90_MOUSE Protein S100-A13 OS=Mus musculus GN=S100a13 PE=1 SV=1;sp|P97352|S10AD_MOUSE Protein S100-A13 OS=Mus musculus GN=S100a13 PE=1 SV=1	2	3	3	3	3	2	2	3	2	2	3	2	2	18.1	18.1	18.1	17.744	160	160;98	11											8		0	10.611	By MS/MS	By MS/MS	By MS/MS	0.20924	0.95252	15.381	7	3
S4R203;S4R248;A0A0A0MQ95;B2RUJ8;S4R221;Q8C0D4	S4R203;S4R248;A0A0A0MQ95;B2RUJ8;S4R221;Q8C0D4	1;1;1;1;1;1	1;1;1;1;1;1	1;1;1;1;1;1	Rho GTPase-activating protein 12	Arhgap12	tr|S4R203|S4R203_MOUSE Rho GTPase-activating protein 12 OS=Mus musculus GN=Arhgap12 PE=1 SV=1;tr|S4R248|S4R248_MOUSE Rho GTPase-activating protein 12 OS=Mus musculus GN=Arhgap12 PE=1 SV=1;tr|A0A0A0MQ95|A0A0A0MQ95_MOUSE Rho GTPase-activating protein 12 OS=M	6	1	1	1	0	1	0	0	1	0	0	1	0	3.8	3.8	3.8	87.321	766	766;791;796;813;843;838	4				1									0	4.0134		By MS/MS		NaN	NaN	NaN	0	0
A0A0A0MQ99;Q8K3D3;V9GXX7	A0A0A0MQ99;Q8K3D3;V9GXX7	4;4;2	4;4;2	4;4;2	DNA repair protein SWI5 homolog	Swi5	tr|A0A0A0MQ99|A0A0A0MQ99_MOUSE DNA repair protein SWI5 homolog OS=Mus musculus GN=Swi5 PE=1 SV=1;sp|Q8K3D3|SWI5_MOUSE DNA repair protein SWI5 homolog OS=Mus musculus GN=Swi5 PE=1 SV=1;tr|V9GXX7|V9GXX7_MOUSE DNA repair protein SWI5 homolog (Fragment) OS=Mus	3	4	4	4	2	1	4	2	1	4	2	1	4	32.8	32.8	32.8	15.175	131	131;89;140	10										7			0	2.5184	By MS/MS	By MS/MS	By MS/MS	3.3317	12.185	52.516	4	4
A0A0A0MQA5;P68368;A0A087WRB4;A0A087WQS4;A0A087WS35;A0A087WSB0;A0A087WSL5	A0A0A0MQA5;P68368	10;10;2;2;1;1;1	2;2;1;1;1;1;1	2;2;1;1;1;1;1	Tubulin alpha-4A chain	Tuba4a	tr|A0A0A0MQA5|A0A0A0MQA5_MOUSE Tubulin alpha chain (Fragment) OS=Mus musculus GN=Tuba4a PE=1 SV=1;sp|P68368|TBA4A_MOUSE Tubulin alpha-4A chain OS=Mus musculus GN=Tuba4a PE=1 SV=1	7	10	2	2	10	7	8	2	1	2	2	1	2	37.1	6.3	6.3	52.793	477	477;448;100;125;75;81;89	5.08	2				4	3	3						0	14.496	By MS/MS	By MS/MS	By MS/MS	0.12201	0.24789	34.448	3	3
A0A0A0MQC2;B1AS67;Q66T02	A0A0A0MQC2;B1AS67;Q66T02	2;2;2	2;2;2	2;2;2	Pleckstrin homology domain-containing family G member 5	Plekhg5	tr|A0A0A0MQC2|A0A0A0MQC2_MOUSE Pleckstrin homology domain-containing family G member 5 OS=Mus musculus GN=Plekhg5 PE=1 SV=1;tr|B1AS67|B1AS67_MOUSE Pleckstrin homology domain-containing family G member 5 OS=Mus musculus GN=Plekhg5 PE=1 SV=1;sp|Q66T02|PKHG5_	3	2	2	2	2	2	1	2	2	1	2	2	1	2.5	2.5	2.5	115.75	1041	1041;1060;1073	3.83			2	3	1								0.0025718	1.513	By MS/MS	By matching	By MS/MS	0.62065	1.4837	4.4286	6	0
A0A0A0MQC9;Q9D0R8	A0A0A0MQC9;Q9D0R8	1;1	1;1	1;1	Protein LSM12 homolog	Lsm12	tr|A0A0A0MQC9|A0A0A0MQC9_MOUSE Protein LSM12 homolog OS=Mus musculus GN=Lsm12 PE=1 SV=1;sp|Q9D0R8|LSM12_MOUSE Protein LSM12 homolog OS=Mus musculus GN=Lsm12 PE=1 SV=1	2	1	1	1	1	1	1	1	1	1	1	1	1	8.8	8.8	8.8	15.362	137	137;195	8.14								6	1				0	2.8791	By MS/MS	By MS/MS	By MS/MS	0.26627	1.0112	34.451	5	1
A0A0A0MQD1;Q8K1H1	A0A0A0MQD1;Q8K1H1	4;4	4;4	4;4	Tudor domain-containing protein 7	Tdrd7	tr|A0A0A0MQD1|A0A0A0MQD1_MOUSE Tudor domain-containing protein 7 OS=Mus musculus GN=Tdrd7 PE=1 SV=1;sp|Q8K1H1|TDRD7_MOUSE Tudor domain-containing protein 7 OS=Mus musculus GN=Tdrd7 PE=1 SV=1	2	4	4	4	3	2	0	3	2	0	3	2	0	5	5	5	125.84	1119	1119;1086	1	8												0	21.368	By MS/MS	By MS/MS		0.44465	0.91558	12.734	3	2
F7CGP0;A0A0A0MQD7;A3KGS3	F7CGP0;A0A0A0MQD7;A3KGS3	2;2;2	2;2;2	2;2;2	Ral GTPase-activating protein subunit alpha-2	Ralgapa2	tr|F7CGP0|F7CGP0_MOUSE Ral GTPase-activating protein subunit alpha-2 (Fragment) OS=Mus musculus GN=Ralgapa2 PE=1 SV=1;tr|A0A0A0MQD7|A0A0A0MQD7_MOUSE Ral GTPase-activating protein subunit alpha-2 OS=Mus musculus GN=Ralgapa2 PE=1 SV=1;sp|A3KGS3|RGPA2_MOUSE R	3	2	2	2	0	2	2	0	2	2	0	2	2	1.7	1.7	1.7	174.41	1567	1567;1910;1872	2		5											0	3.2886		By MS/MS	By MS/MS	0.60183	0.98396	21.279	4	4
A0A0A0MQE5;A2AHC3;A2AHC4	A0A0A0MQE5;A2AHC3;A2AHC4	5;5;3	5;5;3	5;5;3	Calmodulin-regulated spectrin-associated protein 1	Camsap1	tr|A0A0A0MQE5|A0A0A0MQE5_MOUSE Calmodulin-regulated spectrin-associated protein 1 OS=Mus musculus GN=Camsap1 PE=1 SV=1;sp|A2AHC3|CAMP1_MOUSE Calmodulin-regulated spectrin-associated protein 1 OS=Mus musculus GN=Camsap1 PE=1 SV=1;tr|A2AHC4|A2AHC4_MOUSE Calm	3	5	5	5	3	4	4	3	4	4	3	4	4	4.5	4.5	4.5	176.01	1582	1582;1581;1077	2		13											0	32.09	By MS/MS	By MS/MS	By MS/MS	0.72914	1.3955	9.2398	11	6
G3UWM5;B7ZCJ0;A0A0A0MQE8;B7ZCJ1;Q6DFV3;G3UX38	G3UWM5;B7ZCJ0;A0A0A0MQE8;B7ZCJ1;Q6DFV3;G3UX38	2;2;2;2;2;1	2;2;2;2;2;1	2;2;2;2;2;1	Rho GTPase-activating protein 21	Arhgap21	tr|G3UWM5|G3UWM5_MOUSE Rho GTPase-activating protein 21 (Fragment) OS=Mus musculus GN=Arhgap21 PE=1 SV=1;tr|B7ZCJ0|B7ZCJ0_MOUSE Rho GTPase-activating protein 21 OS=Mus musculus GN=Arhgap21 PE=1 SV=1;tr|A0A0A0MQE8|A0A0A0MQE8_MOUSE Rho GTPase-activating prot	6	2	2	2	0	2	0	0	2	0	0	2	0	2.5	2.5	2.5	141.29	1263	1263;1945;1949;1955;1944;396	2		2											0	3.036		By MS/MS		0.58568	0.93173	19.555	2	0
A0A1D5RLD8;A0A0A0MQF6;P16858;V9GXA7	A0A1D5RLD8;A0A0A0MQF6;P16858	11;11;11;1	11;11;11;1	0;0;0;0	Glyceraldehyde-3-phosphate dehydrogenase	Gapdh	tr|A0A1D5RLD8|A0A1D5RLD8_MOUSE Glyceraldehyde-3-phosphate dehydrogenase OS=Mus musculus GN=Gm10358 PE=1 SV=1;tr|A0A0A0MQF6|A0A0A0MQF6_MOUSE Glyceraldehyde-3-phosphate dehydrogenase OS=Mus musculus GN=Gapdh PE=1 SV=1;sp|P16858|G3P_MOUSE Glyceraldehyde-3-pho	4	11	11	0	11	8	8	11	8	8	0	0	0	64.6	64.6	0	35.812	333	333;359;333;121	4.58	112	27	27	15	31	96	91	13	5	7	4	3	0	323.31	By MS/MS	By MS/MS	By MS/MS	0.27523	0.96622	25.471	378	330
A0A0A0MQJ6;A2A8R7;B2RX14	A0A0A0MQJ6;A2A8R7;B2RX14	3;3;3	3;3;3	3;3;3	Terminal uridylyltransferase 4	Zcchc11	tr|A0A0A0MQJ6|A0A0A0MQJ6_MOUSE Terminal uridylyltransferase 4 (Fragment) OS=Mus musculus GN=Zcchc11 PE=1 SV=1;tr|A2A8R7|A2A8R7_MOUSE Terminal uridylyltransferase 4 OS=Mus musculus GN=Zcchc11 PE=1 SV=1;sp|B2RX14|TUT4_MOUSE Terminal uridylyltransferase 4 OS=	3	3	3	3	2	2	0	2	2	0	2	2	0	4.3	4.3	4.3	112.5	1006	1006;1648;1644	1.8	1	4											0	3.4448	By MS/MS	By MS/MS		1.1847	2.0466	22.91	3	2
A0A0A0MQL2;E9PUH0;Q80WR5	A0A0A0MQL2;E9PUH0;Q80WR5	1;1;1	1;1;1	1;1;1	UPF0688 protein C1orf174 homolog	A430005L14Rik	tr|A0A0A0MQL2|A0A0A0MQL2_MOUSE RIKEN cDNA A430005L14 gene (Fragment) OS=Mus musculus GN=A430005L14Rik PE=1 SV=1;tr|E9PUH0|E9PUH0_MOUSE RIKEN cDNA A430005L14 gene OS=Mus musculus GN=A430005L14Rik PE=1 SV=1;sp|Q80WR5|CA174_MOUSE UPF0688 protein C1orf174 homo	3	1	1	1	0	1	0	0	1	0	0	1	0	19.9	19.9	19.9	17.772	166	166;192;230	7							1						0	14.193		By MS/MS		NaN	NaN	NaN	0	0
A0A0A0MQL8;Q8R1N4	A0A0A0MQL8;Q8R1N4	2;2	2;2	2;2	NudC domain-containing protein 3	Nudcd3	tr|A0A0A0MQL8|A0A0A0MQL8_MOUSE NudC domain-containing protein 3 (Fragment) OS=Mus musculus GN=Nudcd3 PE=1 SV=1;sp|Q8R1N4|NUDC3_MOUSE NudC domain-containing protein 3 OS=Mus musculus GN=Nudcd3 PE=1 SV=3	2	2	2	2	1	2	1	1	2	1	1	2	1	11.6	11.6	11.6	28.435	251	251;363	6.5					1	2			1				0.0021566	1.551	By MS/MS	By MS/MS	By MS/MS	0.96288	2.6435	60.202	4	1
A0A0A0MQN1;Q5RL79	A0A0A0MQN1;Q5RL79	1;1	1;1	1;1	Keratinocyte-associated protein 2	Krtcap2	tr|A0A0A0MQN1|A0A0A0MQN1_MOUSE Keratinocyte associated protein 2, isoform CRA_c OS=Mus musculus GN=Krtcap2 PE=1 SV=1;sp|Q5RL79|KTAP2_MOUSE Keratinocyte-associated protein 2 OS=Mus musculus GN=Krtcap2 PE=1 SV=2	2	1	1	1	1	1	1	1	1	1	1	1	1	14.9	14.9	14.9	12.542	114	114;136	8.67	1									4	1		0	13.537	By MS/MS	By MS/MS	By MS/MS	0.49658	1.6049	13.375	4	2
S4R2D5;S4R2T5;A0A0A0MQN4;Q9D906;S4R2P7;S4R1T0;S4R1N8	S4R2D5;S4R2T5;A0A0A0MQN4;Q9D906	5;5;5;5;2;2;1	5;5;5;5;2;2;1	5;5;5;5;2;2;1	Ubiquitin-like modifier-activating enzyme ATG7	Atg7	tr|S4R2D5|S4R2D5_MOUSE Ubiquitin-like modifier-activating enzyme ATG7 OS=Mus musculus GN=Atg7 PE=1 SV=1;tr|S4R2T5|S4R2T5_MOUSE Ubiquitin-like modifier-activating enzyme ATG7 OS=Mus musculus GN=Atg7 PE=1 SV=1;tr|A0A0A0MQN4|A0A0A0MQN4_MOUSE Ubiquitin-like mo	7	5	5	5	2	3	0	2	3	0	2	3	0	12.9	12.9	12.9	68.243	618	618;671;741;698;222;232;172	3.5	1			5									0	6.8885	By MS/MS	By MS/MS		0.56385	1.3555	28.209	5	5
A0A0A0MQN9;Q80XJ3	A0A0A0MQN9;Q80XJ3	2;2	2;2	2;2	Tetratricopeptide repeat protein 28	Ttc28	tr|A0A0A0MQN9|A0A0A0MQN9_MOUSE Tetratricopeptide repeat protein 28 OS=Mus musculus GN=Ttc28 PE=1 SV=1;sp|Q80XJ3|TTC28_MOUSE Tetratricopeptide repeat protein 28 OS=Mus musculus GN=Ttc28 PE=1 SV=3	2	2	2	2	1	2	1	1	2	1	1	2	1	1.5	1.5	1.5	270.75	2481	2481;2450	1.4	6	4											0	323.31	By MS/MS	By MS/MS	By MS/MS	0.89791	1.5855	18.078	6	3
A0A0A6YVQ3;A0A0A6YXW7;A0A0B4J1E5;Q99PM9	A0A0A6YVQ3;A0A0A6YXW7;A0A0B4J1E5;Q99PM9	1;1;1;1	1;1;1;1	1;1;1;1	Uridine-cytidine kinase 2	Uck2	tr|A0A0A6YVQ3|A0A0A6YVQ3_MOUSE Uridine-cytidine kinase 2 OS=Mus musculus GN=Uck2 PE=1 SV=1;tr|A0A0A6YXW7|A0A0A6YXW7_MOUSE Uridine-cytidine kinase 2 (Fragment) OS=Mus musculus GN=Uck2 PE=1 SV=1;tr|A0A0B4J1E5|A0A0B4J1E5_MOUSE Uridine-cytidine kinase 2 (Fragm	4	1	1	1	1	1	1	1	1	1	1	1	1	11.5	11.5	11.5	14.444	130	130;187;250;261	7.67							1	2					0.0017422	1.6104	By MS/MS	By MS/MS	By MS/MS	0.91857	3.3516	60.641	3	1
A0A0A6YVS2;Q921L3	A0A0A6YVS2;Q921L3	4;4	4;4	4;4	Transmembrane and coiled-coil domain-containing protein 1	Tmco1	tr|A0A0A6YVS2|A0A0A6YVS2_MOUSE Calcium load-activated calcium channel (Fragment) OS=Mus musculus GN=Tmco1 PE=1 SV=1;sp|Q921L3|TMCO1_MOUSE Calcium load-activated calcium channel OS=Mus musculus GN=Tmco1 PE=1 SV=1	2	4	4	4	4	4	4	4	4	4	4	4	4	20	20	20	22.283	200	200;188	7.33	4	3						2	18	1	2		0	14.293	By MS/MS	By MS/MS	By MS/MS	0.51261	1.6303	10.052	23	8
D3YUD8;A0A0A6YVU8;Q9JKV1	D3YUD8;A0A0A6YVU8;Q9JKV1	5;5;5	5;5;5	5;5;5	Proteasomal ubiquitin receptor ADRM1	Gm9774;Adrm1	tr|D3YUD8|D3YUD8_MOUSE Predicted pseudogene 9774 OS=Mus musculus GN=Gm9774 PE=4 SV=3;tr|A0A0A6YVU8|A0A0A6YVU8_MOUSE MCG119397 OS=Mus musculus GN=Gm9774 PE=4 SV=1;sp|Q9JKV1|ADRM1_MOUSE Proteasomal ubiquitin receptor ADRM1 OS=Mus musculus GN=Adrm1 PE=1 SV=2	3	5	5	5	4	5	4	4	5	4	4	5	4	24.6	24.6	24.6	32.939	309	309;407;407	5.38	12	2		3	6	24	4	4	4	3	1		0	108.03	By MS/MS	By MS/MS	By MS/MS	0.80145	2.6717	6.1671	44	16
A0A0A6YVU9;A0A0R4J0K6;Q91VA3	A0A0A6YVU9;A0A0R4J0K6;Q91VA3	1;1;1	1;1;1	1;1;1	Calpain-8	Capn8	tr|A0A0A6YVU9|A0A0A6YVU9_MOUSE Calpain-8 OS=Mus musculus GN=Capn8 PE=1 SV=1;tr|A0A0R4J0K6|A0A0R4J0K6_MOUSE Calpain 8, isoform CRA_a OS=Mus musculus GN=Capn8 PE=1 SV=1;sp|Q91VA3|CAN8_MOUSE Calpain-8 OS=Mus musculus GN=Capn8 PE=1 SV=1	3	1	1	1	1	1	1	1	1	1	1	1	1	1.7	1.7	1.7	77.564	690	690;703;703	4				5									0	2.5532	By MS/MS	By MS/MS	By MS/MS	0.32073	0.90338	15.953	5	0
A0A0A6YY34;A0A0A6YVV2;P11352	A0A0A6YY34;A0A0A6YVV2;P11352	2;2;2	2;2;2	2;2;2	Glutathione peroxidase;Glutathione peroxidase 1	Gpx1	tr|A0A0A6YY34|A0A0A6YY34_MOUSE Glutathione peroxidase OS=Mus musculus GN=Gpx1 PE=1 SV=1;tr|A0A0A6YVV2|A0A0A6YVV2_MOUSE Glutathione peroxidase OS=Mus musculus GN=Gpx1 PE=1 SV=1;sp|P11352|GPX1_MOUSE Glutathione peroxidase 1 OS=Mus musculus GN=Gpx1 PE=1 SV=2	3	2	2	2	2	1	2	2	1	2	2	1	2	18.1	18.1	18.1	16.353	144	144;145;201	8.67								2	4				0	2.857	By MS/MS	By MS/MS	By MS/MS	0.23775	0.80968	2.4513	6	1
A0A0R4J2D7;A0A0A6YVV4;A0A0A6YXJ3;Q3TRR0	A0A0R4J2D7;A0A0A6YVV4;A0A0A6YXJ3;Q3TRR0	2;2;2;2	2;2;2;2	2;2;2;2	Microtubule-associated protein 9	Map9	tr|A0A0R4J2D7|A0A0R4J2D7_MOUSE Microtubule-associated protein 9 (Fragment) OS=Mus musculus GN=Map9 PE=1 SV=1;tr|A0A0A6YVV4|A0A0A6YVV4_MOUSE Microtubule-associated protein 9 (Fragment) OS=Mus musculus GN=Map9 PE=1 SV=1;tr|A0A0A6YXJ3|A0A0A6YXJ3_MOUSE Microtu	4	2	2	2	0	2	1	0	2	1	0	2	1	12.3	12.3	12.3	38.968	357	357;517;538;646	3.67			1	2									0	3.5939		By MS/MS	By MS/MS	1.3283	2.8316	3.4563	2	1
A0A0A6YWB0;A0A0A6YVV8;A0A0A6YWG1;A0A0A6YXQ4;A0A0A6YXE3;G3X9Q0;Q9JKP5;A0A0A6YXP3;A0A0A6YWJ5;Q3U570;Q3U581	A0A0A6YWB0;A0A0A6YVV8;A0A0A6YWG1;A0A0A6YXQ4;A0A0A6YXE3;G3X9Q0;Q9JKP5	5;5;3;3;3;3;3;2;1;1;1	5;5;3;3;3;3;3;2;1;1;1	3;3;2;2;1;1;1;1;0;0;0	Muscleblind-like protein 1	Mbnl1	tr|A0A0A6YWB0|A0A0A6YWB0_MOUSE Muscleblind-like protein 1 OS=Mus musculus GN=Mbnl1 PE=1 SV=1;tr|A0A0A6YVV8|A0A0A6YVV8_MOUSE Muscleblind-like protein 1 OS=Mus musculus GN=Mbnl1 PE=1 SV=1;tr|A0A0A6YWG1|A0A0A6YWG1_MOUSE Muscleblind-like protein 1 (Fragment) O	11	5	5	3	3	4	4	3	4	4	2	2	2	25.1	25.1	17	37.8	347	347;387;257;302;302;381;341;182;209;254;289	6.18					2	11	3	1					0	11.882	By MS/MS	By MS/MS	By MS/MS	0.55761	1.6483	4.266	14	1
E9QKR1;A0A0A6YW06;J3QNM3;E9QKQ9;E9QLZ9;Q03173;A0A0A6YXC8	E9QKR1;A0A0A6YW06;J3QNM3;E9QKQ9;E9QLZ9;Q03173;A0A0A6YXC8	4;4;4;4;4;4;3	4;4;4;4;4;4;3	4;4;4;4;4;4;3	Protein enabled homolog	Enah	tr|E9QKR1|E9QKR1_MOUSE Protein enabled homolog OS=Mus musculus GN=Enah PE=1 SV=2;tr|A0A0A6YW06|A0A0A6YW06_MOUSE Protein enabled homolog OS=Mus musculus GN=Enah PE=1 SV=1;tr|J3QNM3|J3QNM3_MOUSE Protein enabled homolog OS=Mus musculus GN=Enah PE=1 SV=1;tr|E9	7	4	4	4	4	3	3	4	3	3	4	3	3	14.4	14.4	14.4	62.24	562	562;785;789;789;804;802;524	3.79			10	20	3								0	142.26	By MS/MS	By MS/MS	By MS/MS	0.48092	1.4046	8.4183	27	9
A0A0A6YW28;P35123;A0A0A6YVY7;A0A0A6YWM7;A0A0A6YW63	A0A0A6YW28;P35123;A0A0A6YVY7	6;6;5;2;1	5;5;4;2;1	5;5;4;2;1	Ubiquitin carboxyl-terminal hydrolase;Ubiquitin carboxyl-terminal hydrolase 4	Usp4	tr|A0A0A6YW28|A0A0A6YW28_MOUSE Ubiquitin carboxyl-terminal hydrolase 4 OS=Mus musculus GN=Usp4 PE=1 SV=1;sp|P35123|UBP4_MOUSE Ubiquitin carboxyl-terminal hydrolase 4 OS=Mus musculus GN=Usp4 PE=1 SV=3;tr|A0A0A6YVY7|A0A0A6YVY7_MOUSE Ubiquitin carboxyl-termin	5	6	5	5	3	4	3	3	3	2	3	3	2	12.1	11	11	103.72	915	915;962;734;394;190	2.12	7		9										0	48.145	By MS/MS	By MS/MS	By MS/MS	0.75237	1.435	28.687	10	6
A0A0A6YWR8;A0A0A6YW53;B7ZNR9;F8VPL5;E9PVG7;P97820	A0A0A6YWR8;A0A0A6YW53;B7ZNR9;F8VPL5;E9PVG7;P97820	6;6;5;5;5;5	1;1;1;1;1;1	1;1;1;1;1;1	Mitogen-activated protein kinase kinase kinase kinase 4	Map4k4	tr|A0A0A6YWR8|A0A0A6YWR8_MOUSE Mitogen-activated protein kinase kinase kinase kinase 4 OS=Mus musculus GN=Map4k4 PE=1 SV=1;tr|A0A0A6YW53|A0A0A6YW53_MOUSE Mitogen-activated protein kinase kinase kinase kinase 4 OS=Mus musculus GN=Map4k4 PE=1 SV=1;tr|B7ZNR9|	6	6	1	1	2	6	1	0	1	0	0	1	0	7.5	1.5	1.5	140.81	1234	1234;1288;1208;1238;1288;1233	1	1												0.00088731	1.7588	By matching	By MS/MS	By matching	0.80682	2.262	NaN	1	0
A0A0A6YW54;Q9DC22	A0A0A6YW54;Q9DC22	1;1	1;1	1;1	DDB1- and CUL4-associated factor 6	Dcaf6	tr|A0A0A6YW54|A0A0A6YW54_MOUSE DDB1- and CUL4-associated factor 6 (Fragment) OS=Mus musculus GN=Dcaf6 PE=1 SV=1;sp|Q9DC22|DCAF6_MOUSE DDB1- and CUL4-associated factor 6 OS=Mus musculus GN=Dcaf6 PE=1 SV=1	2	1	1	1	0	1	0	0	1	0	0	1	0	11.3	11.3	11.3	30.551	283	283;876	3			2										0	23.765		By MS/MS		1.5706	2.6931	3.2113	2	2
A0A0A6YWB3;Q3TFK5	A0A0A6YWB3;Q3TFK5	1;1	1;1	1;1	G patch domain-containing protein 4	Gpatch4	tr|A0A0A6YWB3|A0A0A6YWB3_MOUSE G patch domain-containing protein 4 (Fragment) OS=Mus musculus GN=Gpatch4 PE=1 SV=1;sp|Q3TFK5|GPTC4_MOUSE G patch domain-containing protein 4 OS=Mus musculus GN=Gpatch4 PE=1 SV=1	2	1	1	1	0	0	1	0	0	1	0	0	1	6.7	6.7	6.7	26.538	239	239;415	5					1								0.0037807	1.3571			By MS/MS	1.3307	3.6701	NaN	1	1
A0A0A6YWF7;Q8C735;A0A0A6YWD3;A0A0A6YVZ7	A0A0A6YWF7;Q8C735;A0A0A6YWD3;A0A0A6YVZ7	2;2;1;1	2;2;1;1	2;2;1;1	Protein lin-9 homolog	Lin9	tr|A0A0A6YWF7|A0A0A6YWF7_MOUSE Protein lin-9 homolog OS=Mus musculus GN=Lin9 PE=1 SV=1;sp|Q8C735|LIN9_MOUSE Protein lin-9 homolog OS=Mus musculus GN=Lin9 PE=1 SV=2;tr|A0A0A6YWD3|A0A0A6YWD3_MOUSE Protein lin-9 homolog (Fragment) OS=Mus musculus GN=Lin9 PE=1	4	2	2	2	1	1	2	1	1	2	1	1	2	10.7	10.7	10.7	31.324	272	272;542;518;558	4.5				3	3								0	3.6712	By MS/MS	By MS/MS	By MS/MS	1.4024	3.3945	26.085	6	1
A0A0A6YWH2;Q9EQX4	A0A0A6YWH2;Q9EQX4	2;2	2;2	2;2	Allograft inflammatory factor 1-like	Aif1l	tr|A0A0A6YWH2|A0A0A6YWH2_MOUSE Allograft inflammatory factor 1-like OS=Mus musculus GN=Aif1l PE=1 SV=1;sp|Q9EQX4|AIF1L_MOUSE Allograft inflammatory factor 1-like OS=Mus musculus GN=Aif1l PE=1 SV=1	2	2	2	2	2	2	2	2	2	2	2	2	2	16.2	16.2	16.2	15.311	136	136;150	9.62									3	5			0	4.2817	By MS/MS	By MS/MS	By MS/MS	1.2851	4.4156	12.186	7	1
A0A0A6YWJ7;B2RXV4	A0A0A6YWJ7;B2RXV4	1;1	1;1	1;1	Feline leukemia virus subgroup C receptor-related protein 1	Mfsd7b;Flvcr1	tr|A0A0A6YWJ7|A0A0A6YWJ7_MOUSE Feline leukemia virus subgroup C receptor-related protein 1 OS=Mus musculus GN=Flvcr1 PE=1 SV=1;sp|B2RXV4|FLVC1_MOUSE Feline leukemia virus subgroup C receptor-related protein 1 OS=Mus musculus GN=Flvcr1 PE=2 SV=1	2	1	1	1	0	1	1	0	1	1	0	1	1	7.7	7.7	7.7	26.088	246	246;560	1.33	2	1											0	7.5959		By MS/MS	By MS/MS	0.84757	2.2239	5.6883	3	0
A0A0A6YWM5;E9QKE4;Q8BMG7	A0A0A6YWM5;E9QKE4;Q8BMG7	16;16;15	16;16;15	16;16;15	Rab3 GTPase-activating protein non-catalytic subunit	Rab3gap2	tr|A0A0A6YWM5|A0A0A6YWM5_MOUSE Rab3 GTPase-activating protein non-catalytic subunit OS=Mus musculus GN=Rab3gap2 PE=1 SV=1;tr|E9QKE4|E9QKE4_MOUSE Rab3 GTPase-activating protein non-catalytic subunit OS=Mus musculus GN=Rab3gap2 PE=1 SV=1;sp|Q8BMG7|RBGPR_MOUS	3	16	16	16	11	14	13	11	14	13	11	14	13	15	15	15	152.54	1367	1367;1387;1366	1.92	18	44	12										0	228.35	By MS/MS	By MS/MS	By MS/MS	0.49894	1.057	11.829	59	28
A0A0A6YWP7;A0A0A6YXM5;A0A0A6YXP4;A0A0A6YWY4;Q6PGA0	A0A0A6YWP7;A0A0A6YXM5;A0A0A6YXP4;A0A0A6YWY4;Q6PGA0	2;2;1;1;1	1;1;1;0;0	1;1;1;0;0	REST corepressor 3	Rcor3	tr|A0A0A6YWP7|A0A0A6YWP7_MOUSE REST corepressor 3 OS=Mus musculus GN=Rcor3 PE=1 SV=1;tr|A0A0A6YXM5|A0A0A6YXM5_MOUSE REST corepressor 3 OS=Mus musculus GN=Rcor3 PE=1 SV=1;tr|A0A0A6YXP4|A0A0A6YXP4_MOUSE REST corepressor 3 (Fragment) OS=Mus musculus GN=Rcor3	5	2	1	1	1	2	1	0	1	0	0	1	0	7.2	2.7	2.7	49.931	447	447;551;281;351;451	4				1									0.0075356	1.1529	By matching	By MS/MS	By matching	0.5921	1.3452	NaN	1	0
A0A0A6YWR9;Q3U2C5	A0A0A6YWR9;Q3U2C5	1;1	1;1	1;1	E3 ubiquitin-protein ligase RNF149	Rnf149	tr|A0A0A6YWR9|A0A0A6YWR9_MOUSE E3 ubiquitin-protein ligase RNF149 OS=Mus musculus GN=Rnf149 PE=1 SV=1;sp|Q3U2C5|RN149_MOUSE E3 ubiquitin-protein ligase RNF149 OS=Mus musculus GN=Rnf149 PE=1 SV=3	2	1	1	1	1	1	1	1	1	1	1	1	1	11.3	11.3	11.3	17.212	150	150;394	5.4					3	2							0	6.249	By MS/MS	By MS/MS	By MS/MS	NaN	NaN	NaN	0	0
A0A0A6YWS6;A0A0R4J114;Q8BTT6	A0A0A6YWS6;A0A0R4J114;Q8BTT6	2;2;2	2;2;2	2;2;2	Digestive organ expansion factor homolog	Diexf	tr|A0A0A6YWS6|A0A0A6YWS6_MOUSE Digestive organ expansion factor homolog OS=Mus musculus GN=Diexf PE=1 SV=1;tr|A0A0R4J114|A0A0R4J114_MOUSE Digestive organ expansion factor homolog OS=Mus musculus GN=Diexf PE=1 SV=1;sp|Q8BTT6|DIEXF_MOUSE Digestive organ expa	3	2	2	2	1	2	0	1	2	0	1	2	0	4.2	4.2	4.2	72.541	640	640;768;772	1	4												0.00045126	1.8735	By MS/MS	By MS/MS		0.62818	1.2971	22.149	3	2
E9Q9M5;A0A0A6YWX1;J3KMM1;Q3UJD6;A0A0A6YXT9;A0A0A6YWN9	E9Q9M5;A0A0A6YWX1;J3KMM1;Q3UJD6	6;6;6;6;2;2	6;6;6;6;2;2	6;6;6;6;2;2	Ubiquitin carboxyl-terminal hydrolase;Ubiquitin carboxyl-terminal hydrolase 19	Usp19	tr|E9Q9M5|E9Q9M5_MOUSE Ubiquitin carboxyl-terminal hydrolase 19 OS=Mus musculus GN=Usp19 PE=1 SV=1;tr|A0A0A6YWX1|A0A0A6YWX1_MOUSE Ubiquitin carboxyl-terminal hydrolase 19 OS=Mus musculus GN=Usp19 PE=1 SV=1;tr|J3KMM1|J3KMM1_MOUSE Ubiquitin carboxyl-terminal	6	6	6	6	4	5	5	4	5	5	4	5	5	8.1	8.1	8.1	143.45	1299	1299;1322;1324;1360;128;991	1.95	10	6	3					1					0	7.3004	By MS/MS	By MS/MS	By MS/MS	1.152	2.9593	25.876	16	3
A0A0A6YWY2;Q8N7N5	A0A0A6YWY2;Q8N7N5	2;2	2;2	2;2	DDB1- and CUL4-associated factor 8	Dcaf8	tr|A0A0A6YWY2|A0A0A6YWY2_MOUSE DDB1- and CUL4-associated factor 8 (Fragment) OS=Mus musculus GN=Dcaf8 PE=1 SV=1;sp|Q8N7N5|DCAF8_MOUSE DDB1- and CUL4-associated factor 8 OS=Mus musculus GN=Dcaf8 PE=1 SV=1	2	2	2	2	2	1	1	2	1	1	2	1	1	19	19	19	17.537	153	153;591	3.4	1			4									0	2.3302	By MS/MS	By MS/MS	By MS/MS	2.3715	6.4044	60.74	4	1
A0A0A6YX02;Q9CQ22	A0A0A6YX02;Q9CQ22	1;1	1;1	1;1	Ragulator complex protein LAMTOR1	Lamtor1	tr|A0A0A6YX02|A0A0A6YX02_MOUSE Ragulator complex protein LAMTOR1 OS=Mus musculus GN=Lamtor1 PE=1 SV=1;sp|Q9CQ22|LTOR1_MOUSE Ragulator complex protein LAMTOR1 OS=Mus musculus GN=Lamtor1 PE=1 SV=1	2	1	1	1	1	1	1	1	1	1	1	1	1	7.7	7.7	7.7	15.738	142	142;161	9.71									3	3	1		0.00023159	2.0762	By MS/MS	By MS/MS	By MS/MS	0.27965	1.1458	15.638	7	1
A0A0A6YX18;Q8BVE3;A0A0A6YWP6;A0A0A6YW86;A0A0A6YVU0	A0A0A6YX18;Q8BVE3;A0A0A6YWP6	9;9;7;1;1	9;9;7;1;1	9;9;7;1;1	V-type proton ATPase subunit H	Atp6v1h	tr|A0A0A6YX18|A0A0A6YX18_MOUSE V-type proton ATPase subunit H OS=Mus musculus GN=Atp6v1h PE=1 SV=1;sp|Q8BVE3|VATH_MOUSE V-type proton ATPase subunit H OS=Mus musculus GN=Atp6v1h PE=1 SV=1;tr|A0A0A6YWP6|A0A0A6YWP6_MOUSE V-type proton ATPase subunit H OS=Mus	5	9	9	9	8	7	9	8	7	9	8	7	9	20.9	20.9	20.9	54.108	465	465;483;441;77;140	3.81	17	5	4	8	22	13		1					0	323.31	By MS/MS	By MS/MS	By MS/MS	1.1131	3.5024	33.08	40	20
A0A0A6YX25;D3Z4P2;P59481;F6QN75	A0A0A6YX25;D3Z4P2;P59481;F6QN75	2;2;2;1	2;2;2;1	2;2;2;1	VIP36-like protein	Lman2l	tr|A0A0A6YX25|A0A0A6YX25_MOUSE VIP36-like protein (Fragment) OS=Mus musculus GN=Lman2l PE=1 SV=1;tr|D3Z4P2|D3Z4P2_MOUSE Lectin, mannose-binding 2-like, isoform CRA_b OS=Mus musculus GN=Lman2l PE=1 SV=1;sp|P59481|LMA2L_MOUSE VIP36-like protein OS=Mus muscul	4	2	2	2	2	1	2	2	1	2	2	1	2	14.6	14.6	14.6	23.214	205	205;358;347;124	7							7						0	2.8198	By MS/MS	By MS/MS	By MS/MS	0.3292	1.0819	26.377	6	3
A0A0A6YX50;P51175	A0A0A6YX50;P51175	3;3	3;3	3;3	Protoporphyrinogen oxidase	Ppox	tr|A0A0A6YX50|A0A0A6YX50_MOUSE Protoporphyrinogen oxidase (Fragment) OS=Mus musculus GN=Ppox PE=1 SV=1;sp|P51175|PPOX_MOUSE Protoporphyrinogen oxidase OS=Mus musculus GN=Ppox PE=1 SV=1	2	3	3	3	3	2	2	3	2	2	3	2	2	18.5	18.5	18.5	41.247	389	389;477	3	8				5	2							0	61.78	By MS/MS	By MS/MS	By MS/MS	0.30394	0.97139	41.68	15	13
A0A0A6YXE7;Q91YY2	A0A0A6YXE7;Q91YY2	1;1	1;1	1;1	Beta-1,4-galactosyltransferase 3;N-acetyllactosamine synthase;Beta-N-acetylglucosaminylglycopeptide beta-1,4-galactosyltransferase;Beta-N-acetylglucosaminyl-glycolipid beta-1,4-galactosyltransferase	B4galt3	tr|A0A0A6YXE7|A0A0A6YXE7_MOUSE Beta-1,4-galactosyltransferase 3 OS=Mus musculus GN=B4galt3 PE=1 SV=1;sp|Q91YY2|B4GT3_MOUSE Beta-1,4-galactosyltransferase 3 OS=Mus musculus GN=B4galt3 PE=1 SV=1	2	1	1	1	0	1	0	0	1	0	0	1	0	13.9	13.9	13.9	19.412	173	173;395	5					1								0	8.3197		By MS/MS		1.6359	3.5604	NaN	1	0
H3BL56;A0A0A6YXF6;Q9QUI0;Q62159;A0A0G2JEP8;A0A0A6YWJ1;Q9CR99	H3BL56;A0A0A6YXF6;Q9QUI0;Q62159;A0A0G2JEP8;A0A0A6YWJ1;Q9CR99	6;6;6;6;4;3;3	6;6;6;6;4;3;3	5;5;5;5;3;2;2	Transforming protein RhoA;Rho-related GTP-binding protein RhoC	Rhoc;Rhoa;4930544G11Rik	tr|H3BL56|H3BL56_MOUSE Rho-related GTP-binding protein RhoC OS=Mus musculus GN=Rhoc PE=1 SV=1;tr|A0A0A6YXF6|A0A0A6YXF6_MOUSE Transforming protein RhoA (Fragment) OS=Mus musculus GN=Rhoa PE=1 SV=1;sp|Q9QUI0|RHOA_MOUSE Transforming protein RhoA OS=Mus muscul	7	6	6	5	5	4	6	5	4	6	4	3	5	28.2	28.2	22.1	17.05	149	149;165;193;193;118;67;193	8.71			1					8	22	2	1		0	26.189	By MS/MS	By MS/MS	By MS/MS	0.65051	2.0811	14.092	31	4
A0A0A6YXG0;Q9JKK1	A0A0A6YXG0;Q9JKK1	4;4	4;4	4;4	Syntaxin-6	Stx6	tr|A0A0A6YXG0|A0A0A6YXG0_MOUSE Syntaxin-6 OS=Mus musculus GN=Stx6 PE=1 SV=1;sp|Q9JKK1|STX6_MOUSE Syntaxin-6 OS=Mus musculus GN=Stx6 PE=1 SV=1	2	4	4	4	4	4	4	4	4	4	4	4	4	21.1	21.1	21.1	22.569	199	199;255	7.36							14	8					0	8.0833	By MS/MS	By MS/MS	By MS/MS	0.58582	1.7832	11.869	21	4
F6UHR6;E9PXZ2;A0A0A6YXH3;A2A8Z1;Q5FWX7;E9Q6C1;F8VQE8	F6UHR6;E9PXZ2;A0A0A6YXH3;A2A8Z1;Q5FWX7;E9Q6C1	5;5;5;5;4;4;1	5;5;5;5;4;4;1	5;5;5;5;4;4;1	Oxysterol-binding protein;Oxysterol-binding protein-related protein 9	Osbpl9	tr|F6UHR6|F6UHR6_MOUSE Oxysterol-binding protein OS=Mus musculus GN=Osbpl9 PE=1 SV=2;tr|E9PXZ2|E9PXZ2_MOUSE Oxysterol-binding protein OS=Mus musculus GN=Osbpl9 PE=1 SV=2;tr|A0A0A6YXH3|A0A0A6YXH3_MOUSE Oxysterol-binding protein OS=Mus musculus GN=Osbpl9 PE=	7	5	5	5	4	5	3	4	5	3	4	5	3	9.2	9.2	9.2	81.09	719	719;723;746;736;626;656;67	2.55	12		6	11									0	17.214	By MS/MS	By MS/MS	By MS/MS	0.37826	1.0022	40.027	22	14
A0A0A6YXX3;A0A0A6YXL6;E9Q3Y4;A0A1D5RM41;Q9ESE1	A0A0A6YXX3;A0A0A6YXL6;E9Q3Y4;A0A1D5RM41;Q9ESE1	9;9;9;8;8	9;9;9;8;8	9;9;9;8;8	Lipopolysaccharide-responsive and beige-like anchor protein	Lrba	tr|A0A0A6YXX3|A0A0A6YXX3_MOUSE Lipopolysaccharide-responsive and beige-like anchor protein OS=Mus musculus GN=Lrba PE=1 SV=1;tr|A0A0A6YXL6|A0A0A6YXL6_MOUSE Lipopolysaccharide-responsive and beige-like anchor protein OS=Mus musculus GN=Lrba PE=1 SV=1;tr|E9Q	5	9	9	9	8	7	5	8	7	5	8	7	5	7.4	7.4	7.4	286.19	2577	2577;2790;2854;2124;2856	1	31												0	46.081	By MS/MS	By MS/MS	By MS/MS	0.37276	0.77582	33.761	28	21
A0A0A6YXW4;Q9D7N6	A0A0A6YXW4;Q9D7N6	1;1	1;1	1;1	39S ribosomal protein L30, mitochondrial	Mrpl30	tr|A0A0A6YXW4|A0A0A6YXW4_MOUSE 39S ribosomal protein L30, mitochondrial (Fragment) OS=Mus musculus GN=Mrpl30 PE=1 SV=1;sp|Q9D7N6|RM30_MOUSE 39S ribosomal protein L30, mitochondrial OS=Mus musculus GN=Mrpl30 PE=1 SV=1	2	1	1	1	1	1	0	1	1	0	1	1	0	8.6	8.6	8.6	14.786	128	128;160	9.5									1	1			0.0065654	1.1921	By MS/MS	By MS/MS		0.27514	1.0164	18.779	2	0
A0A0A6YY67;H7BX08;Q8C1B1;A0A0A6YXV8	A0A0A6YY67;H7BX08;Q8C1B1;A0A0A6YXV8	5;5;5;3	5;5;5;3	5;5;5;3	Calmodulin-regulated spectrin-associated protein 2	Camsap2	tr|A0A0A6YY67|A0A0A6YY67_MOUSE Calmodulin-regulated spectrin-associated protein 2 OS=Mus musculus GN=Camsap2 PE=1 SV=1;tr|H7BX08|H7BX08_MOUSE Calmodulin-regulated spectrin-associated protein 2 OS=Mus musculus GN=Camsap2 PE=1 SV=1;sp|Q8C1B1|CAMP2_MOUSE Calm	4	5	5	5	3	4	4	3	4	4	3	4	4	6.7	6.7	6.7	165.69	1472	1472;1478;1461;814	1.85	4	15	1										0	52.296	By MS/MS	By MS/MS	By MS/MS	1.0185	2.1438	21.152	13	6
A0A0A6YY91	A0A0A6YY91	26	2	1		Ncam1	tr|A0A0A6YY91|A0A0A6YY91_MOUSE Neural cell adhesion molecule 1 (Fragment) OS=Mus musculus GN=Ncam1 PE=1 SV=1	1	26	2	1	20	22	25	0	2	2	0	1	1	43.3	6.5	3.4	116.26	1089	1089	2.43		4	3										0	66.152	By matching	By MS/MS	By MS/MS	1.2343	2.1656	29.005	6	3
A0A0B4J1E2;Q9CSN1	A0A0B4J1E2;Q9CSN1	8;7	8;7	8;7	SNW domain-containing protein 1	Snw1	tr|A0A0B4J1E2|A0A0B4J1E2_MOUSE SNW domain-containing protein 1 OS=Mus musculus GN=Snw1 PE=1 SV=1;sp|Q9CSN1|SNW1_MOUSE SNW domain-containing protein 1 OS=Mus musculus GN=Snw1 PE=1 SV=3	2	8	8	8	6	8	7	6	8	7	6	8	7	24.4	24.4	24.4	61.461	536	536;536	4.27			1	27	7	2							0	56.027	By MS/MS	By MS/MS	By MS/MS	1.0773	3.1493	11.615	37	3
A0A0B4J1E7;O35343	A0A0B4J1E7;O35343	6;6	4;4	4;4	Importin subunit alpha-3	Kpna4	tr|A0A0B4J1E7|A0A0B4J1E7_MOUSE Importin subunit alpha-3 OS=Mus musculus GN=Kpna4 PE=1 SV=1;sp|O35343|IMA3_MOUSE Importin subunit alpha-3 OS=Mus musculus GN=Kpna4 PE=1 SV=1	2	6	4	4	6	6	4	4	4	2	4	4	2	16.7	11.9	11.9	68.03	623	623;521	4.95				1	19								0	78.029	By MS/MS	By MS/MS	By MS/MS	0.39742	1.1165	14.174	18	11
A0A0B4J1G5;Q9JHC9	A0A0B4J1G5;Q9JHC9	1;1	1;1	1;1	ETS-related transcription factor Elf-2	Elf2	tr|A0A0B4J1G5|A0A0B4J1G5_MOUSE ETS-related transcription factor Elf-2 OS=Mus musculus GN=Elf2 PE=1 SV=1;sp|Q9JHC9|ELF2_MOUSE ETS-related transcription factor Elf-2 OS=Mus musculus GN=Elf2 PE=1 SV=1	2	1	1	1	1	0	0	1	0	0	1	0	0	6	6	6	53.915	504	504;593	4				1									0	2.3762	By MS/MS			NaN	NaN	NaN	0	0
A0A0B4J1L4;D3YYU8;A0A0A0MQG1	A0A0B4J1L4;D3YYU8;A0A0A0MQG1	3;3;2	3;3;2	3;3;2	Obscurin-like protein 1	Obsl1	tr|A0A0B4J1L4|A0A0B4J1L4_MOUSE Obscurin-like protein 1 OS=Mus musculus GN=Obsl1 PE=1 SV=1;sp|D3YYU8|OBSL1_MOUSE Obscurin-like protein 1 OS=Mus musculus GN=Obsl1 PE=1 SV=1;tr|A0A0A0MQG1|A0A0A0MQG1_MOUSE Obscurin-like protein 1 (Fragment) OS=Mus musculus GN=	3	3	3	3	3	3	2	3	3	2	3	3	2	4.5	4.5	4.5	113.84	1025	1025;1804;1162	1.94	6	7	5										0	18.102	By MS/MS	By MS/MS	By MS/MS	0.82241	1.3853	13.759	13	6
A0A1W2P818;A0A1W2P6J8;A0A1W2P6L7;A0A1W2P820;A0A0F6AIX6;A0A1W2P7C8;A0A0F6AIX5;Q8BVA5	A0A1W2P818;A0A1W2P6J8;A0A1W2P6L7;A0A1W2P820;A0A0F6AIX6;A0A1W2P7C8;A0A0F6AIX5;Q8BVA5	1;1;1;1;1;1;1;1	1;1;1;1;1;1;1;1	1;1;1;1;1;1;1;1	UPF0554 protein C2orf43 homolog		tr|A0A1W2P818|A0A1W2P818_MOUSE Lipid droplet-associated hydrolase OS=Mus musculus GN=Ldah PE=1 SV=1;tr|A0A1W2P6J8|A0A1W2P6J8_MOUSE Lipid droplet-associated hydrolase OS=Mus musculus GN=Ldah PE=1 SV=1;tr|A0A1W2P6L7|A0A1W2P6L7_MOUSE Lipid droplet-associated	8	1	1	1	1	0	0	1	0	0	1	0	0	34.8	34.8	34.8	7.5627	66	66;114;117;208;236;272;326;326	1	1												0	2.3586	By MS/MS			NaN	NaN	NaN	0	0
A0A0G2JFH0;A0A0G2JDE8;A0A0G2JE03;Q3TWF7;A0A0G2JDM7;Q8BTZ4	A0A0G2JFH0;A0A0G2JDE8;A0A0G2JE03;Q3TWF7;A0A0G2JDM7;Q8BTZ4	1;1;1;1;1;1	1;1;1;1;1;1	1;1;1;1;1;1	Anaphase-promoting complex subunit 5	Anapc5	tr|A0A0G2JFH0|A0A0G2JFH0_MOUSE Anaphase-promoting complex subunit 5 OS=Mus musculus GN=Anapc5 PE=1 SV=1;tr|A0A0G2JDE8|A0A0G2JDE8_MOUSE Anaphase-promoting complex subunit 5 OS=Mus musculus GN=Anapc5 PE=1 SV=1;tr|A0A0G2JE03|A0A0G2JE03_MOUSE Anaphase-promotin	6	1	1	1	0	1	1	0	1	1	0	1	1	3.4	3.4	3.4	46.172	407	407;656;719;732;732;740	2	2			1									0.00067265	1.8265		By MS/MS	By MS/MS	1.1894	2.5638	NaN	1	0
A0A0G2JDF7;Q3UN04	A0A0G2JDF7;Q3UN04	2;2	2;2	2;2	Ubiquitin carboxyl-terminal hydrolase 30	Usp30	tr|A0A0G2JDF7|A0A0G2JDF7_MOUSE Ubiquitin carboxyl-terminal hydrolase 30 (Fragment) OS=Mus musculus GN=Usp30 PE=1 SV=1;sp|Q3UN04|UBP30_MOUSE Ubiquitin carboxyl-terminal hydrolase 30 OS=Mus musculus GN=Usp30 PE=1 SV=1	2	2	2	2	2	2	2	2	2	2	2	2	2	10.7	10.7	10.7	46.03	410	410;517	5.1	6			1	3	1	4	6					0	33.206	By MS/MS	By MS/MS	By MS/MS	0.40759	1.5278	49.375	17	4
A0A0G2JDI9;P55096	A0A0G2JDI9;P55096	6;6	6;6	6;6	ATP-binding cassette sub-family D member 3	Abcd3	tr|A0A0G2JDI9|A0A0G2JDI9_MOUSE ATP-binding cassette sub-family D member 3 OS=Mus musculus GN=Abcd3 PE=1 SV=1;sp|P55096|ABCD3_MOUSE ATP-binding cassette sub-family D member 3 OS=Mus musculus GN=Abcd3 PE=1 SV=2	2	6	6	6	5	6	5	5	6	5	5	6	5	12.2	12.2	12.2	62.697	549	549;659	2.07	19	2		3	5								0	48.392	By MS/MS	By MS/MS	By MS/MS	0.22043	0.77984	8.5969	27	15
A0A0H2UKB7;A0A0G2JF44;A0A0G2JDJ1;Q9DAI2	A0A0H2UKB7;A0A0G2JF44;A0A0G2JDJ1;Q9DAI2	1;1;1;1	1;1;1;1	1;1;1;1	Intraflagellar transport protein 22 homolog	Ift22	tr|A0A0H2UKB7|A0A0H2UKB7_MOUSE Intraflagellar transport protein 22 homolog (Fragment) OS=Mus musculus GN=Ift22 PE=1 SV=1;tr|A0A0G2JF44|A0A0G2JF44_MOUSE Intraflagellar transport protein 22 homolog (Fragment) OS=Mus musculus GN=Ift22 PE=1 SV=1;tr|A0A0G2JDJ1|	4	1	1	1	1	1	1	1	1	1	1	1	1	11.3	11.3	11.3	10.422	97	97;155;176;185	8.75								1	3				0.0021556	1.5474	By MS/MS	By MS/MS	By MS/MS	1.1021	3.5087	12.661	4	1
A0A0G2JDK2;P17439	A0A0G2JDK2;P17439	4;4	4;4	4;4	Glucosylceramidase	Gba	tr|A0A0G2JDK2|A0A0G2JDK2_MOUSE Glucosylceramidase OS=Mus musculus GN=Gba PE=1 SV=1;sp|P17439|GLCM_MOUSE Glucosylceramidase OS=Mus musculus GN=Gba PE=1 SV=1	2	4	4	4	3	4	3	3	4	3	3	4	3	19.8	19.8	19.8	43.282	388	388;515	4.38	2			17	21								0	51.614	By MS/MS	By MS/MS	By MS/MS	0.40038	1.0798	3.8053	38	24
Q6PFA1;A0A0G2JDK3;A0A0G2JGU4;Q9JIF6;A0A0G2JF29;A0A0G2JG79;Q3TVF4;P53612	Q6PFA1;A0A0G2JDK3;A0A0G2JGU4;Q9JIF6;A0A0G2JF29;A0A0G2JG79;Q3TVF4;P53612	1;1;1;1;1;1;1;1	1;1;1;1;1;1;1;1	1;1;1;1;1;1;1;1	Geranylgeranyl transferase type-2 subunit beta	Rabggtb	tr|Q6PFA1|Q6PFA1_MOUSE Geranylgeranyl transferase type-2 subunit beta OS=Mus musculus GN=Rabggtb PE=1 SV=1;tr|A0A0G2JDK3|A0A0G2JDK3_MOUSE Geranylgeranyl transferase type-2 subunit beta (Fragment) OS=Mus musculus GN=Rabggtb PE=1 SV=1;tr|A0A0G2JGU4|A0A0G2JGU	8	1	1	1	1	1	1	1	1	1	1	1	1	8.3	8.3	8.3	14.804	132	132;149;152;153;162;205;331;339	4.29	3					1	3						0	2.1955	By MS/MS	By MS/MS	By MS/MS	0.45323	1.5805	64.355	7	1
A0A0G2JEE6;A0A0G2JE46;A0A0G2JFF9;A0A0G2JDP0;O35387	A0A0G2JEE6;A0A0G2JE46;A0A0G2JFF9;A0A0G2JDP0;O35387	1;1;1;1;1	1;1;1;1;1	1;1;1;1;1	HCLS1-associated protein X-1	Hax1	tr|A0A0G2JEE6|A0A0G2JEE6_MOUSE HCLS1-associated protein X-1 OS=Mus musculus GN=Hax1 PE=1 SV=1;tr|A0A0G2JE46|A0A0G2JE46_MOUSE HCLS1-associated protein X-1 OS=Mus musculus GN=Hax1 PE=1 SV=1;tr|A0A0G2JFF9|A0A0G2JFF9_MOUSE HCLS1-associated protein X-1 OS=Mus m	5	1	1	1	1	1	1	1	1	1	1	1	1	13.2	13.2	13.2	17.086	151	151;196;254;277;280	6.62						3	5						0	43.112	By MS/MS	By MS/MS	By MS/MS	1.872	6.0069	36.563	6	1
A0A0G2JDV9	A0A0G2JDV9	5	1	1			tr|A0A0G2JDV9|A0A0G2JDV9_MOUSE Annexin (Fragment) OS=Mus musculus GN=Anxa3 PE=1 SV=1	1	5	1	1	5	5	4	1	1	1	1	1	1	80.8	16.7	16.7	8.5637	78	78	6.67						1	2						1	-2	By MS/MS	By MS/MS	By MS/MS	0.25234	0.63437	23.264	3	0
A0A0G2JDW7;Q6ZWU9;A0A0G2JG29;A0A0G2JEX7	A0A0G2JDW7;Q6ZWU9;A0A0G2JG29	3;3;2;1	3;3;2;1	1;1;1;0	40S ribosomal protein S27	Rps27	tr|A0A0G2JDW7|A0A0G2JDW7_MOUSE 40S ribosomal protein S27 (Fragment) OS=Mus musculus GN=Rps27 PE=1 SV=1;sp|Q6ZWU9|RS27_MOUSE 40S ribosomal protein S27 OS=Mus musculus GN=Rps27 PE=1 SV=3;tr|A0A0G2JG29|A0A0G2JG29_MOUSE 40S ribosomal protein S27 OS=Mus musculu	4	3	3	1	3	3	3	3	3	3	1	1	1	45.1	45.1	13.4	9.2327	82	82;84;83;52	6.39	17	8	2				1	1	3	10	19		0	18.325	By MS/MS	By MS/MS	By MS/MS	0.27033	0.83365	24.466	59	14
A0A0G2JF61;A0A0G2JDX9;P61969	A0A0G2JF61;A0A0G2JDX9;P61969	1;1;1	1;1;1	1;1;1	LIM domain transcription factor LMO4	Lmo4	tr|A0A0G2JF61|A0A0G2JF61_MOUSE LIM domain transcription factor LMO4 OS=Mus musculus GN=Lmo4 PE=1 SV=1;tr|A0A0G2JDX9|A0A0G2JDX9_MOUSE LIM domain transcription factor LMO4 (Fragment) OS=Mus musculus GN=Lmo4 PE=1 SV=1;sp|P61969|LMO4_MOUSE LIM domain transcrip	3	1	1	1	1	0	0	1	0	0	1	0	0	23.5	23.5	23.5	9.2766	85	85;132;165	9									2				0.0047937	1.3001	By MS/MS			NaN	NaN	NaN	0	0
A0A0G2JDZ9;E9Q804;Q99NH0;E9QKG6;A0A1W2P6X1	A0A0G2JDZ9;E9Q804;Q99NH0;E9QKG6;A0A1W2P6X1	13;13;13;12;9	13;13;13;12;9	9;9;9;8;5	Ankyrin repeat domain-containing protein 17	Ankrd17	tr|A0A0G2JDZ9|A0A0G2JDZ9_MOUSE Ankyrin repeat domain-containing protein 17 OS=Mus musculus GN=Ankrd17 PE=1 SV=1;tr|E9Q804|E9Q804_MOUSE Ankyrin repeat domain-containing protein 17 OS=Mus musculus GN=Ankrd17 PE=1 SV=3;sp|Q99NH0|ANR17_MOUSE Ankyrin repeat dom	5	13	13	9	12	10	8	12	10	8	8	7	5	8.7	8.7	5.9	263.66	2494	2494;2602;2603;2352;1600	1.69	21	30	4										0	201.68	By MS/MS	By MS/MS	By MS/MS	1.8063	4.3773	31.616	50	18
A0A0G2JE25;A0A0G2JGP4;Q9D091;P08556	A0A0G2JE25;A0A0G2JGP4;Q9D091;P08556	6;6;6;6	6;6;6;6	3;3;3;3	GTPase NRas	Nras	tr|A0A0G2JE25|A0A0G2JE25_MOUSE GTPase NRas (Fragment) OS=Mus musculus GN=Nras PE=1 SV=1;tr|A0A0G2JGP4|A0A0G2JGP4_MOUSE GTPase NRas (Fragment) OS=Mus musculus GN=Nras PE=1 SV=1;tr|Q9D091|Q9D091_MOUSE GTPase NRas OS=Mus musculus GN=Nras PE=1 SV=1;sp|P08556|R	4	6	6	3	6	6	5	6	6	5	3	3	2	42.7	42.7	24	16.835	150	150;183;189;189	8.81								6	25				0	13.404	By MS/MS	By MS/MS	By MS/MS	0.52987	1.7711	20.338	31	3
A0A0G2JE52;P62835;A0A0G2JDL9;A0A0G2JED9	A0A0G2JE52;P62835;A0A0G2JDL9	4;4;3;1	4;4;3;1	2;2;1;0	Ras-related protein Rap-1A	Rap1a	tr|A0A0G2JE52|A0A0G2JE52_MOUSE Ras-related protein Rap-1A OS=Mus musculus GN=Rap1a PE=1 SV=1;sp|P62835|RAP1A_MOUSE Ras-related protein Rap-1A OS=Mus musculus GN=Rap1a PE=1 SV=1;tr|A0A0G2JDL9|A0A0G2JDL9_MOUSE MCG10748, isoform CRA_b OS=Mus musculus GN=Rap1a	4	4	4	2	4	4	3	4	4	3	2	2	1	35.2	35.2	21.4	17.991	159	159;184;118;109	8.24		1	1				1	13	16	2			0	13.525	By MS/MS	By MS/MS	By MS/MS	0.35802	1.1059	2.8615	28	13
A0A0G2JEC4;Q9JK48;A0A0G2JE45	A0A0G2JEC4;Q9JK48	8;8;1	8;8;1	8;8;1	Endophilin-B1	Sh3glb1	tr|A0A0G2JEC4|A0A0G2JEC4_MOUSE Endophilin-B1 OS=Mus musculus GN=Sh3glb1 PE=1 SV=1;sp|Q9JK48|SHLB1_MOUSE Endophilin-B1 OS=Mus musculus GN=Sh3glb1 PE=1 SV=1	3	8	8	8	7	7	5	7	7	5	7	7	5	22.1	22.1	22.1	44.303	394	394;365;194	6.13					1	18	4						0	24.168	By MS/MS	By MS/MS	By MS/MS	0.73947	2.4035	11.827	20	1
A0A0G2JEK2;P63254	A0A0G2JEK2;P63254	2;2	2;2	2;2	Cysteine-rich protein 1	Crip1	tr|A0A0G2JEK2|A0A0G2JEK2_MOUSE Cysteine-rich protein 1 OS=Mus musculus GN=Crip1 PE=1 SV=1;sp|P63254|CRIP1_MOUSE Cysteine-rich protein 1 OS=Mus musculus GN=Crip1 PE=1 SV=2	2	2	2	2	2	2	1	2	2	1	2	2	1	20.3	20.3	20.3	13.582	128	128;77	10.8										1	5		0	4.7075	By MS/MS	By MS/MS	By MS/MS	0.30355	1.1843	50.381	6	0
A0A0G2JEM4;Q8C4F9;Q8CB78;O54965;A0A0G2JGT7	A0A0G2JEM4;Q8C4F9;Q8CB78;O54965;A0A0G2JGT7	2;2;2;2;1	2;2;2;2;1	2;2;2;2;1	E3 ubiquitin-protein ligase RNF13	Rnf13	tr|A0A0G2JEM4|A0A0G2JEM4_MOUSE E3 ubiquitin-protein ligase RNF13 (Fragment) OS=Mus musculus GN=Rnf13 PE=1 SV=1;tr|Q8C4F9|Q8C4F9_MOUSE E3 ubiquitin-protein ligase RNF13 OS=Mus musculus GN=Rnf13 PE=1 SV=1;tr|Q8CB78|Q8CB78_MOUSE E3 ubiquitin-protein ligase RN	5	2	2	2	2	1	2	2	1	2	2	1	2	26	26	26	14.208	131	131;244;352;381;166	7.17						3	1		2				0	5.6633	By MS/MS	By MS/MS	By MS/MS	0.47789	1.1266	17.845	3	3
A0A0G2JEP4;A0A0R4J169;E9QN52;A0A0G2JFV5;Q91WK0;A0A1L1SVG1;A0A1L1SQW1;A0A0G2JDR6;A0A1L1SSC0;A0A0G2JGZ1	A0A0G2JEP4;A0A0R4J169;E9QN52;A0A0G2JFV5;Q91WK0;A0A1L1SVG1;A0A1L1SQW1;A0A0G2JDR6;A0A1L1SSC0	8;7;7;7;7;6;6;4;4;3	7;6;6;6;6;5;5;3;3;2	7;6;6;6;6;5;5;3;3;2	Leucine-rich repeat flightless-interacting protein 2	Lrrfip2	tr|A0A0G2JEP4|A0A0G2JEP4_MOUSE Leucine-rich repeat flightless-interacting protein 2 OS=Mus musculus GN=Lrrfip2 PE=1 SV=1;tr|A0A0R4J169|A0A0R4J169_MOUSE Leucine-rich repeat flightless-interacting protein 2 OS=Mus musculus GN=Lrrfip2 PE=1 SV=1;tr|E9QN52|E9QN	10	8	7	7	6	6	6	5	5	5	5	5	5	23.8	21	21	48.414	424	424;400;415;437;415;373;403;173;530;173	4.89			1		17								0	5.6811	By MS/MS	By MS/MS	By MS/MS	0.35214	1.1746	6	13	4
A0A0G2JEQ9;Q3U0I9;Q8CFD4;A0A0G2JDT3;A0A0G2JDJ6	A0A0G2JEQ9;Q3U0I9;Q8CFD4;A0A0G2JDT3;A0A0G2JDJ6	2;2;2;1;1	2;2;2;1;1	2;2;2;1;1	Sorting nexin-8	Snx8	tr|A0A0G2JEQ9|A0A0G2JEQ9_MOUSE Sorting nexin-8 (Fragment) OS=Mus musculus GN=Snx8 PE=1 SV=1;tr|Q3U0I9|Q3U0I9_MOUSE Sorting nexin-8 OS=Mus musculus GN=Snx8 PE=1 SV=1;sp|Q8CFD4|SNX8_MOUSE Sorting nexin-8 OS=Mus musculus GN=Snx8 PE=1 SV=1;tr|A0A0G2JDT3|A0A0G2	5	2	2	2	2	0	1	2	0	1	2	0	1	14.8	14.8	14.8	20.373	176	176;411;459;75;88	5					3								0	2.3373	By MS/MS		By MS/MS	0.35329	1.3315	NaN	1	0
A0A0G2JER9;G3X8S5;O54946	A0A0G2JER9;G3X8S5;O54946	1;1;1	1;1;1	1;1;1	DnaJ homolog subfamily B member 6	Dnajb6	tr|A0A0G2JER9|A0A0G2JER9_MOUSE DnaJ homolog subfamily B member 6 OS=Mus musculus GN=Dnajb6 PE=1 SV=1;tr|G3X8S5|G3X8S5_MOUSE DnaJ homolog subfamily B member 6 OS=Mus musculus GN=Dnajb6 PE=1 SV=1;sp|O54946|DNJB6_MOUSE DnaJ homolog subfamily B member 6 OS=Mus	3	1	1	1	1	1	1	1	1	1	1	1	1	5.3	5.3	5.3	26.998	243	243;261;365	7.17						2	1	3					0	3.915	By MS/MS	By MS/MS	By MS/MS	2.1406	9.1907	66.155	6	2
A0A0G2JEY8;A0A0G2JFT0;A0A0G2JGE8;A0A0G2JGB7;Q9JIA1	A0A0G2JEY8;A0A0G2JFT0;A0A0G2JGE8;A0A0G2JGB7;Q9JIA1	1;1;1;1;1	1;1;1;1;1	1;1;1;1;1	Leucine-rich glioma-inactivated protein 1	Lgi1	tr|A0A0G2JEY8|A0A0G2JEY8_MOUSE Leucine-rich glioma-inactivated protein 1 OS=Mus musculus GN=Lgi1 PE=1 SV=1;tr|A0A0G2JFT0|A0A0G2JFT0_MOUSE Leucine-rich glioma-inactivated protein 1 OS=Mus musculus GN=Lgi1 PE=1 SV=1;tr|A0A0G2JGE8|A0A0G2JGE8_MOUSE Leucine-ric	5	1	1	1	1	1	1	1	1	1	1	1	1	23.6	23.6	23.6	7.8693	72	72;291;509;533;557	6						3							0.0017483	1.6296	By MS/MS	By MS/MS	By MS/MS	0.13053	0.28361	49.712	3	3
A0A0G2JF31;P07607	A0A0G2JF31;P07607	1;1	1;1	1;1	Thymidylate synthase	Tyms	tr|A0A0G2JF31|A0A0G2JF31_MOUSE Thymidylate synthase (Fragment) OS=Mus musculus GN=Tyms PE=1 SV=1;sp|P07607|TYSY_MOUSE Thymidylate synthase OS=Mus musculus GN=Tyms PE=1 SV=1	2	1	1	1	1	1	1	1	1	1	1	1	1	11.5	11.5	11.5	16.073	139	139;307	7.08							11	1					0	170.3	By MS/MS	By MS/MS	By MS/MS	0.79068	2.2915	14.686	6	4
A0A0G2JF37;Q9DCT8	A0A0G2JF37;Q9DCT8	2;2	2;2	2;2	Cysteine-rich protein 2	Crip2	tr|A0A0G2JF37|A0A0G2JF37_MOUSE Cysteine-rich protein 2 OS=Mus musculus GN=Crip2 PE=1 SV=1;sp|Q9DCT8|CRIP2_MOUSE Cysteine-rich protein 2 OS=Mus musculus GN=Crip2 PE=1 SV=1	2	2	2	2	1	2	1	1	2	1	1	2	1	26.2	26.2	26.2	9.3576	84	84;208	8.75							2	4	2	3	1		0	96.898	By MS/MS	By MS/MS	By MS/MS	0.30518	1.1861	57.812	7	2
A0A0G2JF55;Q4JK59	A0A0G2JF55;Q4JK59	1;1	1;1	1;1	Methylcytosine dioxygenase TET2	Tet2	tr|A0A0G2JF55|A0A0G2JF55_MOUSE Methylcytosine dioxygenase TET2 OS=Mus musculus GN=Tet2 PE=1 SV=1;sp|Q4JK59|TET2_MOUSE Methylcytosine dioxygenase TET2 OS=Mus musculus GN=Tet2 PE=1 SV=3	2	1	1	1	1	0	1	1	0	1	1	0	1	0.9	0.9	0.9	213.01	1920	1920;1912	5.33				1		2							1	-2	By MS/MS		By MS/MS	0.21553	0.68172	87.852	3	3
A0A0G2JF71;Q8BP48	A0A0G2JF71;Q8BP48	3;3	3;3	3;3	Methionine aminopeptidase 1	Metap1	tr|A0A0G2JF71|A0A0G2JF71_MOUSE Methionine aminopeptidase 1 OS=Mus musculus GN=Metap1 PE=1 SV=1;sp|Q8BP48|MAP11_MOUSE Methionine aminopeptidase 1 OS=Mus musculus GN=Metap1 PE=1 SV=1	2	3	3	3	2	2	3	2	2	3	2	2	3	28.9	28.9	28.9	15.964	142	142;386	6					1	10	1						0	169.63	By MS/MS	By MS/MS	By MS/MS	0.4293	1.3824	3.3207	12	6
A0A0G2JF72;Q8JZN2;Q91W50;A0A0G2JE62;A0A0G2JDJ7	A0A0G2JF72;Q8JZN2;Q91W50	14;14;14;2;1	14;14;14;2;1	14;14;14;2;1	Cold shock domain-containing protein E1	Csde1	tr|A0A0G2JF72|A0A0G2JF72_MOUSE Cold shock domain-containing protein E1 OS=Mus musculus GN=Csde1 PE=1 SV=1;tr|Q8JZN2|Q8JZN2_MOUSE Cold shock domain-containing protein E1 OS=Mus musculus GN=Csde1 PE=1 SV=1;sp|Q91W50|CSDE1_MOUSE Cold shock domain-containing p	5	14	14	14	13	11	12	13	11	12	13	11	12	22	22	22	74.482	668	668;767;798;151;112	2.7	13	3	33	11									0	65.179	By MS/MS	By MS/MS	By MS/MS	1.1229	2.9104	19.156	59	16
A0A0G2JFE2;A0A0G2JF79;A0A0G2JGW6;Q3UTQ8	A0A0G2JFE2;A0A0G2JF79;A0A0G2JGW6;Q3UTQ8	1;1;1;1	1;1;1;1	1;1;1;1	Cyclin-dependent kinase-like 5	Cdkl5	tr|A0A0G2JFE2|A0A0G2JFE2_MOUSE Cyclin-dependent kinase-like 5 OS=Mus musculus GN=Cdkl5 PE=1 SV=1;tr|A0A0G2JF79|A0A0G2JF79_MOUSE Cyclin-dependent kinase-like 5 OS=Mus musculus GN=Cdkl5 PE=1 SV=1;tr|A0A0G2JGW6|A0A0G2JGW6_MOUSE Cyclin-dependent kinase-like 5	4	1	1	1	0	1	0	0	1	0	0	1	0	1.5	1.5	1.5	97.237	862	862;923;960;938	3			1										0.0059967	1.2454		By MS/MS		NaN	NaN	NaN	0	0
A0A0G2JF85;Q3UHD6	A0A0G2JF85;Q3UHD6	3;3	3;3	3;3	Sorting nexin-27	Snx27	tr|A0A0G2JF85|A0A0G2JF85_MOUSE Sorting nexin-27 OS=Mus musculus GN=Snx27 PE=1 SV=1;sp|Q3UHD6|SNX27_MOUSE Sorting nexin-27 OS=Mus musculus GN=Snx27 PE=1 SV=2	2	3	3	3	1	2	2	1	2	2	1	2	2	10.1	10.1	10.1	50.777	435	435;539	3.57	2			2	3								0	3.3539	By matching	By MS/MS	By MS/MS	0.5627	1.2438	46.491	7	2
A0A0G2JFE0;A0A0G2JFB2;Q80VL1;A0A0G2JE08;A0A0G2JEH9;A0A0G2JFP5	A0A0G2JFE0;A0A0G2JFB2;Q80VL1;A0A0G2JE08	8;8;8;5;1;1	8;8;8;5;1;1	8;8;8;5;1;1	Tudor and KH domain-containing protein	Tdrkh	tr|A0A0G2JFE0|A0A0G2JFE0_MOUSE Tudor and KH domain-containing protein OS=Mus musculus GN=Tdrkh PE=1 SV=1;tr|A0A0G2JFB2|A0A0G2JFB2_MOUSE Tudor and KH domain-containing protein OS=Mus musculus GN=Tdrkh PE=1 SV=1;sp|Q80VL1|TDRKH_MOUSE Tudor and KH domain-cont	6	8	8	8	4	6	5	4	6	5	4	6	5	19.2	19.2	19.2	57.246	515	515;556;560;296;50;140	5.32				9	5		8						0	9.1879	By MS/MS	By MS/MS	By MS/MS	0.76986	2.1085	35.221	22	15
A0A0G2JFH2	A0A0G2JFH2	13	1	1			tr|A0A0G2JFH2|A0A0G2JFH2_MOUSE Microtubule-associated protein (Fragment) OS=Mus musculus GN=Map4 PE=1 SV=1	1	13	1	1	9	12	11	0	1	0	0	1	0	13	1.8	1.8	152.67	1441	1441	7							1						1	-2	By matching	By MS/MS	By matching	NaN	NaN	NaN	0	0
A0A0G2JFJ6;Q7TPD0	A0A0G2JFJ6;Q7TPD0	5;5	5;5	5;5	Integrator complex subunit 3	Ints3	tr|A0A0G2JFJ6|A0A0G2JFJ6_MOUSE Integrator complex subunit 3 OS=Mus musculus GN=Ints3 PE=1 SV=1;sp|Q7TPD0|INT3_MOUSE Integrator complex subunit 3 OS=Mus musculus GN=Ints3 PE=1 SV=2	2	5	5	5	5	2	3	5	2	3	5	2	3	8.3	8.3	8.3	117.25	1035	1035;1041	2.33	5		10										0	16.063	By MS/MS	By MS/MS	By MS/MS	1.0159	2.6246	25.466	14	4
A0A0G2JFR7;Q7TND5	A0A0G2JFR7;Q7TND5	1;1	1;1	1;1	Ribosome production factor 1	Rpf1	tr|A0A0G2JFR7|A0A0G2JFR7_MOUSE Brix domain containing 5, isoform CRA_b OS=Mus musculus GN=Rpf1 PE=1 SV=1;sp|Q7TND5|RPF1_MOUSE Ribosome production factor 1 OS=Mus musculus GN=Rpf1 PE=2 SV=2	2	1	1	1	1	1	1	1	1	1	1	1	1	11.8	11.8	11.8	23.779	212	212;349	5.33	1				1	7							0	116.21	By MS/MS	By MS/MS	By MS/MS	3.0835	8.4027	27.242	4	4
A0A0G2JFT8;Q9D394	A0A0G2JFT8;Q9D394	2;2	2;2	2;2	Protein RUFY3	Rufy3	tr|A0A0G2JFT8|A0A0G2JFT8_MOUSE Protein RUFY3 OS=Mus musculus GN=Rufy3 PE=1 SV=1;sp|Q9D394|RUFY3_MOUSE Protein RUFY3 OS=Mus musculus GN=Rufy3 PE=1 SV=1	2	2	2	2	1	2	2	1	2	2	1	2	2	3.9	3.9	3.9	74.769	669	669;469	4				5									0	8.6835	By MS/MS	By MS/MS	By MS/MS	0.77582	1.7132	8.0794	5	0
A0A0G2JFV9;Q9JHI7	A0A0G2JFV9;Q9JHI7	2;2	2;2	2;2	Exosome complex component RRP45	Exosc9	tr|A0A0G2JFV9|A0A0G2JFV9_MOUSE Exosome complex component RRP45 (Fragment) OS=Mus musculus GN=Exosc9 PE=1 SV=1;sp|Q9JHI7|EXOS9_MOUSE Exosome complex component RRP45 OS=Mus musculus GN=Exosc9 PE=1 SV=1	2	2	2	2	1	1	2	1	1	2	1	1	2	19.7	19.7	19.7	14.706	132	132;438	2.33	3	1		1	1								0.00044944	1.8473	By MS/MS	By MS/MS	By MS/MS	0.37488	0.87355	20.492	6	3
Q3TUE1;A0A0G2JGW9;A0A0G2JFY5;Q3UUU2;Q91WJ8;A0A0G2JG00;A0A0G2JFK2;A0A0G2JGV9;A0A0G2JG96	Q3TUE1;A0A0G2JGW9;A0A0G2JFY5;Q3UUU2;Q91WJ8;A0A0G2JG00;A0A0G2JFK2	10;10;10;10;10;9;6;3;2	8;8;8;8;8;8;5;3;2	8;8;8;8;8;8;5;3;2	Far upstream element-binding protein 1	Fubp1	tr|Q3TUE1|Q3TUE1_MOUSE Far upstream element-binding protein 1 OS=Mus musculus GN=Fubp1 PE=1 SV=1;tr|A0A0G2JGW9|A0A0G2JGW9_MOUSE Far upstream element-binding protein 1 OS=Mus musculus GN=Fubp1 PE=1 SV=1;tr|A0A0G2JFY5|A0A0G2JFY5_MOUSE Far upstream element-bi	9	10	8	8	8	9	7	6	7	5	6	7	5	24.5	22.1	22.1	67.443	642	642;643;654;700;651;523;306;69;149	4.08				34	1	1							0	323.31	By MS/MS	By MS/MS	By MS/MS	0.34001	1.0165	11.19	32	13
E9PVP1;A0A0G2JG52	E9PVP1;A0A0G2JG52	4;4	4;4	4;4		Aim1	tr|E9PVP1|E9PVP1_MOUSE Crystallin beta-gamma domain-containing 1 OS=Mus musculus GN=Crybg1 PE=1 SV=1;tr|A0A0G2JG52|A0A0G2JG52_MOUSE Crystallin beta-gamma domain-containing 1 OS=Mus musculus GN=Crybg1 PE=1 SV=1	2	4	4	4	3	2	2	3	2	2	3	2	2	3.6	3.6	3.6	184.73	1691	1691;2065	1.5	4	4											0	5.1084	By MS/MS	By MS/MS	By MS/MS	1.4348	2.3022	19.485	6	2
A0A0G2JG95;Q8BX10	A0A0G2JG95;Q8BX10	2;2	2;2	2;2	Serine/threonine-protein phosphatase PGAM5, mitochondrial	Pgam5	tr|A0A0G2JG95|A0A0G2JG95_MOUSE Serine/threonine-protein phosphatase PGAM5, mitochondrial (Fragment) OS=Mus musculus GN=Pgam5 PE=1 SV=1;sp|Q8BX10|PGAM5_MOUSE Serine/threonine-protein phosphatase PGAM5, mitochondrial OS=Mus musculus GN=Pgam5 PE=1 SV=1	2	2	2	2	2	1	1	2	1	1	2	1	1	20.1	20.1	20.1	20.294	179	179;288	7							4						0	3.785	By MS/MS	By MS/MS	By MS/MS	0.45908	1.7266	48.713	4	2
A0A0G2JGD2;P07091	A0A0G2JGD2;P07091	2;2	2;2	2;2	Protein S100-A4	S100a4	tr|A0A0G2JGD2|A0A0G2JGD2_MOUSE Protein S100-A4 (Fragment) OS=Mus musculus GN=S100a4 PE=1 SV=1;sp|P07091|S10A4_MOUSE Protein S100-A4 OS=Mus musculus GN=S100a4 PE=1 SV=1	2	2	2	2	2	0	2	2	0	2	2	0	2	28.2	28.2	28.2	9.0621	78	78;101	11											6		0	2.4581	By MS/MS		By MS/MS	0.30624	1.3005	5.7729	6	0
A0A0G2JGG7;Q6S5J6	A0A0G2JGG7;Q6S5J6	4;4	4;4	4;4	Krev interaction trapped protein 1	Krit1	tr|A0A0G2JGG7|A0A0G2JGG7_MOUSE Krev interaction trapped protein 1 OS=Mus musculus GN=Krit1 PE=1 SV=1;sp|Q6S5J6|KRIT1_MOUSE Krev interaction trapped protein 1 OS=Mus musculus GN=Krit1 PE=1 SV=1	2	4	4	4	4	3	1	4	3	1	4	3	1	10.8	10.8	10.8	73.814	647	647;736	1.11	8	1											0	9.6083	By MS/MS	By MS/MS	By MS/MS	0.9149	1.8287	10.083	8	3
A0A0G2JGL8;Q99PU8;A0A0G2JE53	A0A0G2JGL8;Q99PU8;A0A0G2JE53	3;3;2	3;3;2	3;3;2	Putative ATP-dependent RNA helicase DHX30	Dhx30	tr|A0A0G2JGL8|A0A0G2JGL8_MOUSE Putative ATP-dependent RNA helicase DHX30 OS=Mus musculus GN=Dhx30 PE=1 SV=1;sp|Q99PU8|DHX30_MOUSE Putative ATP-dependent RNA helicase DHX30 OS=Mus musculus GN=Dhx30 PE=1 SV=1;tr|A0A0G2JE53|A0A0G2JE53_MOUSE Putative ATP-depen	3	3	3	3	1	3	0	1	3	0	1	3	0	3.3	3.3	3.3	133.03	1186	1186;1217;175	3			4										0.002157	1.5524	By MS/MS	By MS/MS		0.73725	1.533	4.1676	4	0
A0A0G2JGN4;P27048;P63163	A0A0G2JGN4;P27048;P63163	1;1;1	1;1;1	1;1;1	Small nuclear ribonucleoprotein-associated protein B;Small nuclear ribonucleoprotein-associated protein N	Snrpb;Snrpn	tr|A0A0G2JGN4|A0A0G2JGN4_MOUSE Small nuclear ribonucleoprotein-associated protein B OS=Mus musculus GN=Snrpb PE=4 SV=1;sp|P27048|RSMB_MOUSE Small nuclear ribonucleoprotein-associated protein B OS=Mus musculus GN=Snrpb PE=1 SV=1;sp|P63163|RSMN_MOUSE Small n	3	1	1	1	1	0	1	1	0	1	1	0	1	20	20	20	8.386	70	70;231;240	5.75	1						2	1					0	2.3451	By MS/MS		By MS/MS	0.41394	1.4634	96.132	4	4
A0A0G2JGQ4;P54729	A0A0G2JGQ4;P54729	2;2	2;2	2;2	NEDD8 ultimate buster 1	Nub1	tr|A0A0G2JGQ4|A0A0G2JGQ4_MOUSE NEDD8 ultimate buster 1 OS=Mus musculus GN=Nub1 PE=1 SV=1;sp|P54729|NUB1_MOUSE NEDD8 ultimate buster 1 OS=Mus musculus GN=Nub1 PE=1 SV=2	2	2	2	2	1	2	1	1	2	1	1	2	1	4.2	4.2	4.2	73.116	638	638;614	3.14	2			5									0	3.3172	By MS/MS	By MS/MS	By MS/MS	2.1485	4.5946	11.801	4	1
E9Q1T1;A0A0G2JGS4;Q6PHZ2;E9Q1W0;Q8CCM0;E9Q1V9;E9QAJ4;D6RDQ8;E9PXV3;F6RWZ9	E9Q1T1;A0A0G2JGS4;Q6PHZ2;E9Q1W0;Q8CCM0;E9Q1V9	8;8;8;7;6;5;2;2;1;1	7;7;7;6;5;4;2;2;1;1	6;6;6;5;4;4;2;2;1;1	Calcium/calmodulin-dependent protein kinase type II subunit delta	Camk2d	tr|E9Q1T1|E9Q1T1_MOUSE Calcium/calmodulin-dependent protein kinase type II subunit delta OS=Mus musculus GN=Camk2d PE=1 SV=1;tr|A0A0G2JGS4|A0A0G2JGS4_MOUSE Calcium/calmodulin-dependent protein kinase type II subunit delta OS=Mus musculus GN=Camk2d PE=1 SV=	10	8	7	6	8	8	8	7	7	7	6	6	6	23.3	19.7	16.5	60.004	533	533;533;499;512;361;488;142;147;160;169	4.39	14	1	3	1	46	8			3				0	323.31	By MS/MS	By MS/MS	By MS/MS	0.33795	1.0622	6.1162	52	28
A0A0G2JGX4;Q8VCE0;Q6PIC6	A0A0G2JGX4;Q8VCE0;Q6PIC6	4;4;4	1;1;1	1;1;1	Sodium/potassium-transporting ATPase subunit alpha-3	Atp1a3	tr|A0A0G2JGX4|A0A0G2JGX4_MOUSE Sodium/potassium-transporting ATPase subunit alpha OS=Mus musculus GN=Atp1a3 PE=1 SV=1;tr|Q8VCE0|Q8VCE0_MOUSE Sodium/potassium-transporting ATPase subunit alpha OS=Mus musculus GN=Atp1a3 PE=1 SV=1;sp|Q6PIC6|AT1A3_MOUSE Sodium	3	4	1	1	3	3	4	0	0	1	0	0	1	7	1.3	1.3	112.99	1026	1026;1053;1013	2		1											1	-2	By matching	By matching	By MS/MS	0.46832	0.74892	NaN	1	1
A0A0G2JH04;P63073;A0A0G2JGT5;A0A0G2JG98;A0A0G2JFB4	A0A0G2JH04;P63073;A0A0G2JGT5;A0A0G2JG98	5;5;4;3;2	5;5;4;3;2	5;5;4;3;2	Eukaryotic translation initiation factor 4E	Eif4e	tr|A0A0G2JH04|A0A0G2JH04_MOUSE Eukaryotic translation initiation factor 4E OS=Mus musculus GN=Eif4e PE=1 SV=1;sp|P63073|IF4E_MOUSE Eukaryotic translation initiation factor 4E OS=Mus musculus GN=Eif4e PE=1 SV=1;tr|A0A0G2JGT5|A0A0G2JGT5_MOUSE Eukaryotic tran	5	5	5	5	4	5	5	4	5	5	4	5	5	32.4	32.4	32.4	21.009	185	185;217;183;79;132	7.65							12	22					0	89.094	By MS/MS	By MS/MS	By MS/MS	0.32131	1.1657	13.218	32	10
A0A0H2UH19;Q5DW34;E9Q5A3;A0A0A6YWA0;A0A1B0GXE2	A0A0H2UH19;Q5DW34;E9Q5A3	4;4;3;1;1	1;1;0;0;1	1;1;0;0;1	Histone-lysine N-methyltransferase EHMT1	Ehmt1	tr|A0A0H2UH19|A0A0H2UH19_MOUSE Histone-lysine N-methyltransferase EHMT1 OS=Mus musculus GN=Ehmt1 PE=1 SV=1;sp|Q5DW34|EHMT1_MOUSE Histone-lysine N-methyltransferase EHMT1 OS=Mus musculus GN=Ehmt1 PE=1 SV=2;tr|E9Q5A3|E9Q5A3_MOUSE Histone-lysine N-methyltrans	5	4	1	1	2	2	3	1	1	0	1	1	0	4.2	0.9	0.9	141.25	1289	1289;1296;1248;203;286	2		2											0	2.4614	By MS/MS	By MS/MS	By matching	0.95168	2.0481	32.689	2	0
A0A0J9YTS4;D3YXN7;Q8BJU2	A0A0J9YTS4;D3YXN7;Q8BJU2	1;1;1	1;1;1	1;1;1	Tetraspanin;Tetraspanin-9	Tspan9	tr|A0A0J9YTS4|A0A0J9YTS4_MOUSE Tetraspanin (Fragment) OS=Mus musculus GN=Tspan9 PE=1 SV=1;tr|D3YXN7|D3YXN7_MOUSE Tetraspanin (Fragment) OS=Mus musculus GN=Tspan9 PE=1 SV=1;sp|Q8BJU2|TSN9_MOUSE Tetraspanin-9 OS=Mus musculus GN=Tspan9 PE=1 SV=1	3	1	1	1	1	1	1	1	1	1	1	1	1	9	9	9	18.483	167	167;172;239	8							1	4	1				0	23.499	By MS/MS	By MS/MS	By MS/MS	3.4369	12.26	30.259	5	4
A0A0J9YUR2;A0A0J9YTU3;Q5SXY1;A0A0J9YV86;A0A0J9YUF8;A0A0J9YUG8;A0A0J9YV47	A0A0J9YUR2;A0A0J9YTU3;Q5SXY1;A0A0J9YV86;A0A0J9YUF8	11;11;11;9;9;5;3	11;11;11;9;9;5;3	11;11;11;9;9;5;3	Cytospin-B	Specc1	tr|A0A0J9YUR2|A0A0J9YUR2_MOUSE Cytospin-B OS=Mus musculus GN=Specc1 PE=1 SV=1;tr|A0A0J9YTU3|A0A0J9YTU3_MOUSE Cytospin-B OS=Mus musculus GN=Specc1 PE=1 SV=1;sp|Q5SXY1|CYTSB_MOUSE Cytospin-B OS=Mus musculus GN=Specc1 PE=1 SV=2;tr|A0A0J9YV86|A0A0J9YV86_MOUSE	7	11	11	11	6	8	11	6	8	11	6	8	11	19	19	19	108.84	978	978;1058;1067;710;781;407;121	3			27										0	68.72	By MS/MS	By MS/MS	By MS/MS	1.0055	2.1787	11.582	22	0
A0A0J9YTU9;Q69Z99;A0A0J9YU29;A0A0J9YV10	A0A0J9YTU9;Q69Z99	7;7;2;2	7;7;2;2	7;7;2;2	Zinc finger protein 512	Znf512	tr|A0A0J9YTU9|A0A0J9YTU9_MOUSE Zinc finger protein 512 OS=Mus musculus GN=Zfp512 PE=1 SV=1;sp|Q69Z99|ZN512_MOUSE Zinc finger protein 512 OS=Mus musculus GN=Znf512 PE=2 SV=2	4	7	7	7	5	6	5	5	6	5	5	6	5	17.6	17.6	17.6	57.639	506	506;562;72;226	4.04	2	1		15	9								0	93.176	By MS/MS	By MS/MS	By MS/MS	0.44363	1.2024	21.519	21	8
A0A0J9YTY0;A0A0J9YUL3;Q8C1B7;A0A0J9YUV6;A0A0J9YVA6	A0A0J9YTY0;A0A0J9YUL3;Q8C1B7	15;15;15;4;4	15;15;15;4;4	11;11;11;3;3	Septin-11	2011-09-01	tr|A0A0J9YTY0|A0A0J9YTY0_MOUSE Septin-11 OS=Mus musculus GN=Sept11 PE=1 SV=1;tr|A0A0J9YUL3|A0A0J9YUL3_MOUSE Septin 11, isoform CRA_b OS=Mus musculus GN=Sept11 PE=1 SV=1;sp|Q8C1B7|SEP11_MOUSE Septin-11 OS=Mus musculus GN=Sept11 PE=1 SV=4	5	15	15	11	15	15	14	15	15	14	11	11	10	47.3	47.3	36.2	48.978	425	425;432;431;97;204	4.14	30	5	1		71	24							0	323.31	By MS/MS	By MS/MS	By MS/MS	0.33035	1.1075	18.242	111	50
A0A0J9YTZ4;Q62092;A0A0J9YUH3	A0A0J9YTZ4;Q62092;A0A0J9YUH3	2;2;1	2;2;1	2;2;1	Neuron-specific protein family member 1	Nsg1	tr|A0A0J9YTZ4|A0A0J9YTZ4_MOUSE Neuron-specific protein family member 1 OS=Mus musculus GN=Nsg1 PE=1 SV=1;sp|Q62092|NSG1_MOUSE Neuron-specific protein family member 1 OS=Mus musculus GN=Nsg1 PE=1 SV=3;tr|A0A0J9YUH3|A0A0J9YUH3_MOUSE Neuron-specific protein f	3	2	2	2	1	1	1	1	1	1	1	1	1	23.3	23.3	23.3	16.483	146	146;185;52	9									4				0	3.1075	By MS/MS	By MS/MS	By MS/MS	5.4673	13.58	59.916	3	3
A0A0J9YU23;O35427	A0A0J9YU23;O35427	1;1	1;1	1;1	DNA-directed RNA polymerase III subunit RPC9	Crcp	tr|A0A0J9YU23|A0A0J9YU23_MOUSE Calcitonin gene-related peptide-receptor component protein, isoform CRA_b OS=Mus musculus GN=Crcp PE=1 SV=1;sp|O35427|RPC9_MOUSE DNA-directed RNA polymerase III subunit RPC9 OS=Mus musculus GN=Crcp PE=2 SV=1	2	1	1	1	0	1	0	0	1	0	0	1	0	14.4	14.4	14.4	10.851	97	97;148	10										1			0.0089033	1.1035		By MS/MS		NaN	NaN	NaN	0	0
A0A0J9YUB6;Q9CRD0;A0A0J9YUK7	A0A0J9YUB6;Q9CRD0	4;4;1	4;4;1	4;4;1	OCIA domain-containing protein 1	Ociad1	tr|A0A0J9YUB6|A0A0J9YUB6_MOUSE OCIA domain-containing protein 1 (Fragment) OS=Mus musculus GN=Ociad1 PE=1 SV=1;sp|Q9CRD0|OCAD1_MOUSE OCIA domain-containing protein 1 OS=Mus musculus GN=Ociad1 PE=1 SV=1	3	4	4	4	4	3	4	4	3	4	4	3	4	29.2	29.2	29.2	19.622	178	178;247;136	7.19						1	20	6					0	149.46	By MS/MS	By MS/MS	By MS/MS	0.71908	2.5629	2.8783	26	3
A0A0J9YUE9;A0A0J9YUN4;P39053;F6W8Z8	A0A0J9YUE9;A0A0J9YUN4;P39053;F6W8Z8	5;5;5;3	5;5;5;3	4;4;4;3	Dynamin-1	Dnm1	tr|A0A0J9YUE9|A0A0J9YUE9_MOUSE Dynamin-1 OS=Mus musculus GN=Dnm1 PE=1 SV=1;tr|A0A0J9YUN4|A0A0J9YUN4_MOUSE Dynamin-1 OS=Mus musculus GN=Dnm1 PE=1 SV=1;sp|P39053|DYN1_MOUSE Dynamin-1 OS=Mus musculus GN=Dnm1 PE=1 SV=2;tr|F6W8Z8|F6W8Z8_MOUSE Dynamin-1 (Fragmen	4	5	5	4	2	5	3	2	5	3	2	4	2	8.3	8.3	6.5	94.032	835	835;864;867;283	3			10										0	4.3117	By MS/MS	By MS/MS	By MS/MS	0.431	0.8514	22.765	9	6
A0A0J9YUG1;Q3TDK6	A0A0J9YUG1;Q3TDK6	1;1	1;1	1;1	Protein rogdi homolog	Rogdi	tr|A0A0J9YUG1|A0A0J9YUG1_MOUSE Protein rogdi homolog (Fragment) OS=Mus musculus GN=Rogdi PE=1 SV=1;sp|Q3TDK6|ROGDI_MOUSE Protein rogdi homolog OS=Mus musculus GN=Rogdi PE=1 SV=2	2	1	1	1	1	1	1	1	1	1	1	1	1	13.4	13.4	13.4	15.212	134	134;287	7							6						0	27.044	By MS/MS	By MS/MS	By MS/MS	0.62157	1.5983	20.566	4	2
A0A0J9YUI1;D3Z4U3;P61087;F8WIC2;A0A0J9YU07	A0A0J9YUI1;D3Z4U3;P61087;F8WIC2;A0A0J9YU07	2;2;2;1;1	2;2;2;1;1	2;2;2;1;1	Ubiquitin-conjugating enzyme E2 K	Ube2k	tr|A0A0J9YUI1|A0A0J9YUI1_MOUSE Ubiquitin-conjugating enzyme E2 K OS=Mus musculus GN=Ube2k PE=1 SV=1;tr|D3Z4U3|D3Z4U3_MOUSE Ubiquitin-conjugating enzyme E2 K OS=Mus musculus GN=Ube2k PE=1 SV=1;sp|P61087|UBE2K_MOUSE Ubiquitin-conjugating enzyme E2 K OS=Mus m	5	2	2	2	2	2	2	2	2	2	2	2	2	14.4	14.4	14.4	15.81	139	139;157;200;57;149	8.4								6	4				0	5.4409	By MS/MS	By MS/MS	By MS/MS	0.38346	1.3452	7.2481	9	0
A0A0J9YUP5;F8VQG7	A0A0J9YUP5;F8VQG7	3;3	3;3	3;3		N4bp2	tr|A0A0J9YUP5|A0A0J9YUP5_MOUSE NEDD4-binding protein 2 (Fragment) OS=Mus musculus GN=N4bp2 PE=1 SV=3;tr|F8VQG7|F8VQG7_MOUSE NEDD4-binding protein 2 OS=Mus musculus GN=N4bp2 PE=1 SV=1	2	3	3	3	1	3	2	1	3	2	1	3	2	4.3	4.3	4.3	164.3	1498	1498;1678	2		7											0	3.2169	By MS/MS	By MS/MS	By MS/MS	0.86517	1.6452	7.7068	7	3
A0A0J9YUQ8;A0A0J9YUJ8	A0A0J9YUQ8	8;2	1;1	1;1			tr|A0A0J9YUQ8|A0A0J9YUQ8_MOUSE Gelsolin (Fragment) OS=Mus musculus GN=Gsn PE=1 SV=1	2	8	1	1	7	3	7	1	0	1	1	0	1	24.8	3.2	3.2	62.354	568	568;166	3			2										0.0087186	1.1164	By MS/MS	By matching	By MS/MS	0.26579	0.54361	13.792	2	1
A0A0J9YUT8;Q8R3C6	A0A0J9YUT8;Q8R3C6	4;4	4;4	4;4	Probable RNA-binding protein 19	Rbm19	tr|A0A0J9YUT8|A0A0J9YUT8_MOUSE Probable RNA-binding protein 19 OS=Mus musculus GN=Rbm19 PE=1 SV=1;sp|Q8R3C6|RBM19_MOUSE Probable RNA-binding protein 19 OS=Mus musculus GN=Rbm19 PE=1 SV=1	2	4	4	4	3	3	4	3	3	4	3	3	4	6.9	6.9	6.9	96.654	870	870;952	2.18	7		10										0	14.823	By MS/MS	By MS/MS	By MS/MS	2.4958	5.101	9.3353	14	4
A0A0J9YUZ4;P63158;A0A0J9YUD8;D3YZ18;D3YVC6	A0A0J9YUZ4;P63158;A0A0J9YUD8;D3YZ18	13;13;12;7;6	13;13;12;7;6	11;11;11;6;5	High mobility group protein B1	Hmgb1	tr|A0A0J9YUZ4|A0A0J9YUZ4_MOUSE High mobility group protein B1 (Fragment) OS=Mus musculus GN=Hmgb1 PE=1 SV=1;sp|P63158|HMGB1_MOUSE High mobility group protein B1 OS=Mus musculus GN=Hmgb1 PE=1 SV=2;tr|A0A0J9YUD8|A0A0J9YUD8_MOUSE High mobility group protein B	5	13	13	11	12	9	9	12	9	9	10	8	8	51.7	51.7	40.3	24.233	211	211;215;171;124;92	7.43						2	49	40	1				0	57.182	By MS/MS	By MS/MS	By MS/MS	0.16942	0.73465	9.5621	87	18
A0A0J9YV01;H9H9S3;A0A0M3HEP2;Q9R0G7;A0A0J9YVF6	A0A0J9YV01;H9H9S3;A0A0M3HEP2;Q9R0G7;A0A0J9YVF6	5;5;5;5;3	5;5;5;5;3	5;5;5;5;3	Zinc finger E-box-binding homeobox 2	Zeb2	tr|A0A0J9YV01|A0A0J9YV01_MOUSE Zinc finger E-box-binding homeobox 2 OS=Mus musculus GN=Zeb2 PE=1 SV=1;tr|H9H9S3|H9H9S3_MOUSE Zinc finger E-box-binding homeobox 2 OS=Mus musculus GN=Zeb2 PE=1 SV=1;tr|A0A0M3HEP2|A0A0M3HEP2_MOUSE Zinc finger E-box-binding hom	5	5	5	5	2	2	3	2	2	3	2	2	3	6.3	6.3	6.3	133.97	1191	1191;1214;1259;1215;731	2.14		6	1										0.00022873	1.9805	By MS/MS	By MS/MS	By MS/MS	4.5968	7.3019	44.027	3	3
A0A0J9YV20;A0A0R4J0B7;Q80UZ2;A0A0J9YU58	A0A0J9YV20;A0A0R4J0B7;Q80UZ2;A0A0J9YU58	2;2;2;1	2;2;2;1	2;2;2;1	Protein SDA1 homolog	Sdad1	tr|A0A0J9YV20|A0A0J9YV20_MOUSE Protein SDA1 homolog OS=Mus musculus GN=Sdad1 PE=1 SV=1;tr|A0A0R4J0B7|A0A0R4J0B7_MOUSE Protein SDA1 homolog OS=Mus musculus GN=Sdad1 PE=1 SV=1;sp|Q80UZ2|SDA1_MOUSE Protein SDA1 homolog OS=Mus musculus GN=Sdad1 PE=1 SV=1;tr|A0	4	2	2	2	2	2	2	2	2	2	2	2	2	4.4	4.4	4.4	79.458	686	686;687;687;64	4				7									0	3.5542	By MS/MS	By MS/MS	By MS/MS	2.6225	5.6293	27.711	6	4
Q8BRB6;A0A0J9YV32;Q3UUG6	Q8BRB6;A0A0J9YV32;Q3UUG6	4;4;4	4;4;4	4;4;4	TBC1 domain family member 24	Tbc1d24	tr|Q8BRB6|Q8BRB6_MOUSE TBC1 domain family member 24 OS=Mus musculus GN=Tbc1d24 PE=2 SV=1;tr|A0A0J9YV32|A0A0J9YV32_MOUSE Predicted gene 43796 OS=Mus musculus GN=Gm43796 PE=4 SV=1;sp|Q3UUG6|TBC24_MOUSE TBC1 domain family member 24 OS=Mus musculus GN=Tbc1d24	3	4	4	4	3	3	2	3	3	2	3	3	2	14.2	14.2	14.2	36.907	325	325;372;561	1.22	7	2											0	4.6818	By MS/MS	By MS/MS	By MS/MS	0.29885	0.54948	32.472	8	5
A0A0M3HEP7;P70704	A0A0M3HEP7;P70704	3;3	3;3	3;3	Phospholipid-transporting ATPase IA	Atp8a1	tr|A0A0M3HEP7|A0A0M3HEP7_MOUSE Phospholipid-transporting ATPase OS=Mus musculus GN=Atp8a1 PE=1 SV=1;sp|P70704|AT8A1_MOUSE Phospholipid-transporting ATPase IA OS=Mus musculus GN=Atp8a1 PE=1 SV=2	2	3	3	3	3	3	2	3	3	2	3	3	2	3.7	3.7	3.7	131.51	1164	1164;1164	1.27	8	3											0	5.5828	By MS/MS	By MS/MS	By MS/MS	0.34856	0.94581	0.43764	10	2
D3Z0K8;J3QMN4;A0A0U1RPV8;A0A0U1RQA4;J3QMQ8;A0A0M3HEQ0;Q9JLT4;A0A0M3HEP9;A0A0U1RPC6;Q9D8I4;A0A0U1RPS1	D3Z0K8;J3QMN4;A0A0U1RPV8;A0A0U1RQA4;J3QMQ8;A0A0M3HEQ0;Q9JLT4;A0A0M3HEP9;A0A0U1RPC6	4;4;4;4;4;4;4;3;2;1;1	4;4;4;4;4;4;4;3;2;1;1	4;4;4;4;4;4;4;3;2;1;1	Thioredoxin reductase 2, mitochondrial	Txnrd2	tr|D3Z0K8|D3Z0K8_MOUSE Thioredoxin reductase 2, mitochondrial OS=Mus musculus GN=Txnrd2 PE=1 SV=3;tr|J3QMN4|J3QMN4_MOUSE Thioredoxin reductase 2, mitochondrial OS=Mus musculus GN=Txnrd2 PE=1 SV=1;tr|A0A0U1RPV8|A0A0U1RPV8_MOUSE Thioredoxin reductase 2, mito	11	4	4	4	3	3	1	3	3	1	3	3	1	16.1	16.1	16.1	50.487	466	466;491;496;505;522;527;524;359;165;101;123	3.5	3				5								0	6.5005	By MS/MS	By MS/MS	By MS/MS	0.42366	0.93199	37.764	7	7
A0A0N4SUH4;Q8BKS9	A0A0N4SUH4;Q8BKS9	5;5	5;5	5;5	Pumilio domain-containing protein KIAA0020	Kiaa0020	tr|A0A0N4SUH4|A0A0N4SUH4_MOUSE Pumilio homolog 3 OS=Mus musculus GN=Pum3 PE=1 SV=1;sp|Q8BKS9|PUM3_MOUSE Pumilio homolog 3 OS=Mus musculus GN=Pum3 PE=1 SV=2	2	5	5	5	2	4	2	2	4	2	2	4	2	11.4	11.4	11.4	72.93	648	648;647	3.67	1			8									0	6.7001	By MS/MS	By MS/MS	By MS/MS	1.5247	3.7743	17.481	8	2
A0A0N4SUH6;Q9CWZ3;A0A0G2JEA9;A0A0G2JFX7	A0A0N4SUH6;Q9CWZ3;A0A0G2JEA9;A0A0G2JFX7	5;5;3;3	5;5;3;3	5;5;3;3	RNA-binding protein 8A	Rbm8a	tr|A0A0N4SUH6|A0A0N4SUH6_MOUSE RNA-binding protein 8A OS=Mus musculus GN=Rbm8a2 PE=3 SV=1;sp|Q9CWZ3|RBM8A_MOUSE RNA-binding protein 8A OS=Mus musculus GN=Rbm8a PE=1 SV=4;tr|A0A0G2JEA9|A0A0G2JEA9_MOUSE RNA-binding protein 8A OS=Mus musculus GN=Rbm8a PE=1 SV	4	5	5	5	5	3	4	5	3	4	5	3	4	35.1	35.1	35.1	19.889	174	174;174;125;171	8.89								7	26	3			0	62.651	By MS/MS	By MS/MS	By MS/MS	0.38106	1.3703	16.848	35	18
A0A0N4SUH8;Q9QZ23;D3Z285	A0A0N4SUH8;Q9QZ23;D3Z285	2;2;1	2;2;1	2;2;1	NFU1 iron-sulfur cluster scaffold homolog, mitochondrial	Nfu1	tr|A0A0N4SUH8|A0A0N4SUH8_MOUSE NFU1 iron-sulfur cluster scaffold homolog, mitochondrial OS=Mus musculus GN=Nfu1 PE=1 SV=1;sp|Q9QZ23|NFU1_MOUSE NFU1 iron-sulfur cluster scaffold homolog, mitochondrial OS=Mus musculus GN=Nfu1 PE=1 SV=2;tr|D3Z285|D3Z285_MOUSE	3	2	2	2	2	2	2	2	2	2	2	2	2	11.3	11.3	11.3	28.654	256	256;255;255	8.3								7	3				0	31.339	By MS/MS	By MS/MS	By MS/MS	0.5918	1.7296	31.426	10	3
A0A0N4SUM2	A0A0N4SUM2	5	1	1			tr|A0A0N4SUM2|A0A0N4SUM2_MOUSE Heterogeneous nuclear ribonucleoproteins A2/B1 (Fragment) OS=Mus musculus GN=Hnrnpa2b1 PE=1 SV=1	1	5	1	1	4	4	3	0	1	0	0	1	0	43.2	14.8	14.8	16.936	155	155	7							2						0	4.4203	By matching	By MS/MS	By matching	NaN	NaN	NaN	0	0
A0A0N4SUM7;A0A0N4SUY1;A0A0N4SVT4;A0A0N4SV46;Q9R1Q6	A0A0N4SUM7;A0A0N4SUY1;A0A0N4SVT4;A0A0N4SV46;Q9R1Q6	2;2;2;2;2	2;2;2;2;2	2;2;2;2;2	Transmembrane protein 176B	Tmem176b	tr|A0A0N4SUM7|A0A0N4SUM7_MOUSE Transmembrane protein 176B (Fragment) OS=Mus musculus GN=Tmem176b PE=1 SV=1;tr|A0A0N4SUY1|A0A0N4SUY1_MOUSE Transmembrane protein 176B (Fragment) OS=Mus musculus GN=Tmem176b PE=1 SV=1;tr|A0A0N4SVT4|A0A0N4SVT4_MOUSE Transmembra	5	2	2	2	2	0	2	2	0	2	2	0	2	8.7	8.7	8.7	18.131	172	172;194;195;196;263	1.62	4	3	1										0	10.73	By MS/MS		By MS/MS	1.9625	4.8224	37.564	8	6
A0A0N4SUS4;B2RRD7;Q80XK2;Q3U109;A0A0N4SVG7;E9PXP1;A0A0N4SUT9	A0A0N4SUS4;B2RRD7;Q80XK2;Q3U109;A0A0N4SVG7;E9PXP1;A0A0N4SUT9	3;3;3;3;2;2;2	3;3;3;3;2;2;2	3;3;3;3;2;2;2		Brpf1	tr|A0A0N4SUS4|A0A0N4SUS4_MOUSE Peregrin OS=Mus musculus GN=Brpf1 PE=1 SV=1;sp|B2RRD7|BRPF1_MOUSE Peregrin OS=Mus musculus GN=Brpf1 PE=1 SV=1;tr|Q80XK2|Q80XK2_MOUSE Bromodomain and PHD finger containing, 1 OS=Mus musculus GN=Brpf1 PE=1 SV=1;tr|Q3U109|Q3U109	7	3	3	3	1	3	0	1	3	0	1	3	0	4.2	4.2	4.2	127.27	1118	1118;1212;1246;1247;1218;1219;1252	2	2		2										0.0045919	1.3068	By MS/MS	By MS/MS		0.82604	1.4978	56.823	4	2
A0A0N4SV65;A0A0N4SUY3;A0A0N4SWF5;A0A0N4SUU0;A0A0N4SWD7;E9Q6H8;A0A0N4SVR9;A0A0N4SUV0;A0A0N4SW19;A0A1L1SQF5	A0A0N4SV65;A0A0N4SUY3;A0A0N4SWF5;A0A0N4SUU0;A0A0N4SWD7;E9Q6H8;A0A0N4SVR9;A0A0N4SUV0;A0A0N4SW19;A0A1L1SQF5	2;2;2;2;2;2;1;1;1;1	2;2;2;2;2;2;1;1;1;1	2;2;2;2;2;2;1;1;1;1		Plekha5	tr|A0A0N4SV65|A0A0N4SV65_MOUSE Pleckstrin homology domain-containing, family A member 5 (Fragment) OS=Mus musculus GN=Plekha5 PE=1 SV=1;tr|A0A0N4SUY3|A0A0N4SUY3_MOUSE Pleckstrin homology domain-containing, family A member 5 (Fragment) OS=Mus musculus GN=Pl	10	2	2	2	0	2	0	0	2	0	0	2	0	4.4	4.4	4.4	74.734	662	662;668;770;956;1000;1269;324;525;531;596	3			2										0	2.3522		By MS/MS		0.71429	1.0733	NaN	1	0
A0A0N4SUV6;Q9JHW4;A0A0N4SWB3;A0A0N4SUU3;A0A0N4SWD9;A0A0N4SVA4	A0A0N4SUV6;Q9JHW4	5;5;2;2;1;1	5;5;2;2;1;1	5;5;2;2;1;1	Selenocysteine-specific elongation factor	Eefsec	tr|A0A0N4SUV6|A0A0N4SUV6_MOUSE Selenocysteine-specific elongation factor OS=Mus musculus GN=Eefsec PE=1 SV=1;sp|Q9JHW4|SELB_MOUSE Selenocysteine-specific elongation factor OS=Mus musculus GN=Eefsec PE=1 SV=2	6	5	5	5	4	2	3	4	2	3	4	2	3	15.7	15.7	15.7	58.016	534	534;583;125;266;242;254	2.58	8	2	1	6	2								0	9.4796	By MS/MS	By MS/MS	By MS/MS	0.44646	0.90305	23.096	5	3
A0A0N4SWH0;E9PZ12;A0A0N4SUZ0;Q6RHR9;Q4VBG2;A0A0R4J0S6;A0A0N4SUP9;A0A0N4SVU9	A0A0N4SWH0;E9PZ12;A0A0N4SUZ0;Q6RHR9;Q4VBG2;A0A0R4J0S6;A0A0N4SUP9	8;8;8;8;7;7;5;1	8;8;8;8;7;7;5;1	8;8;8;8;7;7;5;1	Membrane-associated guanylate kinase, WW and PDZ domain-containing protein 1	Magi1	tr|A0A0N4SWH0|A0A0N4SWH0_MOUSE Membrane-associated guanylate kinase, WW and PDZ domain-containing protein 1 OS=Mus musculus GN=Magi1 PE=1 SV=1;tr|E9PZ12|E9PZ12_MOUSE Membrane-associated guanylate kinase, WW and PDZ domain-containing protein 1 OS=Mus muscul	8	8	8	8	6	4	5	6	4	5	6	4	5	14.6	14.6	14.6	110.79	1020	1020;1255;1280;1471;1115;1171;496;117	2		15											0	45.418	By MS/MS	By MS/MS	By MS/MS	0.58145	1.1457	22.07	15	2
A0A0N4SV10;A0A0N4SVC4;Q9D4V0	A0A0N4SV10;A0A0N4SVC4;Q9D4V0	1;1;1	1;1;1	1;1;1	Ethanolamine kinase 1	Etnk1	tr|A0A0N4SV10|A0A0N4SV10_MOUSE Ethanolamine kinase 1 OS=Mus musculus GN=Etnk1 PE=1 SV=1;tr|A0A0N4SVC4|A0A0N4SVC4_MOUSE Ethanolamine kinase 1 OS=Mus musculus GN=Etnk1 PE=1 SV=1;sp|Q9D4V0|EKI1_MOUSE Ethanolamine kinase 1 OS=Mus musculus GN=Etnk1 PE=1 SV=2	3	1	1	1	1	1	1	1	1	1	1	1	1	4.8	4.8	4.8	38.32	336	336;373;363	6.25						3	1						0.0047827	1.2828	By MS/MS	By MS/MS	By MS/MS	2.258	5.6974	18.849	4	1
A0A0N4SV29;Q80V62	A0A0N4SV29;Q80V62	2;2	2;2	2;2	Fanconi anemia group D2 protein homolog	Fancd2	tr|A0A0N4SV29|A0A0N4SV29_MOUSE Fanconi anemia group D2 protein homolog OS=Mus musculus GN=Fancd2 PE=1 SV=1;sp|Q80V62|FACD2_MOUSE Fanconi anemia group D2 protein homolog OS=Mus musculus GN=Fancd2 PE=1 SV=2	2	2	2	2	2	2	2	2	2	2	2	2	2	2	2	2	162.11	1437	1437;1450	1.78	2	7											0	11.324	By MS/MS	By MS/MS	By MS/MS	1.4373	2.4649	0.11109	8	3
A0A0N4SV34;Q91YP3	A0A0N4SV34;Q91YP3	2;2	2;2	2;2	Deoxyribose-phosphate aldolase	Dera	tr|A0A0N4SV34|A0A0N4SV34_MOUSE Deoxyribose-phosphate aldolase OS=Mus musculus GN=Dera PE=1 SV=1;sp|Q91YP3|DEOC_MOUSE Deoxyribose-phosphate aldolase OS=Mus musculus GN=Dera PE=1 SV=1	2	2	2	2	1	1	1	1	1	1	1	1	1	13.4	13.4	13.4	31.891	290	290;318	7							3						0	19.506	By MS/MS	By MS/MS	By MS/MS	0.52978	1.3263	21.042	3	0
A0A0N4SV80;E9QML5;Q61464;A0A0N4SV38;A0A0N4SVI8;E9QKZ7;Q3TZK9;A0A0N4SVM8;A0A0N4SUP3	A0A0N4SV80;E9QML5;Q61464;A0A0N4SV38;A0A0N4SVI8;E9QKZ7;Q3TZK9;A0A0N4SVM8	22;22;22;18;18;18;15;12;4	22;22;22;18;18;18;15;12;4	22;22;22;18;18;18;15;12;4	Zinc finger protein 638	Zfml;Znf638	tr|A0A0N4SV80|A0A0N4SV80_MOUSE Zinc finger protein 638 OS=Mus musculus GN=Zfp638 PE=1 SV=1;tr|E9QML5|E9QML5_MOUSE Zinc finger protein 638 OS=Mus musculus GN=Zfp638 PE=1 SV=2;sp|Q61464|ZN638_MOUSE Zinc finger protein 638 OS=Mus musculus GN=Znf638 PE=1 SV=2;	9	22	22	22	17	19	22	17	19	22	17	19	22	18.2	18.2	18.2	214.46	1926	1926;1960;1960;1239;1273;1275;891;832;266	2.08	6	66	11	1									0	232.01	By MS/MS	By MS/MS	By MS/MS	1.4084	2.9457	35.778	72	12
A0A0N4SVB8;Q9CQW2	A0A0N4SVB8;Q9CQW2	2;2	1;1	1;1	ADP-ribosylation factor-like protein 8B	Arl8b	tr|A0A0N4SVB8|A0A0N4SVB8_MOUSE ADP-ribosylation factor-like protein 8B OS=Mus musculus GN=Arl8b PE=1 SV=1;sp|Q9CQW2|ARL8B_MOUSE ADP-ribosylation factor-like protein 8B OS=Mus musculus GN=Arl8b PE=1 SV=1	2	2	1	1	2	2	2	1	1	1	1	1	1	21	7.2	7.2	15.985	138	138;186	5.88	3							1	4				0.0025723	1.5137	By MS/MS	By MS/MS	By MS/MS	0.3435	1.2065	56.956	8	3
A0A0N4SVF0;Q6ZWY8	A0A0N4SVF0;Q6ZWY8	1;1	1;1	1;1	Thymosin beta-10	Tmsb10	tr|A0A0N4SVF0|A0A0N4SVF0_MOUSE Thymosin beta-10 OS=Mus musculus GN=Tmsb10 PE=1 SV=1;sp|Q6ZWY8|TYB10_MOUSE Thymosin beta-10 OS=Mus musculus GN=Tmsb10 PE=1 SV=3	2	1	1	1	0	1	0	0	1	0	0	1	0	20.9	20.9	20.9	7.2793	67	67;44	11											2		1	-2		By MS/MS		1.0387	3.7102	22.281	2	1
A0A0N4SVJ6;Q8C8N2;A0A0N4SUW0	A0A0N4SVJ6;Q8C8N2;A0A0N4SUW0	2;2;1	1;1;1	1;1;1	Protein SCAI	Scai	tr|A0A0N4SVJ6|A0A0N4SVJ6_MOUSE Protein SCAI OS=Mus musculus GN=Scai PE=1 SV=1;sp|Q8C8N2|SCAI_MOUSE Protein SCAI OS=Mus musculus GN=Scai PE=1 SV=2;tr|A0A0N4SUW0|A0A0N4SUW0_MOUSE Protein SCAI (Fragment) OS=Mus musculus GN=Scai PE=1 SV=1	3	2	1	1	0	2	0	0	1	0	0	1	0	6.5	4.3	4.3	56.187	490	490;606;88	5					1								0	2.1868		By MS/MS		NaN	NaN	NaN	0	0
A0A0N4SVK3;P62322	A0A0N4SVK3;P62322	1;1	1;1	1;1	U6 snRNA-associated Sm-like protein LSm5	Lsm5	tr|A0A0N4SVK3|A0A0N4SVK3_MOUSE U6 snRNA-associated Sm-like protein LSm5 OS=Mus musculus GN=Lsm5 PE=1 SV=1;sp|P62322|LSM5_MOUSE U6 snRNA-associated Sm-like protein LSm5 OS=Mus musculus GN=Lsm5 PE=3 SV=2	2	1	1	1	1	1	1	1	1	1	1	1	1	32.2	32.2	32.2	6.6106	59	59;91	11											7		0	33.613	By MS/MS	By MS/MS	By MS/MS	0.21472	0.91701	10.844	7	6
Z4YKC4;A0A0R4J112;A2AMI2;A0A0N4SVL0;Q80XI3;A2AMI7	Z4YKC4;A0A0R4J112;A2AMI2;A0A0N4SVL0;Q80XI3;A2AMI7	7;7;7;7;7;6	1;1;1;1;1;1	1;1;1;1;1;1	Eukaryotic translation initiation factor 4 gamma 3	Eif4g3	tr|Z4YKC4|Z4YKC4_MOUSE Eukaryotic translation initiation factor 4 gamma 3 OS=Mus musculus GN=Eif4g3 PE=1 SV=1;tr|A0A0R4J112|A0A0R4J112_MOUSE Eukaryotic translation initiation factor 4 gamma 3 OS=Mus musculus GN=Eif4g3 PE=1 SV=1;tr|A2AMI2|A2AMI2_MOUSE Eukar	6	7	1	1	7	5	7	1	1	1	1	1	1	5.2	0.6	0.6	173.55	1567	1567;1578;1579;1762;1579;1002	2		3											0.0017399	1.6042	By MS/MS	By MS/MS	By MS/MS	1.0371	1.6674	12.218	3	0
A0A0N4SVL9;Q9CQR6;A0A0N4SVE2	A0A0N4SVL9;Q9CQR6	3;3;1	3;3;1	3;3;1	Serine/threonine-protein phosphatase 6 catalytic subunit;Serine/threonine-protein phosphatase 6 catalytic subunit, N-terminally processed	Ppp6c	tr|A0A0N4SVL9|A0A0N4SVL9_MOUSE Serine/threonine-protein phosphatase OS=Mus musculus GN=Ppp6c PE=1 SV=1;sp|Q9CQR6|PPP6_MOUSE Serine/threonine-protein phosphatase 6 catalytic subunit OS=Mus musculus GN=Ppp6c PE=1 SV=1	3	3	3	3	3	2	2	3	2	2	3	2	2	12.4	12.4	12.4	32.547	283	283;305;81	5.45	3						7	1					0.00022994	2.0247	By MS/MS	By MS/MS	By MS/MS	0.50307	1.7243	10.669	10	3
A0A0N4SVS6	A0A0N4SVS6	3	3	1			tr|A0A0N4SVS6|A0A0N4SVS6_MOUSE Cellular nucleic acid-binding protein OS=Mus musculus GN=Cnbp PE=1 SV=1	1	3	3	1	3	3	3	3	3	3	1	1	1	28.1	28.1	11.7	18.799	171	171	8.97								7	23	4	1		0	12.135	By MS/MS	By MS/MS	By MS/MS	0.5686	2.0254	2.2684	34	8
A0A0N4SW50;Q91VX9	A0A0N4SW50;Q91VX9	1;1	1;1	1;1	Transmembrane protein 168	Tmem168	tr|A0A0N4SW50|A0A0N4SW50_MOUSE RIKEN cDNA 8430437G11, isoform CRA_b OS=Mus musculus GN=Tmem168 PE=1 SV=1;sp|Q91VX9|TM168_MOUSE Transmembrane protein 168 OS=Mus musculus GN=Tmem168 PE=1 SV=1	2	1	1	1	1	1	1	1	1	1	1	1	1	4.8	4.8	4.8	35.587	313	313;697	1	3												0	3.4097	By MS/MS	By MS/MS	By MS/MS	0.42762	1.0739	14.567	3	1
A0A0N4SW73;Q8R361	A0A0N4SW73;Q8R361	6;3	6;3	6;3	Rab11 family-interacting protein 5	Rab11fip5	tr|A0A0N4SW73|A0A0N4SW73_MOUSE Rab11 family-interacting protein 5 OS=Mus musculus GN=Rab11fip5 PE=1 SV=1;sp|Q8R361|RFIP5_MOUSE Rab11 family-interacting protein 5 OS=Mus musculus GN=Rab11fip5 PE=1 SV=2	2	6	6	6	6	4	5	6	4	5	6	4	5	10.5	10.5	10.5	139.55	1318	1318;645	2.77		17	4	10									0	134.52	By MS/MS	By MS/MS	By MS/MS	0.80059	1.9107	11.436	29	8
E9Q026;A0A0N4SW93;Q7TPS5	E9Q026;A0A0N4SW93;Q7TPS5	1;1;1	1;1;1	1;1;1	C2 domain-containing protein 5	C2cd5	tr|E9Q026|E9Q026_MOUSE C2 domain-containing protein 5 OS=Mus musculus GN=C2cd5 PE=1 SV=1;tr|A0A0N4SW93|A0A0N4SW93_MOUSE C2 domain-containing protein 5 OS=Mus musculus GN=C2cd5 PE=1 SV=1;sp|Q7TPS5|C2CD5_MOUSE C2 domain-containing protein 5 OS=Mus musculus G	3	1	1	1	1	1	1	1	1	1	1	1	1	2	2	2	109.9	999	999;1052;1016	1.83	2	3	1										0	2.146	By MS/MS	By MS/MS	By MS/MS	0.49031	0.752	NaN	1	1
A0A0N4SWI4;Q9CR98	A0A0N4SWI4;Q9CR98	1;1	1;1	1;1	Protein FAM136A	Fam136a	tr|A0A0N4SWI4|A0A0N4SWI4_MOUSE Protein FAM136A OS=Mus musculus GN=Fam136a PE=1 SV=1;sp|Q9CR98|F136A_MOUSE Protein FAM136A OS=Mus musculus GN=Fam136a PE=1 SV=1	2	1	1	1	1	1	1	1	1	1	1	1	1	19.8	19.8	19.8	9.7331	86	86;138	10										7			0	8.8062	By MS/MS	By MS/MS	By MS/MS	0.21765	0.84833	22.291	7	6
A0A0N5E9G7;G3X8Z6;Q5U4B1;P35601;G3UWX1;A0A0N4SVN6	A0A0N5E9G7;G3X8Z6;Q5U4B1;P35601;G3UWX1	14;14;14;14;13;1	14;14;14;14;13;1	14;14;14;14;13;1	Replication factor C subunit 1	Rfc1	tr|A0A0N5E9G7|A0A0N5E9G7_MOUSE Replication factor C subunit 1 OS=Mus musculus GN=Rfc1 PE=1 SV=1;tr|G3X8Z6|G3X8Z6_MOUSE Replication factor C subunit 1 OS=Mus musculus GN=Rfc1 PE=1 SV=1;tr|Q5U4B1|Q5U4B1_MOUSE Replication factor C subunit 1 OS=Mus musculus GN	6	14	14	14	13	13	11	13	13	11	13	13	11	16.6	16.6	16.6	125.86	1130	1130;1131;1132;1131;1145;212	2.59	1	26	38	1									0	272.64	By MS/MS	By MS/MS	By MS/MS	0.8191	1.7775	43.031	61	9
A0A0R3P9C8;Q9DC69	A0A0R3P9C8;Q9DC69	2;2	2;2	2;2	NADH dehydrogenase [ubiquinone] 1 alpha subcomplex subunit 9, mitochondrial	Ndufa9	tr|A0A0R3P9C8|A0A0R3P9C8_MOUSE NADH dehydrogenase [ubiquinone] 1 alpha subcomplex subunit 9, mitochondrial OS=Mus musculus GN=Ndufa9 PE=1 SV=1;sp|Q9DC69|NDUA9_MOUSE NADH dehydrogenase [ubiquinone] 1 alpha subcomplex subunit 9, mitochondrial OS=Mus musculus	2	2	2	2	1	2	1	1	2	1	1	2	1	3.5	3.5	3.5	42.121	373	373;377	6.8						1	4						0.0063878	1.218	By MS/MS	By MS/MS	By MS/MS	0.65699	2.4194	15.57	5	1
A0A0R4IZW8;O88456;A0A0R4J1C2;Q9D7J7	A0A0R4IZW8;O88456;A0A0R4J1C2	3;3;2;1	3;3;2;1	3;3;2;1	Calpain small subunit 1	Capns1	tr|A0A0R4IZW8|A0A0R4IZW8_MOUSE Calpain small subunit 1 OS=Mus musculus GN=Capns1 PE=1 SV=1;sp|O88456|CPNS1_MOUSE Calpain small subunit 1 OS=Mus musculus GN=Capns1 PE=1 SV=1;tr|A0A0R4J1C2|A0A0R4J1C2_MOUSE Calpain small subunit 1 OS=Mus musculus GN=Capns1 PE	4	3	3	3	2	3	2	2	3	2	2	3	2	9.3	9.3	9.3	28.406	268	268;269;200;247	7.82							2	9					0.0092817	1.0817	By MS/MS	By MS/MS	By MS/MS	0.28561	1.0851	5.6418	11	2
A0A0R4IZW9;Q9DCT5	A0A0R4IZW9;Q9DCT5	3;3	3;3	3;3	Stromal cell-derived factor 2	Sdf2	tr|A0A0R4IZW9|A0A0R4IZW9_MOUSE Stromal cell-derived factor 2 OS=Mus musculus GN=Sdf2 PE=1 SV=1;sp|Q9DCT5|SDF2_MOUSE Stromal cell-derived factor 2 OS=Mus musculus GN=Sdf2 PE=1 SV=1	2	3	3	3	2	1	3	2	1	3	2	1	3	22.8	22.8	22.8	23.991	219	219;211	8.1								9	1				0	7.222	By MS/MS	By MS/MS	By MS/MS	0.27523	1.0314	31.922	10	3
A0A0R4IZX2;Q9JHL1;A0A0R4J006	A0A0R4IZX2;Q9JHL1;A0A0R4J006	3;3;2	3;3;2	3;3;2	Na(+)/H(+) exchange regulatory cofactor NHE-RF2	Slc9a3r2	tr|A0A0R4IZX2|A0A0R4IZX2_MOUSE Na(+)/H(+) exchange regulatory cofactor NHE-RF OS=Mus musculus GN=Slc9a3r2 PE=1 SV=1;sp|Q9JHL1|NHRF2_MOUSE Na(+)/H(+) exchange regulatory cofactor NHE-RF2 OS=Mus musculus GN=Slc9a3r2 PE=1 SV=2;tr|A0A0R4J006|A0A0R4J006_MOUSE N	3	3	3	3	3	3	2	3	3	2	3	3	2	15.4	15.4	15.4	37.432	337	337;337;226	6.08						11	1						0	6.2043	By MS/MS	By MS/MS	By MS/MS	0.75122	2.2835	41.225	12	2
A0A0R4IZY0;Q8C1A5	A0A0R4IZY0;Q8C1A5	9;9	9;9	9;9	Thimet oligopeptidase	Thop1	tr|A0A0R4IZY0|A0A0R4IZY0_MOUSE Thimet oligopeptidase OS=Mus musculus GN=Thop1 PE=1 SV=1;sp|Q8C1A5|THOP1_MOUSE Thimet oligopeptidase OS=Mus musculus GN=Thop1 PE=1 SV=1	2	9	9	9	7	8	8	7	8	8	7	8	8	16.7	16.7	16.7	78.026	687	687;687	4				28									0	72.369	By MS/MS	By MS/MS	By MS/MS	0.21824	0.54512	8.2182	25	8
A0A0R4IZY9;Q91XI1	A0A0R4IZY9;Q91XI1	3;2	3;2	3;2	tRNA-dihydrouridine(47) synthase [NAD(P)(+)]-like	Dus3l	tr|A0A0R4IZY9|A0A0R4IZY9_MOUSE tRNA-dihydrouridine(47) synthase [NAD(P)(+)] OS=Mus musculus GN=Dus3l PE=1 SV=1;sp|Q91XI1|DUS3L_MOUSE tRNA-dihydrouridine(47) synthase [NAD(P)(+)]-like OS=Mus musculus GN=Dus3l PE=1 SV=1	2	3	3	3	2	2	2	2	2	2	2	2	2	10	10	10	71.15	637	637;637	4				8									0	44.301	By MS/MS	By MS/MS	By MS/MS	0.46237	1.4878	37.834	4	3
A0A0R4IZZ6;Q6ZQ03	A0A0R4IZZ6;Q6ZQ03	4;4	4;4	4;4	Formin-binding protein 4	Fnbp4	tr|A0A0R4IZZ6|A0A0R4IZZ6_MOUSE Formin-binding protein 4 OS=Mus musculus GN=Fnbp4 PE=1 SV=1;sp|Q6ZQ03|FNBP4_MOUSE Formin-binding protein 4 OS=Mus musculus GN=Fnbp4 PE=1 SV=2	2	4	4	4	3	2	4	3	2	4	3	2	4	4.8	4.8	4.8	116.31	1077	1077;1031	2.24		13	4										0	94.047	By MS/MS	By MS/MS	By MS/MS	0.34688	0.85932	31.731	9	4
A0A0R4J000;Q8VC57	A0A0R4J000;Q8VC57	1;1	1;1	1;1	BTB/POZ domain-containing protein KCTD5	Kctd5	tr|A0A0R4J000|A0A0R4J000_MOUSE BTB/POZ domain-containing protein KCTD5 OS=Mus musculus GN=Kctd5 PE=1 SV=1;sp|Q8VC57|KCTD5_MOUSE BTB/POZ domain-containing protein KCTD5 OS=Mus musculus GN=Kctd5 PE=1 SV=1	2	1	1	1	0	0	1	0	0	1	0	0	1	6.8	6.8	6.8	26.135	234	234;234	8								1					0	2.1711			By MS/MS	1.2933	4.6341	NaN	1	0
A0A0R4J005	A0A0R4J005	6	6	1			tr|A0A0R4J005|A0A0R4J005_MOUSE LIM and senescent cell antigen-like-containing domain protein OS=Mus musculus GN=Lims1 PE=1 SV=1	1	6	6	1	5	3	1	5	3	1	1	1	0	27	27	7.7	38.387	337	337	6.17	1					4	7						0	24.462	By MS/MS	By MS/MS	By MS/MS	0.65694	2.3072	38.279	9	5
A0A0R4J007;P70261	A0A0R4J007;P70261	3;3	3;3	3;3	Paladin	Pald1	tr|A0A0R4J007|A0A0R4J007_MOUSE Paladin OS=Mus musculus GN=Pald1 PE=1 SV=1;sp|P70261|PALD_MOUSE Paladin OS=Mus musculus GN=Pald1 PE=1 SV=1	2	3	3	3	2	2	3	2	2	3	2	2	3	4	4	4	96.763	859	859;859	2.67	3		7	2									0	6.0093	By MS/MS	By MS/MS	By MS/MS	0.49198	0.8923	3.1143	9	2
A0A0R4J008;P70288;Q8BQ10	A0A0R4J008;P70288;Q8BQ10	4;4;3	2;2;1	2;2;1	Histone deacetylase 2	Hdac2	tr|A0A0R4J008|A0A0R4J008_MOUSE Histone deacetylase OS=Mus musculus GN=Hdac2 PE=1 SV=1;sp|P70288|HDAC2_MOUSE Histone deacetylase 2 OS=Mus musculus GN=Hdac2 PE=1 SV=1;tr|Q8BQ10|Q8BQ10_MOUSE Histone deacetylase 2 OS=Mus musculus GN=Hdac2 PE=1 SV=1	3	4	2	2	3	4	2	1	2	1	1	2	1	12.3	5.5	5.5	55.33	488	488;488;304	3.33	6			1	8								0	5.0948	By MS/MS	By MS/MS	By MS/MS	0.73635	2.0188	65.614	7	5
A0A1W2P6E1;A0A0R4J009;Q9D864	A0A1W2P6E1;A0A0R4J009;Q9D864	2;2;2	2;2;2	2;2;2	Actin-related protein 6	Actr6	tr|A0A1W2P6E1|A0A1W2P6E1_MOUSE Actin-related protein 6 OS=Mus musculus GN=Actr6 PE=1 SV=1;tr|A0A0R4J009|A0A0R4J009_MOUSE Actin-related protein 6 OS=Mus musculus GN=Actr6 PE=1 SV=1;sp|Q9D864|ARP6_MOUSE Actin-related protein 6 OS=Mus musculus GN=Actr6 PE=1 S	3	2	2	2	1	1	2	1	1	2	1	1	2	29.5	29.5	29.5	10.189	88	88;396;396	5.83					1	5							0	4.1706	By MS/MS	By MS/MS	By MS/MS	0.72493	1.5181	8.5675	3	0
A0A0R4J023;Q9JLZ3;F6RT60;F6R307;A0A0R4J1L8	A0A0R4J023;Q9JLZ3;F6RT60;F6R307	4;4;3;2;1	4;4;3;2;1	4;4;3;2;1	Methylglutaconyl-CoA hydratase, mitochondrial	Auh	tr|A0A0R4J023|A0A0R4J023_MOUSE Methylglutaconyl-CoA hydratase, mitochondrial OS=Mus musculus GN=Auh PE=1 SV=1;sp|Q9JLZ3|AUHM_MOUSE Methylglutaconyl-CoA hydratase, mitochondrial OS=Mus musculus GN=Auh PE=1 SV=1;tr|F6RT60|F6RT60_MOUSE Methylglutaconyl-CoA hy	5	4	4	4	3	2	3	3	2	3	3	2	3	20.1	20.1	20.1	33.338	314	314;314;239;219;144	7	1						5	6					0	3.8486	By MS/MS	By MS/MS	By MS/MS	0.13573	0.45004	35.626	9	6
A0A0R4J034;Q99K01;D3YZA7	A0A0R4J034;Q99K01	11;11;5	11;11;5	11;11;5	Pyridoxal-dependent decarboxylase domain-containing protein 1	Pdxdc1	tr|A0A0R4J034|A0A0R4J034_MOUSE MCG129810, isoform CRA_c OS=Mus musculus GN=Pdxdc1 PE=1 SV=1;sp|Q99K01|PDXD1_MOUSE Pyridoxal-dependent decarboxylase domain-containing protein 1 OS=Mus musculus GN=Pdxdc1 PE=1 SV=2	3	11	11	11	8	9	10	8	9	10	8	9	10	18.4	18.4	18.4	87.479	789	789;787;380	2.9	12	3	38	16			1						0	175.43	By MS/MS	By MS/MS	By MS/MS	0.34348	0.8485	15.803	67	30
A0A0R4J046;P53569	A0A0R4J046;P53569	9;9	9;9	9;9	CCAAT/enhancer-binding protein zeta	Cebpz	tr|A0A0R4J046|A0A0R4J046_MOUSE CCAAT/enhancer-binding protein zeta OS=Mus musculus GN=Cebpz PE=1 SV=1;sp|P53569|CEBPZ_MOUSE CCAAT/enhancer-binding protein zeta OS=Mus musculus GN=Cebpz PE=1 SV=2	2	9	9	9	4	8	5	4	8	5	4	8	5	12.7	12.7	12.7	120.37	1052	1052;1052	2.9	1		20										0	48.73	By MS/MS	By MS/MS	By MS/MS	1.7117	3.2582	27.193	18	11
D3Z765;A0A0R4J047;Q9CYI4;D3YZ82	D3Z765;A0A0R4J047;Q9CYI4	4;4;4;1	4;4;4;1	4;4;4;1	Putative RNA-binding protein Luc7-like 1	Luc7l	tr|D3Z765|D3Z765_MOUSE Putative RNA-binding protein Luc7-like 1 (Fragment) OS=Mus musculus GN=Luc7l PE=1 SV=1;tr|A0A0R4J047|A0A0R4J047_MOUSE Luc7 homolog (S. cerevisiae)-like, isoform CRA_c OS=Mus musculus GN=Luc7l PE=1 SV=1;sp|Q9CYI4|LUC7L_MOUSE Putative	4	4	4	4	4	4	4	4	4	4	4	4	4	34.9	34.9	34.9	20.113	172	172;325;371;69	6.26					2	18	5	2					0	47.667	By MS/MS	By MS/MS	By MS/MS	0.37138	1.1839	1.8325	23	9
A0A0R4J049;Q8CIG8;F6QQQ6;S4R295	A0A0R4J049;Q8CIG8	5;5;2;1	5;5;2;1	5;5;2;1	Protein arginine N-methyltransferase 5	Prmt5	tr|A0A0R4J049|A0A0R4J049_MOUSE Protein arginine N-methyltransferase 5 OS=Mus musculus GN=Prmt5 PE=1 SV=1;sp|Q8CIG8|ANM5_MOUSE Protein arginine N-methyltransferase 5 OS=Mus musculus GN=Prmt5 PE=1 SV=3	4	5	5	5	5	3	4	5	3	4	5	3	4	13.7	13.7	13.7	72.737	637	637;637;203;63	1.81	19	5	1	6									0	42.573	By MS/MS	By MS/MS	By MS/MS	0.36851	1.0141	13.474	28	15
A0A1L1SS90;A0A0R4J050;Q99JW2;A0A1L1SRC1;A0A1L1SSU4;A0A087WPX1;A0A1L1SRW7;A0A1L1SRL5	A0A1L1SS90;A0A0R4J050;Q99JW2;A0A1L1SRC1;A0A1L1SSU4;A0A087WPX1;A0A1L1SRW7	4;4;4;3;2;2;2;1	4;4;4;3;2;2;2;1	4;4;4;3;2;2;2;1	Aminoacylase-1	Acy1	tr|A0A1L1SS90|A0A1L1SS90_MOUSE Aminoacylase-1 OS=Mus musculus GN=Acy1 PE=1 SV=1;tr|A0A0R4J050|A0A0R4J050_MOUSE Aminoacylase-1 OS=Mus musculus GN=Acy1 PE=1 SV=1;sp|Q99JW2|ACY1_MOUSE Aminoacylase-1 OS=Mus musculus GN=Acy1 PE=1 SV=1;tr|A0A1L1SRC1|A0A1L1SRC1_M	8	4	4	4	0	3	2	0	3	2	0	3	2	17.2	17.2	17.2	42.067	373	373;408;408;343;201;219;336;155	6						7							0	8.5121		By MS/MS	By MS/MS	0.2856	0.74881	15.944	7	2
E9Q2H8;A0A0R4J052;G5E8T9;Q99KB8;E9PYA3;D3YWI0;D3YUX8	E9Q2H8;A0A0R4J052;G5E8T9;Q99KB8;E9PYA3;D3YWI0	6;6;6;6;5;3;2	6;6;6;6;5;3;2	6;6;6;6;5;3;2	Hydroxyacylglutathione hydrolase, mitochondrial	Hagh	tr|E9Q2H8|E9Q2H8_MOUSE Hydroxyacylglutathione hydrolase, mitochondrial (Fragment) OS=Mus musculus GN=Hagh PE=1 SV=1;tr|A0A0R4J052|A0A0R4J052_MOUSE Hydroxyacylglutathione hydrolase, mitochondrial OS=Mus musculus GN=Hagh PE=1 SV=1;tr|G5E8T9|G5E8T9_MOUSE Hydr	7	6	6	6	6	6	5	6	6	5	6	6	5	35.5	35.5	35.5	23.756	217	217;260;309;309;237;167;132	7.39							19	12					0	7.7647	By MS/MS	By MS/MS	By MS/MS	0.27296	0.95572	15.555	28	9
A0A0R4J069;Q9JLI6;D3Z3I6;F7BB44;D3Z7G6;F6ZFP8	A0A0R4J069;Q9JLI6;D3Z3I6;F7BB44;D3Z7G6;F6ZFP8	2;2;1;1;1;1	2;2;1;1;1;1	2;2;1;1;1;1	Selenocysteine lyase	Scly	tr|A0A0R4J069|A0A0R4J069_MOUSE Selenocysteine lyase OS=Mus musculus GN=Scly PE=1 SV=1;sp|Q9JLI6|SCLY_MOUSE Selenocysteine lyase OS=Mus musculus GN=Scly PE=1 SV=1;tr|D3Z3I6|D3Z3I6_MOUSE Selenocysteine lyase (Fragment) OS=Mus musculus GN=Scly PE=1 SV=1;tr|F7	6	2	2	2	0	2	1	0	2	1	0	2	1	5.1	5.1	5.1	47.203	432	432;432;68;216;245;249	6						3							0.00022707	1.9312		By MS/MS	By matching	0.23122	0.62916	10.142	2	0
E9PWM5;A0A0R4J183;E9Q577;A0A0R4J073;Q5U5Q9	E9PWM5;A0A0R4J183;E9Q577;A0A0R4J073;Q5U5Q9	1;1;1;1;1	1;1;1;1;1	1;1;1;1;1	BRCA1-A complex subunit RAP80	Uimc1	tr|E9PWM5|E9PWM5_MOUSE BRCA1-A complex subunit RAP80 OS=Mus musculus GN=Uimc1 PE=1 SV=1;tr|A0A0R4J183|A0A0R4J183_MOUSE BRCA1-A complex subunit RAP80 OS=Mus musculus GN=Uimc1 PE=1 SV=1;tr|E9Q577|E9Q577_MOUSE BRCA1-A complex subunit RAP80 OS=Mus musculus GN=	5	1	1	1	0	1	1	0	1	1	0	1	1	2.7	2.7	2.7	45.589	406	406;446;727;727;727	5					2								0.0069686	1.1857		By MS/MS	By MS/MS	0.26243	0.74979	7.9172	2	1
A0A0R4J078;Q8VCH8;A0A087WSK5	A0A0R4J078;Q8VCH8	8;7;2	8;7;2	8;7;2	UBX domain-containing protein 4	Ubxn4	tr|A0A0R4J078|A0A0R4J078_MOUSE UBX domain containing 2, isoform CRA_a OS=Mus musculus GN=Ubxn4 PE=1 SV=1;sp|Q8VCH8|UBXN4_MOUSE UBX domain-containing protein 4 OS=Mus musculus GN=Ubxn4 PE=1 SV=1	3	8	8	8	5	7	5	5	7	5	5	7	5	32.6	32.6	32.6	56.459	506	506;506;88	4.31	5	3		18	15	5	1	2					0	323.31	By MS/MS	By MS/MS	By MS/MS	0.6674	1.838	23.12	31	13
A0A0R4J079;Q8BMP6	A0A0R4J079;Q8BMP6	5;5	5;5	5;5	Golgi resident protein GCP60	Acbd3	tr|A0A0R4J079|A0A0R4J079_MOUSE Acyl-Coenzyme A binding domain containing 3, isoform CRA_b OS=Mus musculus GN=Acbd3 PE=1 SV=1;sp|Q8BMP6|GCP60_MOUSE Golgi resident protein GCP60 OS=Mus musculus GN=Acbd3 PE=1 SV=3	2	5	5	5	5	4	4	5	4	4	5	4	4	15.2	15.2	15.2	60.181	525	525;525	3.8	2			22	1								0	178.4	By MS/MS	By MS/MS	By MS/MS	0.32579	0.74838	19.415	22	14
A2AQ17;A0A0R4J081;Q9CWX2	A2AQ17;A0A0R4J081;Q9CWX2	1;1;1	1;1;1	1;1;1	Complex I intermediate-associated protein 30, mitochondrial	Ndufaf1	tr|A2AQ17|A2AQ17_MOUSE Complex I intermediate-associated protein 30, mitochondrial OS=Mus musculus GN=Ndufaf1 PE=1 SV=1;tr|A0A0R4J081|A0A0R4J081_MOUSE Complex I intermediate-associated protein 30, mitochondrial OS=Mus musculus GN=Ndufaf1 PE=1 SV=1;sp|Q9CWX	3	1	1	1	1	1	1	1	1	1	1	1	1	5.8	5.8	5.8	37.782	328	328;330;328	7.2							4	1					0	2.3215	By MS/MS	By MS/MS	By MS/MS	0.56018	1.7483	7.7931	4	0
A0A0R4J083;P51174	A0A0R4J083;P51174	12;12	12;12	12;12	Long-chain specific acyl-CoA dehydrogenase, mitochondrial	Acadl	tr|A0A0R4J083|A0A0R4J083_MOUSE Long-chain-specific acyl-CoA dehydrogenase, mitochondrial OS=Mus musculus GN=Acadl PE=1 SV=1;sp|P51174|ACADL_MOUSE Long-chain specific acyl-CoA dehydrogenase, mitochondrial OS=Mus musculus GN=Acadl PE=1 SV=2	2	12	12	12	11	10	11	11	10	11	11	10	11	40.2	40.2	40.2	47.896	430	430;430	3.86	54	23	6	5	6	66	9	2	2		1		0	137.82	By MS/MS	By MS/MS	By MS/MS	0.28191	0.84276	24.275	138	99
A0A0R4J085;Q3UHZ7;Q91YN5;A0A0R4J1F6	A0A0R4J085;Q3UHZ7;Q91YN5;A0A0R4J1F6	5;5;5;4	5;5;5;4	5;5;5;4	UDP-N-acetylhexosamine pyrophosphorylase;UDP-N-acetylgalactosamine pyrophosphorylase;UDP-N-acetylglucosamine pyrophosphorylase	Uap1	tr|A0A0R4J085|A0A0R4J085_MOUSE UDP-N-acetylhexosamine pyrophosphorylase OS=Mus musculus GN=Uap1 PE=1 SV=1;tr|Q3UHZ7|Q3UHZ7_MOUSE UDP-N-acetylhexosamine pyrophosphorylase OS=Mus musculus GN=Uap1 PE=1 SV=1;sp|Q91YN5|UAP1_MOUSE UDP-N-acetylhexosamine pyrophos	4	5	5	5	3	4	4	3	4	4	3	4	4	16.3	16.3	16.3	58.495	521	521;522;522;505	4.41	2			2	13								0	17.227	By MS/MS	By MS/MS	By MS/MS	0.65286	1.7988	9.3153	16	3
A0A0R4J088;P20352;A0A0G2JGS5	A0A0R4J088;P20352	6;6;2	6;6;2	6;6;2	Tissue factor	F3	tr|A0A0R4J088|A0A0R4J088_MOUSE Tissue factor OS=Mus musculus GN=F3 PE=1 SV=1;sp|P20352|TF_MOUSE Tissue factor OS=Mus musculus GN=F3 PE=1 SV=2	3	6	6	6	3	4	5	3	4	5	3	4	5	28.6	28.6	28.6	32.923	294	294;294;157	5.5					10	5		1					0	179.73	By MS/MS	By MS/MS	By MS/MS	1.8395	5.1577	19.224	13	6
D6RDT4;A0A0R4J091;Q9JKP7	D6RDT4;A0A0R4J091;Q9JKP7	2;2;2	2;2;2	2;2;2	DNA polymerase epsilon subunit 3	Pole3	tr|D6RDT4|D6RDT4_MOUSE DNA polymerase epsilon subunit 3 OS=Mus musculus GN=Pole3 PE=1 SV=1;tr|A0A0R4J091|A0A0R4J091_MOUSE DNA polymerase epsilon subunit 3 OS=Mus musculus GN=Pole3 PE=1 SV=1;sp|Q9JKP7|DPOE3_MOUSE DNA polymerase epsilon subunit 3 OS=Mus musc	3	2	2	2	2	1	1	2	1	1	2	1	1	58.8	58.8	58.8	5.5854	51	51;145;145	9.5									3	3			0	5.088	By MS/MS	By MS/MS	By MS/MS	0.87405	3.0526	24.435	6	2
A0A0R4J092;Q8K2I4	A0A0R4J092;Q8K2I4	6;6	6;6	6;6	Beta-mannosidase	Manba	tr|A0A0R4J092|A0A0R4J092_MOUSE Beta-mannosidase OS=Mus musculus GN=Manba PE=1 SV=1;sp|Q8K2I4|MANBA_MOUSE Beta-mannosidase OS=Mus musculus GN=Manba PE=1 SV=1	2	6	6	6	3	4	4	3	4	4	3	4	4	9.9	9.9	9.9	100.85	879	879;879	2.44	5	5	6		1	1							0	44.283	By MS/MS	By MS/MS	By MS/MS	0.20411	0.3794	49.487	9	9
A0A0R4J093;Q9DBP5	A0A0R4J093;Q9DBP5	4;4	4;4	4;4	UMP-CMP kinase	Cmpk1	tr|A0A0R4J093|A0A0R4J093_MOUSE UMP-CMP kinase OS=Mus musculus GN=Cmpk1 PE=1 SV=1;sp|Q9DBP5|KCY_MOUSE UMP-CMP kinase OS=Mus musculus GN=Cmpk1 PE=1 SV=1	2	4	4	4	4	3	2	4	3	2	4	3	2	23.8	23.8	23.8	25.714	227	227;196	8.89								8	7	2	2		0	18.233	By MS/MS	By MS/MS	By MS/MS	0.21912	0.77244	10.038	16	4
A0A0R4J094;Q3TC72	A0A0R4J094;Q3TC72	1;1	1;1	1;1	Fumarylacetoacetate hydrolase domain-containing protein 2A	Fahd2	tr|A0A0R4J094|A0A0R4J094_MOUSE Fumarylacetoacetate hydrolase domain-containing 2A OS=Mus musculus GN=Fahd2a PE=1 SV=1;sp|Q3TC72|FAHD2_MOUSE Fumarylacetoacetate hydrolase domain-containing protein 2A OS=Mus musculus GN=Fahd2 PE=1 SV=1	2	1	1	1	0	0	1	0	0	1	0	0	1	4.8	4.8	4.8	34.676	313	313;313	7							1						0.0047877	1.2939			By MS/MS	NaN	NaN	NaN	0	0
A0A0R4J097;O88393	A0A0R4J097;O88393	4;4	4;4	4;4	Transforming growth factor beta receptor type 3	Tgfbr3	tr|A0A0R4J097|A0A0R4J097_MOUSE Transforming growth factor beta receptor type 3 OS=Mus musculus GN=Tgfbr3 PE=1 SV=1;sp|O88393|TGBR3_MOUSE Transforming growth factor beta receptor type 3 OS=Mus musculus GN=Tgfbr3 PE=1 SV=1	2	4	4	4	1	2	3	1	2	3	1	2	3	5.4	5.4	5.4	93.781	850	850;850	2		7											0	4.3413	By MS/MS	By MS/MS	By MS/MS	2.9051	6.801	55.145	7	4
D3YXQ7;A0A0R4J098;O88291	D3YXQ7;A0A0R4J098;O88291	2;2;2	2;2;2	2;2;2	DBIRD complex subunit ZNF326	Zfp326;Znf326	tr|D3YXQ7|D3YXQ7_MOUSE Zinc finger protein 326 (Fragment) OS=Mus musculus GN=Zfp326 PE=1 SV=1;tr|A0A0R4J098|A0A0R4J098_MOUSE Zinc finger protein 326 OS=Mus musculus GN=Zfp326 PE=1 SV=1;sp|O88291|ZN326_MOUSE DBIRD complex subunit ZNF326 OS=Mus musculus GN=Z	3	2	2	2	2	2	2	2	2	2	2	2	2	5.8	5.8	5.8	47.15	415	415;580;580	4.11				8	1								0	2.2188	By MS/MS	By MS/MS	By MS/MS	0.32567	0.92032	1.2544	8	1
A0A0R4J099;Q3UY34	A0A0R4J099;Q3UY34	3;3	3;3	3;3	Uncharacterized protein C12orf43 homolog		tr|A0A0R4J099|A0A0R4J099_MOUSE RIKEN cDNA 2210016L21 gene OS=Mus musculus GN=2210016L21Rik PE=1 SV=1;sp|Q3UY34|CL043_MOUSE Uncharacterized protein C12orf43 homolog OS=Mus musculus PE=2 SV=1	2	3	3	3	2	3	2	2	3	2	2	3	2	20.3	20.3	20.3	27.603	256	256;256	7							7						0	2.8606	By MS/MS	By MS/MS	By MS/MS	1.5489	4.8421	39.525	6	3
A0A0R4J0B4;Q99KK2	A0A0R4J0B4;Q99KK2	5;5	5;5	5;5	N-acylneuraminate cytidylyltransferase	Cmas	tr|A0A0R4J0B4|A0A0R4J0B4_MOUSE Cytidine monophospho-N-acetylneuraminic acid synthetase OS=Mus musculus GN=Cmas PE=1 SV=1;sp|Q99KK2|NEUA_MOUSE N-acylneuraminate cytidylyltransferase OS=Mus musculus GN=Cmas PE=1 SV=2	2	5	5	5	5	3	1	5	3	1	5	3	1	15	15	15	48.029	432	432;432	3.38	6				4	3							0	12.183	By MS/MS	By MS/MS	By MS/MS	0.35592	1.0201	60.594	11	8
S4R2E1;A0A0R4J0B6;Q7TMS5;D3Z150;D3YZX5;S4R2M4;A0A0N4SWA2	S4R2E1;A0A0R4J0B6;Q7TMS5	5;5;5;2;1;1;1	5;5;5;2;1;1;1	5;5;5;2;1;1;1	ATP-binding cassette sub-family G member 2	Abcg2	tr|S4R2E1|S4R2E1_MOUSE ATP-binding cassette sub-family G member 2 OS=Mus musculus GN=Abcg2 PE=1 SV=1;tr|A0A0R4J0B6|A0A0R4J0B6_MOUSE ATP-binding cassette sub-family G member 2 OS=Mus musculus GN=Abcg2 PE=1 SV=1;sp|Q7TMS5|ABCG2_MOUSE ATP-binding cassette sub	7	5	5	5	4	5	4	4	5	4	4	5	4	10.2	10.2	10.2	63.607	576	576;657;657;172;115;130;159	1.29	17	7											0	12.859	By MS/MS	By MS/MS	By MS/MS	0.66554	2.0808	31.886	24	7
A0A0R4J0C8;Q7TMF2	A0A0R4J0C8;Q7TMF2	2;2	2;2	2;2	3-5 exoribonuclease 1	Eri1	tr|A0A0R4J0C8|A0A0R4J0C8_MOUSE 3-5 exoribonuclease 1 OS=Mus musculus GN=Eri1 PE=1 SV=1;sp|Q7TMF2|ERI1_MOUSE 3-5 exoribonuclease 1 OS=Mus musculus GN=Eri1 PE=1 SV=2	2	2	2	2	2	1	2	2	1	2	2	1	2	9	9	9	39.551	345	345;345	6.12						7	1						0.00067159	1.8184	By MS/MS	By MS/MS	By MS/MS	1.9899	5.6162	0.12801	7	2
A0A0R4J0D0;Q9D2Y5	A0A0R4J0D0;Q9D2Y5	1;1	1;1	1;1	Sorting nexin-20	Snx20	tr|A0A0R4J0D0|A0A0R4J0D0_MOUSE Sorting nexin-20 OS=Mus musculus GN=Snx20 PE=1 SV=1;sp|Q9D2Y5|SNX20_MOUSE Sorting nexin-20 OS=Mus musculus GN=Snx20 PE=1 SV=2	2	1	1	1	0	0	1	0	0	1	0	0	1	5.8	5.8	5.8	35.998	313	313;313	4				1									1	-2			By MS/MS	0.37428	0.88019	NaN	1	0
A0A0R4J0D3;Q3TDQ1	A0A0R4J0D3;Q3TDQ1	4;4	4;4	4;4	Dolichyl-diphosphooligosaccharide--protein glycosyltransferase subunit STT3B	Stt3b	tr|A0A0R4J0D3|A0A0R4J0D3_MOUSE Dolichyl-diphosphooligosaccharide--protein glycosyltransferase subunit STT3B OS=Mus musculus GN=Stt3b PE=1 SV=1;sp|Q3TDQ1|STT3B_MOUSE Dolichyl-diphosphooligosaccharide--protein glycosyltransferase subunit STT3B OS=Mus musculu	2	4	4	4	3	4	4	3	4	4	3	4	4	6.9	6.9	6.9	93.314	823	823;823	1.72	23	9	1			3							0	29.041	By MS/MS	By MS/MS	By MS/MS	0.29932	0.814	3.2935	35	18
A0A0R4J0E4;Q7TQK1;A0A0A6YWX4;A0A0A6YX34	A0A0R4J0E4;Q7TQK1	4;3;1;1	4;3;1;1	4;3;1;1	Integrator complex subunit 7	Ints7	tr|A0A0R4J0E4|A0A0R4J0E4_MOUSE Integrator complex subunit 7 OS=Mus musculus GN=Ints7 PE=1 SV=1;sp|Q7TQK1|INT7_MOUSE Integrator complex subunit 7 OS=Mus musculus GN=Ints7 PE=1 SV=1	4	4	4	4	4	2	3	4	2	3	4	2	3	8.6	8.6	8.6	106.87	966	966;966;42;60	2.38	4		9										0	31.501	By MS/MS	By MS/MS	By MS/MS	0.51985	1.0648	29.731	9	6
A0A0R4J0F6;Q99KY4;F6SLK1;A0A0G2JFZ0;D6RHK5;F7BG02;Q80TZ3	A0A0R4J0F6;Q99KY4;F6SLK1	8;8;6;2;1;1;1	8;8;6;2;1;1;1	8;8;6;2;1;1;1	Cyclin-G-associated kinase	Gak	tr|A0A0R4J0F6|A0A0R4J0F6_MOUSE Cyclin-G-associated kinase OS=Mus musculus GN=Gak PE=1 SV=1;sp|Q99KY4|GAK_MOUSE Cyclin-G-associated kinase OS=Mus musculus GN=Gak PE=1 SV=2;tr|F6SLK1|F6SLK1_MOUSE Cyclin-G-associated kinase (Fragment) OS=Mus musculus GN=Gak P	7	8	8	8	5	7	6	5	7	6	5	7	6	9.5	9.5	9.5	143.67	1305	1305;1305;608;129;128;187;938	1.56	16	4	5										0	35.613	By MS/MS	By MS/MS	By MS/MS	0.67228	1.3996	38.167	22	4
A0A0R4J0G0;Q8BH04	A0A0R4J0G0;Q8BH04	7;7	7;7	7;7	Phosphoenolpyruvate carboxykinase [GTP], mitochondrial	Pck2	tr|A0A0R4J0G0|A0A0R4J0G0_MOUSE Phosphoenolpyruvate carboxykinase [GTP], mitochondrial OS=Mus musculus GN=Pck2 PE=1 SV=1;sp|Q8BH04|PCKGM_MOUSE Phosphoenolpyruvate carboxykinase [GTP], mitochondrial OS=Mus musculus GN=Pck2 PE=1 SV=1	2	7	7	7	7	4	3	7	4	3	7	4	3	13.9	13.9	13.9	73.417	667	667;640	4.1		1	1	21	6								0	49.36	By MS/MS	By MS/MS	By MS/MS	0.19312	0.57411	44.163	21	17
A0A0R4J0G4;Q6VN19	A0A0R4J0G4;Q6VN19	1;1	1;1	1;1	Ran-binding protein 10	Ranbp10	tr|A0A0R4J0G4|A0A0R4J0G4_MOUSE Ran-binding protein 10 OS=Mus musculus GN=Ranbp10 PE=1 SV=1;sp|Q6VN19|RBP10_MOUSE Ran-binding protein 10 OS=Mus musculus GN=Ranbp10 PE=1 SV=2	2	1	1	1	0	1	0	0	1	0	0	1	0	5.2	5.2	5.2	70.087	648	648;620	4				1									0	20.14		By MS/MS		NaN	NaN	NaN	0	0
A0A0R4J0G7;Q8K4R9;E9QQ48;J3QPN1	A0A0R4J0G7;Q8K4R9	7;6;2;1	7;6;2;1	7;6;2;1	Disks large-associated protein 5	Dlgap5	tr|A0A0R4J0G7|A0A0R4J0G7_MOUSE Disks large-associated protein 5 OS=Mus musculus GN=Dlgap5 PE=1 SV=1;sp|Q8K4R9|DLGP5_MOUSE Disks large-associated protein 5 OS=Mus musculus GN=Dlgap5 PE=1 SV=2	4	7	7	7	3	5	5	3	5	5	3	5	5	18.6	18.6	18.6	90.233	808	808;808;303;166	3.27			16	6									0	47.886	By MS/MS	By MS/MS	By MS/MS	2.5736	6.6059	36.501	20	10
A0A0R4J0G9;Q8C1A3	A0A0R4J0G9;Q8C1A3	1;1	1;1	1;1	Methionine synthase reductase	Mtrr	tr|A0A0R4J0G9|A0A0R4J0G9_MOUSE Methionine synthase reductase OS=Mus musculus GN=Mtrr PE=1 SV=1;sp|Q8C1A3|MTRR_MOUSE Methionine synthase reductase OS=Mus musculus GN=Mtrr PE=1 SV=2	2	1	1	1	0	1	1	0	1	1	0	1	1	2.6	2.6	2.6	77.521	696	696;696	4.5				2	2								0.007922	1.1316		By MS/MS	By MS/MS	0.77552	1.6257	13.109	2	2
A0A0R4J0H7;Q8K2Z4;A0A087WRK6;A0A087WNQ1	A0A0R4J0H7;Q8K2Z4	20;18;1;1	20;18;1;1	20;18;1;1	Condensin complex subunit 1	Ncapd2	tr|A0A0R4J0H7|A0A0R4J0H7_MOUSE Condensin complex subunit 1 OS=Mus musculus GN=Ncapd2 PE=1 SV=1;sp|Q8K2Z4|CND1_MOUSE Condensin complex subunit 1 OS=Mus musculus GN=Ncapd2 PE=1 SV=2	4	20	20	20	15	15	19	15	15	19	15	15	19	21.1	21.1	21.1	155.59	1392	1392;1392;94;162	2.07	15	54	21										0	121.87	By MS/MS	By MS/MS	By MS/MS	0.54635	1.0628	14.927	82	27
A0A0R4J0H8;Q6NWW9	A0A0R4J0H8;Q6NWW9	8;8	8;8	8;8	Fibronectin type III domain-containing protein 3B	Fndc3b	tr|A0A0R4J0H8|A0A0R4J0H8_MOUSE Fibronectin type III domain-containing protein 3B OS=Mus musculus GN=Fndc3b PE=1 SV=1;sp|Q6NWW9|FND3B_MOUSE Fibronectin type III domain-containing protein 3B OS=Mus musculus GN=Fndc3b PE=1 SV=1	2	8	8	8	6	8	4	6	8	4	6	8	4	9.6	9.6	9.6	132.77	1207	1207;1207	2.31	8	4	17										0	184.53	By MS/MS	By MS/MS	By MS/MS	2.2452	5.0279	22.622	29	15
A0A0R4J0I4;Q8BIW9	A0A0R4J0I4;Q8BIW9	2;2	2;2	2;2	Chromosome transmission fidelity protein 18 homolog	Chtf18	tr|A0A0R4J0I4|A0A0R4J0I4_MOUSE CTF18, chromosome transmission fidelity factor 18 homolog (S. cerevisiae), isoform CRA_a OS=Mus musculus GN=Chtf18 PE=1 SV=1;sp|Q8BIW9|CTF18_MOUSE Chromosome transmission fidelity protein 18 homolog OS=Mus musculus GN=Chtf18	2	2	2	2	2	2	0	2	2	0	2	2	0	2.6	2.6	2.6	108.14	969	969;969	3			4										0.00022857	1.9685	By MS/MS	By MS/MS		1.1192	2.4934	10.6	4	0
A0A0R4J0I8;Q9JL18	A0A0R4J0I8;Q9JL18	1;1	1;1	1;1	Beta-secretase 2	Bace2	tr|A0A0R4J0I8|A0A0R4J0I8_MOUSE Beta-secretase 2 OS=Mus musculus GN=Bace2 PE=1 SV=1;sp|Q9JL18|BACE2_MOUSE Beta-secretase 2 OS=Mus musculus GN=Bace2 PE=2 SV=1	2	1	1	1	1	1	1	1	1	1	1	1	1	3.7	3.7	3.7	55.882	514	514;514	5.14				1	4	2							0	43.849	By MS/MS	By MS/MS	By MS/MS	1.8298	4.0019	NaN	1	1
A0A0R4J0I9;Q91ZX7;Q3U5J2;D3Z5M3;A0A087WQI4;A0A087WP31;Q8C1S3;Q9D7Y1;A0A087WSB2;Q3TX51	A0A0R4J0I9;Q91ZX7	20;20;6;2;1;1;1;1;1;1	20;20;6;2;1;1;1;1;1;1	20;20;6;2;1;1;1;1;1;1	Prolow-density lipoprotein receptor-related protein 1;Low-density lipoprotein receptor-related protein 1 85 kDa subunit;Low-density lipoprotein receptor-related protein 1 515 kDa subunit;Low-density lipoprotein receptor-related protein 1 intracellular domain	Lrp1	tr|A0A0R4J0I9|A0A0R4J0I9_MOUSE Low density lipoprotein receptor-related protein 1 OS=Mus musculus GN=Lrp1 PE=1 SV=1;sp|Q91ZX7|LRP1_MOUSE Prolow-density lipoprotein receptor-related protein 1 OS=Mus musculus GN=Lrp1 PE=1 SV=1	10	20	20	20	16	16	17	16	16	17	16	16	17	6.8	6.8	6.8	504.77	4545	4545;4545;743;285;61;114;151;154;159;367	1.41	70	27	8										0	52.956	By MS/MS	By MS/MS	By MS/MS	0.43857	1.2052	24.025	99	32
Q5SVF9;A0A0R4J0J6;Q8BKT7;Q5SVF8	Q5SVF9;A0A0R4J0J6;Q8BKT7;Q5SVF8	5;5;5;3	5;5;5;3	5;5;5;3	THO complex subunit 5 homolog	Thoc5	tr|Q5SVF9|Q5SVF9_MOUSE THO complex subunit 5 homolog OS=Mus musculus GN=Thoc5 PE=1 SV=1;tr|A0A0R4J0J6|A0A0R4J0J6_MOUSE THO complex subunit 5 homolog OS=Mus musculus GN=Thoc5 PE=1 SV=1;sp|Q8BKT7|THOC5_MOUSE THO complex subunit 5 homolog OS=Mus musculus GN=T	4	5	5	5	3	4	2	3	4	2	3	4	2	9.8	9.8	9.8	73.012	635	635;683;683;300	2.67	4			5									0	2.6573	By MS/MS	By MS/MS	By MS/MS	0.38136	0.89089	5.4903	7	1
A0A0R4J0J8;Q2KN98;A0A1W2P785	A0A0R4J0J8;Q2KN98	15;15;1	15;15;1	15;15;1	Cytospin-A	Specc1l	tr|A0A0R4J0J8|A0A0R4J0J8_MOUSE Cytospin-A OS=Mus musculus GN=Specc1l PE=1 SV=1;sp|Q2KN98|CYTSA_MOUSE Cytospin-A OS=Mus musculus GN=Specc1l PE=1 SV=1	3	15	15	15	11	11	13	11	11	13	11	11	13	18.1	18.1	18.1	126.55	1135	1135;1118;120	3.02			46	1									0	69.301	By MS/MS	By MS/MS	By MS/MS	0.66628	1.518	14.751	46	9
A0A0R4J0K1;Q9ERR7	A0A0R4J0K1;Q9ERR7	4;4	4;4	4;4	15 kDa selenoprotein	2015-09-01	tr|A0A0R4J0K1|A0A0R4J0K1_MOUSE Selenoprotein F OS=Mus musculus GN=Selenof PE=1 SV=1;sp|Q9ERR7|SEP15_MOUSE Selenoprotein F OS=Mus musculus GN=Selenof PE=1 SV=3	2	4	4	4	4	2	2	4	2	2	4	2	2	29	29	29	17.731	162	162;162	10.4										11	8		0	18.796	By MS/MS	By MS/MS	By MS/MS	0.31488	1.2344	1.9236	19	6
Z4YL78;A0A0R4J0K2;K3W4R5;A2AGT5	Z4YL78;A0A0R4J0K2;K3W4R5;A2AGT5	60;60;60;60	60;60;60;60	60;60;60;60	Cytoskeleton-associated protein 5	Ckap5	tr|Z4YL78|Z4YL78_MOUSE Cytoskeleton-associated protein 5 OS=Mus musculus GN=Ckap5 PE=1 SV=1;tr|A0A0R4J0K2|A0A0R4J0K2_MOUSE Cytoskeleton-associated protein 5 OS=Mus musculus GN=Ckap5 PE=1 SV=1;tr|K3W4R5|K3W4R5_MOUSE Cytoskeleton-associated protein 5 OS=Mus	4	60	60	60	56	51	55	56	51	55	56	51	55	35.3	35.3	35.3	218.71	1972	1972;2011;2032;2032	2.02	37	229	28	5			1						0	323.31	By MS/MS	By MS/MS	By MS/MS	0.88728	1.9222	14.915	287	57
A0A0R4J0K4;Q9CRG1	A0A0R4J0K4;Q9CRG1	1;1	1;1	1;1	Transmembrane 7 superfamily member 3	Tm7sf3	tr|A0A0R4J0K4|A0A0R4J0K4_MOUSE Transmembrane 7 superfamily member 3 OS=Mus musculus GN=Tm7sf3 PE=1 SV=1;sp|Q9CRG1|TM7S3_MOUSE Transmembrane 7 superfamily member 3 OS=Mus musculus GN=Tm7sf3 PE=2 SV=2	2	1	1	1	1	1	1	1	1	1	1	1	1	2.1	2.1	2.1	63.229	565	565;565	1.4	3	2											0.00023095	2.0547	By MS/MS	By MS/MS	By MS/MS	NaN	NaN	NaN	0	0
F6VNP0;A0A0R4J0L2;Q8BJM7	F6VNP0;A0A0R4J0L2;Q8BJM7	2;2;2	2;2;2	2;2;2	S-adenosyl-L-methionine-dependent tRNA 4-demethylwyosine synthase	Tyw1	tr|F6VNP0|F6VNP0_MOUSE S-adenosyl-L-methionine-dependent tRNA 4-demethylwyosine synthase (Fragment) OS=Mus musculus GN=Tyw1 PE=1 SV=2;tr|A0A0R4J0L2|A0A0R4J0L2_MOUSE S-adenosyl-L-methionine-dependent tRNA 4-demethylwyosine synthase OS=Mus musculus GN=Tyw1 P	3	2	2	2	1	2	1	1	2	1	1	2	1	12.8	12.8	12.8	25.659	234	234;454;721	3	2			4									0	2.5589	By MS/MS	By MS/MS	By MS/MS	2.9962	6.9141	27.742	3	2
A0A0R4J0L6;Q8BJZ4;A0A0N4SV23	A0A0R4J0L6;Q8BJZ4	5;5;1	5;5;1	5;5;1	28S ribosomal protein S35, mitochondrial	Mrps35	tr|A0A0R4J0L6|A0A0R4J0L6_MOUSE 28S ribosomal protein S35, mitochondrial OS=Mus musculus GN=Mrps35 PE=1 SV=1;sp|Q8BJZ4|RT35_MOUSE 28S ribosomal protein S35, mitochondrial OS=Mus musculus GN=Mrps35 PE=1 SV=2	3	5	5	5	4	4	3	4	4	3	4	4	3	20.3	20.3	20.3	35.917	320	320;320;85	6.43						8	6						0	22.643	By MS/MS	By MS/MS	By MS/MS	0.30007	0.9887	5.3396	11	3
A0A0U1RQA8;A0A0R4J0L8;Q3U155	A0A0U1RQA8;A0A0R4J0L8;Q3U155	1;1;1	1;1;1	1;1;1	Coiled-coil domain-containing protein 174	Ccdc174	tr|A0A0U1RQA8|A0A0U1RQA8_MOUSE Coiled-coil domain-containing protein 174 OS=Mus musculus GN=Ccdc174 PE=1 SV=1;tr|A0A0R4J0L8|A0A0R4J0L8_MOUSE Coiled-coil domain-containing protein 174 OS=Mus musculus GN=Ccdc174 PE=1 SV=1;sp|Q3U155|CC174_MOUSE Coiled-coil do	3	1	1	1	0	1	0	0	1	0	0	1	0	9.6	9.6	9.6	11.985	104	104;467;467	5					1								0.0010977	1.661		By MS/MS		NaN	NaN	NaN	0	0
A0A0R4J0M1;Q8VCN9	A0A0R4J0M1;Q8VCN9	2;2	2;2	2;2	Tubulin-specific chaperone C	Tbcc	tr|A0A0R4J0M1|A0A0R4J0M1_MOUSE Tubulin-specific Chaperone C OS=Mus musculus GN=Tbcc PE=1 SV=1;sp|Q8VCN9|TBCC_MOUSE Tubulin-specific chaperone C OS=Mus musculus GN=Tbcc PE=1 SV=1	2	2	2	2	0	1	1	0	1	1	0	1	1	6.7	6.7	6.7	38.094	341	341;341	6.5						2	2						0	2.1552		By MS/MS	By MS/MS	0.44585	1.1604	6.6788	4	0
A0A0R4J0M5;Q9CPV1	A0A0R4J0M5;Q9CPV1	1;1	1;1	1;1	Spindle and kinetochore-associated protein 1	Ska1	tr|A0A0R4J0M5|A0A0R4J0M5_MOUSE Spindle and kinetochore-associated protein 1 OS=Mus musculus GN=Ska1 PE=1 SV=1;sp|Q9CPV1|SKA1_MOUSE Spindle and kinetochore-associated protein 1 OS=Mus musculus GN=Ska1 PE=2 SV=2	2	1	1	1	0	1	0	0	1	0	0	1	0	5.9	5.9	5.9	29.459	254	254;254	8								1					1	-2		By MS/MS		NaN	NaN	NaN	0	0
A0A0R4J0M9;Q8CDG3	A0A0R4J0M9;Q8CDG3	7;7	7;7	7;7	Deubiquitinating protein VCIP135	Vcpip1	tr|A0A0R4J0M9|A0A0R4J0M9_MOUSE Deubiquitinating protein VCIP135 OS=Mus musculus GN=Vcpip1 PE=1 SV=1;sp|Q8CDG3|VCIP1_MOUSE Deubiquitinating protein VCIP135 OS=Mus musculus GN=Vcpip1 PE=1 SV=1	2	7	7	7	4	6	4	4	6	4	4	6	4	10.9	10.9	10.9	134.44	1220	1220;1220	3			16										0	9.1877	By MS/MS	By MS/MS	By MS/MS	1.0647	2.0632	24.242	12	5
A0A0R4J0N9;A0A0R4J147;A0A0R4J1L9;Q5HZI1	A0A0R4J0N9;A0A0R4J147;A0A0R4J1L9;Q5HZI1	2;2;2;2	2;2;2;2	2;2;2;2	Microtubule-associated tumor suppressor 1 homolog	Mtus1	tr|A0A0R4J0N9|A0A0R4J0N9_MOUSE Microtubule-associated tumor suppressor 1 homolog OS=Mus musculus GN=Mtus1 PE=1 SV=1;tr|A0A0R4J147|A0A0R4J147_MOUSE Microtubule-associated tumor suppressor 1 homolog OS=Mus musculus GN=Mtus1 PE=1 SV=1;tr|A0A0R4J1L9|A0A0R4J1L9	4	2	2	2	1	1	1	1	1	1	1	1	1	5.9	5.9	5.9	50.767	440	440;520;1210;1210	6.33			1					2					0.00088496	1.7382	By matching	By MS/MS	By MS/MS	0.20528	0.86024	5.0935	2	0
A0A0R4J0P1;D3YTT4;Q9D7B6;A0A1L1SUG2	A0A0R4J0P1;D3YTT4;Q9D7B6	5;4;4;1	5;4;4;1	5;4;4;1	Isobutyryl-CoA dehydrogenase, mitochondrial	Acad8	tr|A0A0R4J0P1|A0A0R4J0P1_MOUSE Acyl-Coenzyme A dehydrogenase family, member 8 OS=Mus musculus GN=Acad8 PE=1 SV=1;tr|D3YTT4|D3YTT4_MOUSE Isobutyryl-CoA dehydrogenase, mitochondrial OS=Mus musculus GN=Acad8 PE=1 SV=1;sp|Q9D7B6|ACAD8_MOUSE Isobutyryl-CoA dehy	4	5	5	5	3	4	1	3	4	1	3	4	1	20.6	20.6	20.6	45.091	413	413;413;413;66	3.84	11	3				3	5	1	2				0	62.454	By MS/MS	By MS/MS	By MS/MS	0.25527	1.0259	8.6263	23	19
A0A0R4J0P6;Q8VDG3	A0A0R4J0P6;Q8VDG3	11;11	11;11	11;11	Poly(A)-specific ribonuclease PARN	Parn	tr|A0A0R4J0P6|A0A0R4J0P6_MOUSE Poly(A)-specific ribonuclease PARN OS=Mus musculus GN=Parn PE=1 SV=1;sp|Q8VDG3|PARN_MOUSE Poly(A)-specific ribonuclease PARN OS=Mus musculus GN=Parn PE=1 SV=1	2	11	11	11	4	9	6	4	9	6	4	9	6	20.7	20.7	20.7	71.588	624	624;624	3.59	3			19									0	27.938	By MS/MS	By MS/MS	By MS/MS	0.37539	0.96213	7.94	19	5
D3Z0L1;A0A0R4J0Q3;Q8CH36	D3Z0L1;A0A0R4J0Q3;Q8CH36	1;1;1	1;1;1	1;1;1	Proton-coupled amino acid transporter 4	Slc36a4	tr|D3Z0L1|D3Z0L1_MOUSE Proton-coupled amino acid transporter 4 OS=Mus musculus GN=Slc36a4 PE=1 SV=1;tr|A0A0R4J0Q3|A0A0R4J0Q3_MOUSE Proton-coupled amino acid transporter 4 OS=Mus musculus GN=Slc36a4 PE=1 SV=1;sp|Q8CH36|S36A4_MOUSE Proton-coupled amino acid	3	1	1	1	1	1	0	1	1	0	1	1	0	3.7	3.7	3.7	45.26	404	404;500;500	1.33	2	1											0.0033812	1.4063	By MS/MS	By MS/MS		0.35826	0.70348	0.71529	2	0
A0A0R4J0Q5;P21619	A0A0R4J0Q5;P21619	10;10	8;8	8;8	Lamin-B2	Lmnb2	tr|A0A0R4J0Q5|A0A0R4J0Q5_MOUSE Lamin-B2 OS=Mus musculus GN=Lmnb2 PE=1 SV=1;sp|P21619|LMNB2_MOUSE Lamin-B2 OS=Mus musculus GN=Lmnb2 PE=1 SV=2	2	10	8	8	7	6	9	5	4	7	5	4	7	27.8	24.2	24.2	69.084	615	615;596	4				22									0	15.684	By MS/MS	By MS/MS	By MS/MS	0.22833	0.65184	17.139	19	4
D3YVX5;A0A0R4J0Q6	D3YVX5;A0A0R4J0Q6	1;1	1;1	1;1		Trim56	tr|D3YVX5|D3YVX5_MOUSE E3 ubiquitin-protein ligase TRIM56 (Fragment) OS=Mus musculus GN=Trim56 PE=1 SV=1;tr|A0A0R4J0Q6|A0A0R4J0Q6_MOUSE E3 ubiquitin-protein ligase TRIM56 OS=Mus musculus GN=Trim56 PE=1 SV=1	2	1	1	1	1	0	1	1	0	1	1	0	1	8.5	8.5	8.5	22.955	212	212;734	2.6	2		1	2									0	43.297	By MS/MS		By MS/MS	1.8155	4.4357	62.638	4	3
Q3TR20;A0A0R4J0Q9;Q3UM29	Q3TR20;A0A0R4J0Q9;Q3UM29	4;4;4	4;4;4	4;4;4	Conserved oligomeric Golgi complex subunit 7	Cog7	tr|Q3TR20|Q3TR20_MOUSE Conserved oligomeric Golgi complex subunit 7 OS=Mus musculus GN=Cog7 PE=1 SV=1;tr|A0A0R4J0Q9|A0A0R4J0Q9_MOUSE Conserved oligomeric Golgi complex subunit 7 OS=Mus musculus GN=Cog7 PE=1 SV=1;sp|Q3UM29|COG7_MOUSE Conserved oligomeric Go	3	4	4	4	4	3	2	4	3	2	4	3	2	8	8	8	80.581	721	721;770;770	3.78			2	7									0	3.8611	By MS/MS	By MS/MS	By MS/MS	0.42101	1.0098	37.001	8	5
A0A0R4J0S4;Q80Y17	A0A0R4J0S4;Q80Y17	2;2	2;2	2;2	Lethal(2) giant larvae protein homolog 1	Llgl1	tr|A0A0R4J0S4|A0A0R4J0S4_MOUSE Lethal(2) giant larvae protein homolog 1 OS=Mus musculus GN=Llgl1 PE=1 SV=1;sp|Q80Y17|L2GL1_MOUSE Lethal(2) giant larvae protein homolog 1 OS=Mus musculus GN=Llgl1 PE=1 SV=1	2	2	2	2	1	2	1	1	2	1	1	2	1	2.7	2.7	2.7	115.56	1062	1062;1036	1	5												0.00023063	2.0458	By MS/MS	By MS/MS	By MS/MS	0.44075	1.1358	24.911	5	2
A0A1L1STY4;A0A1L1SVG0;A0A0R4J0S7;Q8CGB3	A0A1L1STY4;A0A1L1SVG0;A0A0R4J0S7;Q8CGB3	4;4;4;4	4;4;4;4	4;4;4;4	Uveal autoantigen with coiled-coil domains and ankyrin repeats	Uaca	tr|A0A1L1STY4|A0A1L1STY4_MOUSE Uveal autoantigen with coiled-coil domains and ankyrin repeats (Fragment) OS=Mus musculus GN=Uaca PE=1 SV=1;tr|A0A1L1SVG0|A0A1L1SVG0_MOUSE Uveal autoantigen with coiled-coil domains and ankyrin repeats OS=Mus musculus GN=Uaca	4	4	4	4	1	4	1	1	4	1	1	4	1	4.2	4.2	4.2	140.51	1236	1236;1411;1413;1411	2.5		4	1	1									0	4.7547	By MS/MS	By MS/MS	By MS/MS	0.44252	0.77597	32.359	5	1
A0A0R4J0T0;Q8K3A0;F6WN43;F6UL52	A0A0R4J0T0;Q8K3A0	3;3;1;1	3;3;1;1	3;3;1;1	Iron-sulfur cluster co-chaperone protein HscB, mitochondrial	Hscb	tr|A0A0R4J0T0|A0A0R4J0T0_MOUSE Iron-sulfur cluster co-chaperone protein HscB, mitochondrial OS=Mus musculus GN=Hscb PE=1 SV=1;sp|Q8K3A0|HSC20_MOUSE Iron-sulfur cluster co-chaperone protein HscB, mitochondrial OS=Mus musculus GN=Hscb PE=1 SV=2	4	3	3	3	3	2	1	3	2	1	3	2	1	17.1	17.1	17.1	26.673	234	234;234;37;91	8.33								6	3				0	15.415	By MS/MS	By MS/MS	By MS/MS	0.15467	0.65229	48.772	8	5
A0A0R4J0T5;P28659	A0A0R4J0T5;P28659	5;5	5;5	4;4	CUGBP Elav-like family member 1	Celf1	tr|A0A0R4J0T5|A0A0R4J0T5_MOUSE CUG triplet repeat, RNA binding protein 1, isoform CRA_b OS=Mus musculus GN=Celf1 PE=1 SV=1;sp|P28659|CELF1_MOUSE CUGBP Elav-like family member 1 OS=Mus musculus GN=Celf1 PE=1 SV=2	2	5	5	4	5	3	4	5	3	4	4	2	3	12.9	12.9	10.7	52.178	487	487;486	4.38	4				22								0	3.4108	By MS/MS	By MS/MS	By MS/MS	0.47643	2.0482	15.977	17	6
A0A0R4J0T8;Q9D8S3	A0A0R4J0T8;Q9D8S3	6;6	6;6	6;6	ADP-ribosylation factor GTPase-activating protein 3	Arfgap3	tr|A0A0R4J0T8|A0A0R4J0T8_MOUSE ADP-ribosylation factor GTPase-activating protein 3 OS=Mus musculus GN=Arfgap3 PE=1 SV=1;sp|Q9D8S3|ARFG3_MOUSE ADP-ribosylation factor GTPase-activating protein 3 OS=Mus musculus GN=Arfgap3 PE=1 SV=2	2	6	6	6	5	5	6	5	5	6	5	5	6	13.4	13.4	13.4	57.542	524	524;523	3.9	6			10	11	2							0	20.737	By MS/MS	By MS/MS	By MS/MS	0.70212	1.845	14.273	23	5
A0A0R4J0U2;Q0VGB7;A0A0N4SV05;A0A0N4SVH3	A0A0R4J0U2;Q0VGB7;A0A0N4SV05;A0A0N4SVH3	5;5;3;3	5;5;3;3	5;5;3;3	Serine/threonine-protein phosphatase 4 regulatory subunit 2	Ppp4r2	tr|A0A0R4J0U2|A0A0R4J0U2_MOUSE Serine/threonine-protein phosphatase 4 regulatory subunit 2 OS=Mus musculus GN=Ppp4r2 PE=1 SV=1;sp|Q0VGB7|PP4R2_MOUSE Serine/threonine-protein phosphatase 4 regulatory subunit 2 OS=Mus musculus GN=Ppp4r2 PE=1 SV=1;tr|A0A0N4SV	4	5	5	5	3	5	3	3	5	3	3	5	3	22.1	22.1	22.1	46.448	417	417;417;229;300	4.67				5	10								0	25.465	By MS/MS	By MS/MS	By MS/MS	0.89233	2.746	12.555	13	3
A0A0R4J0U8;A2RSY6;A0A087WQ23	A0A0R4J0U8;A2RSY6	8;8;2	8;8;2	8;8;2	TRMT1-like protein	Trmt1l	tr|A0A0R4J0U8|A0A0R4J0U8_MOUSE RIKEN cDNA 1190005F20, isoform CRA_a OS=Mus musculus GN=Trmt1l PE=1 SV=1;sp|A2RSY6|TRM1L_MOUSE TRMT1-like protein OS=Mus musculus GN=Trmt1l PE=1 SV=1	3	8	8	8	5	6	6	5	6	6	5	6	6	17.7	17.7	17.7	80.919	728	728;728;158	1.26	20	1	1	1									0	180.6	By MS/MS	By MS/MS	By MS/MS	0.71632	1.8852	9.7837	16	11
E9Q361;E9Q360;A0A0R4J0V1;Q8K2A7	E9Q361;E9Q360;A0A0R4J0V1;Q8K2A7	2;2;2;2	2;2;2;2	2;2;2;2	Integrator complex subunit 10	Ints10	tr|E9Q361|E9Q361_MOUSE Integrator complex subunit 10 OS=Mus musculus GN=Ints10 PE=1 SV=1;tr|E9Q360|E9Q360_MOUSE Integrator complex subunit 10 OS=Mus musculus GN=Ints10 PE=1 SV=1;tr|A0A0R4J0V1|A0A0R4J0V1_MOUSE Integrator complex subunit 10 OS=Mus musculus G	4	2	2	2	0	2	0	0	2	0	0	2	0	3.5	3.5	3.5	76.129	659	659;736;736;710	4				2									0	2.1709		By MS/MS		1.1133	2.3114	2.7847	2	0
A0A0R4J0V5;P08775	A0A0R4J0V5;P08775	23;23	23;23	23;23	DNA-directed RNA polymerase II subunit RPB1	Polr2a	tr|A0A0R4J0V5|A0A0R4J0V5_MOUSE DNA-directed RNA polymerase subunit OS=Mus musculus GN=Polr2a PE=1 SV=1;sp|P08775|RPB1_MOUSE DNA-directed RNA polymerase II subunit RPB1 OS=Mus musculus GN=Polr2a PE=1 SV=3	2	23	23	23	14	18	20	14	18	20	14	18	20	18.1	18.1	18.1	213.48	1932	1932;1970	1.66	37	67	1										0	265.95	By MS/MS	By MS/MS	By MS/MS	1.6638	3.7395	15.211	88	37
A0A0R4J0W6;Q9CRC8;D6RFC5;A0A0G2JGC9;F6RDA7;D6RHB1	A0A0R4J0W6;Q9CRC8	6;6;1;1;1;1	6;6;1;1;1;1	6;6;1;1;1;1	Leucine-rich repeat-containing protein 40	Lrrc40	tr|A0A0R4J0W6|A0A0R4J0W6_MOUSE Leucine rich repeat containing 40, isoform CRA_a OS=Mus musculus GN=Lrrc40 PE=1 SV=1;sp|Q9CRC8|LRC40_MOUSE Leucine-rich repeat-containing protein 40 OS=Mus musculus GN=Lrrc40 PE=1 SV=2	6	6	6	6	5	3	5	5	3	5	5	3	5	12.3	12.3	12.3	68.048	602	602;602;54;54;114;131	4.07				14	1								0	5.5638	By MS/MS	By MS/MS	By MS/MS	0.44195	1.0497	11.017	13	0
A0A0R4J0X8;D3Z0V2;A0A1B0GRS3;A2AFJ8;F6WMJ3;Q8K4I3	A0A0R4J0X8;D3Z0V2	11;10;4;2;2;2	11;10;4;2;2;2	1;0;1;0;0;0		Arhgef7	tr|A0A0R4J0X8|A0A0R4J0X8_MOUSE Rho guanine nucleotide exchange factor (GEF7), isoform CRA_a OS=Mus musculus GN=Arhgef7 PE=1 SV=1;tr|D3Z0V2|D3Z0V2_MOUSE Rho guanine nucleotide exchange factor 7 (Fragment) OS=Mus musculus GN=Arhgef7 PE=1 SV=2	6	11	11	1	7	6	8	7	6	8	1	1	1	23.5	23.5	2	73.029	646	646;636;200;483;795;771	3.96			1	23									0	83.866	By MS/MS	By MS/MS	By MS/MS	0.264	0.77403	13.873	20	11
A2AAU3;A0A0R4J0Y3;Q6DFV5	A2AAU3;A0A0R4J0Y3;Q6DFV5	1;1;1	1;1;1	1;1;1	Probable helicase with zinc finger domain	Helz	tr|A2AAU3|A2AAU3_MOUSE Probable helicase with zinc finger domain OS=Mus musculus GN=Helz PE=1 SV=1;tr|A0A0R4J0Y3|A0A0R4J0Y3_MOUSE Probable helicase with zinc finger domain OS=Mus musculus GN=Helz PE=1 SV=1;sp|Q6DFV5|HELZ_MOUSE Probable helicase with zinc f	3	1	1	1	0	1	0	0	1	0	0	1	0	0.9	0.9	0.9	182.04	1616	1616;1965;1964	2		1											0.00067114	1.8107		By MS/MS		1.3025	1.9525	NaN	1	0
A0A0R4J0Z1;P08003	A0A0R4J0Z1;P08003	41;41	41;41	41;41	Protein disulfide-isomerase A4	Pdia4	tr|A0A0R4J0Z1|A0A0R4J0Z1_MOUSE Protein disulfide-isomerase A4 OS=Mus musculus GN=Pdia4 PE=1 SV=1;sp|P08003|PDIA4_MOUSE Protein disulfide-isomerase A4 OS=Mus musculus GN=Pdia4 PE=1 SV=3	2	41	41	41	38	36	36	38	36	36	38	36	36	60.1	60.1	60.1	72.369	641	641;638	3.68	57	15	21	255	38	8	8	2		1			0	323.31	By MS/MS	By MS/MS	By MS/MS	0.19373	0.59532	14.065	328	174
A0A0R4J1K4;A0A0R4J1K9;A0A0R4J101;P13808	A0A0R4J1K4;A0A0R4J1K9;A0A0R4J101;P13808	7;7;7;6	7;7;7;6	7;7;7;6	Anion exchange protein 2	Slc4a2	tr|A0A0R4J1K4|A0A0R4J1K4_MOUSE Anion exchange protein OS=Mus musculus GN=Slc4a2 PE=1 SV=1;tr|A0A0R4J1K9|A0A0R4J1K9_MOUSE Anion exchange protein OS=Mus musculus GN=Slc4a2 PE=1 SV=1;tr|A0A0R4J101|A0A0R4J101_MOUSE Anion exchange protein OS=Mus musculus GN=Slc	4	7	7	7	5	5	7	5	5	7	5	5	7	10.3	10.3	10.3	135.44	1223	1223;1228;1237;1237	1.6	30	17	4	1	1								0	84.32	By MS/MS	By MS/MS	By MS/MS	0.34736	1.0545	22.275	49	15
A0A0R4J119;Q7TMB8;A0A0U1RQ05;G3UZI5	A0A0R4J119;Q7TMB8;A0A0U1RQ05	10;10;8;2	10;10;8;2	4;4;2;1	Cytoplasmic FMR1-interacting protein 1	Cyfip1	tr|A0A0R4J119|A0A0R4J119_MOUSE Cytoplasmic FMR1-interacting protein 1 OS=Mus musculus GN=Cyfip1 PE=1 SV=1;sp|Q7TMB8|CYFP1_MOUSE Cytoplasmic FMR1-interacting protein 1 OS=Mus musculus GN=Cyfip1 PE=1 SV=1;tr|A0A0U1RQ05|A0A0U1RQ05_MOUSE Cytoplasmic FMR1-inter	4	10	10	4	9	8	7	9	8	7	4	2	4	12	12	6.6	144.92	1251	1251;1253;969;229	1.6	25	6	9										0	32.534	By MS/MS	By MS/MS	By MS/MS	0.28079	0.71556	19.87	33	20
A0A0R4J124;O54781;A0A0G2JG74;Q6P5E1;A0A0G2JDY2	A0A0R4J124;O54781	7;6;2;2;1	7;6;2;2;1	6;5;2;2;1	SRSF protein kinase 2;SRSF protein kinase 2 N-terminal;SRSF protein kinase 2 C-terminal	Srpk2	tr|A0A0R4J124|A0A0R4J124_MOUSE SRSF protein kinase 2 OS=Mus musculus GN=Srpk2 PE=1 SV=1;sp|O54781|SRPK2_MOUSE SRSF protein kinase 2 OS=Mus musculus GN=Srpk2 PE=1 SV=2	5	7	7	6	5	4	6	5	4	6	5	3	5	15.7	15.7	14.5	76.884	682	682;681;134;156;129	2.42	11	2	15	5									0	51.365	By MS/MS	By MS/MS	By MS/MS	0.56918	1.3231	27.84	24	11
A0A0R4J138;P50429	A0A0R4J138;P50429	2;2	2;2	2;2	Arylsulfatase B	Arsb	tr|A0A0R4J138|A0A0R4J138_MOUSE Arylsulfatase B OS=Mus musculus GN=Arsb PE=1 SV=1;sp|P50429|ARSB_MOUSE Arylsulfatase B OS=Mus musculus GN=Arsb PE=1 SV=3	2	2	2	2	2	2	2	2	2	2	2	2	2	6.2	6.2	6.2	59.704	534	534;534	5.5					5	5							0	23.292	By MS/MS	By MS/MS	By MS/MS	0.21757	0.66465	37.071	10	7
A0A0R4J139;Q8BU85;D3YUC9	A0A0R4J139;Q8BU85;D3YUC9	4;3;2	4;3;2	4;3;2	Methionine-R-sulfoxide reductase B3, mitochondrial	Msrb3	tr|A0A0R4J139|A0A0R4J139_MOUSE Methionine sulfoxide reductase B3 OS=Mus musculus GN=Msrb3 PE=1 SV=1;sp|Q8BU85|MSRB3_MOUSE Methionine-R-sulfoxide reductase B3, mitochondrial OS=Mus musculus GN=Msrb3 PE=1 SV=2;tr|D3YUC9|D3YUC9_MOUSE Methionine-R-sulfoxide re	3	4	4	4	4	2	3	4	2	3	4	2	3	33.9	33.9	33.9	20.224	186	186;253;114	8.23								10	3				0	14.156	By MS/MS	By MS/MS	By MS/MS	1.2233	5.1407	8.8033	13	7
A0A0R4J140;Z4YLI8;Q5SW19	A0A0R4J140;Z4YLI8;Q5SW19	8;7;7	8;7;7	8;7;7	Clustered mitochondria protein homolog	Cluh	tr|A0A0R4J140|A0A0R4J140_MOUSE Clustered mitochondria protein homolog OS=Mus musculus GN=Cluh PE=1 SV=1;tr|Z4YLI8|Z4YLI8_MOUSE Clustered mitochondria protein homolog OS=Mus musculus GN=Cluh PE=1 SV=1;sp|Q5SW19|CLU_MOUSE Clustered mitochondria protein homol	3	8	8	8	4	6	3	4	6	3	4	6	3	10.6	10.6	10.6	151.83	1353	1353;1302;1315	1.6	11	13	1										0	71.074	By MS/MS	By MS/MS	By MS/MS	1.0636	1.9904	16.651	20	13
A0A0R4J156;A7RDN6	A0A0R4J156;A7RDN6	1;1	1;1	1;1	Renalase	Rnls	tr|A0A0R4J156|A0A0R4J156_MOUSE Renalase OS=Mus musculus GN=Rnls PE=1 SV=1;sp|A7RDN6|RNLS_MOUSE Renalase OS=Mus musculus GN=Rnls PE=1 SV=2	2	1	1	1	1	1	0	1	1	0	1	1	0	5.7	5.7	5.7	33.286	300	300;342	6.5						1	1						0.0010972	1.6601	By MS/MS	By MS/MS		0.34662	0.79457	NaN	1	1
A0A0R4J159;A0A286YDI1;Q9Z2E2;A0A286YCP6	A0A0R4J159;A0A286YDI1;Q9Z2E2;A0A286YCP6	4;4;4;2	4;4;4;2	4;4;4;2	Methyl-CpG-binding domain protein 1	Mbd1	tr|A0A0R4J159|A0A0R4J159_MOUSE Methyl-CpG-binding domain protein 1 OS=Mus musculus GN=Mbd1 PE=1 SV=1;tr|A0A286YDI1|A0A286YDI1_MOUSE Methyl-CpG-binding domain protein 1 OS=Mus musculus GN=Mbd1 PE=4 SV=1;sp|Q9Z2E2|MBD1_MOUSE Methyl-CpG-binding domain protein	4	4	4	4	2	2	2	2	2	2	2	2	2	15.3	15.3	15.3	64.182	588	588;644;636;467	4				7									0	6.99	By MS/MS	By MS/MS	By MS/MS	1.8319	4.0195	33.268	7	5
A0A0R4J170;G3UX35	A0A0R4J170;G3UX35	7;5	7;5	1;0		Smarca4	tr|A0A0R4J170|A0A0R4J170_MOUSE Transcription activator BRG1 OS=Mus musculus GN=Smarca4 PE=1 SV=1;tr|G3UX35|G3UX35_MOUSE Transcription activator BRG1 (Fragment) OS=Mus musculus GN=Smarca4 PE=1 SV=1	2	7	7	1	6	5	4	6	5	4	1	0	1	6.3	6.3	1.2	181.85	1617	1617;1267	1.55	10	12											0	13.3	By MS/MS	By MS/MS	By MS/MS	0.83652	2.134	26.376	21	5
A0A0R4J174;Q9QZH6;J3KMM6	A0A0R4J174;Q9QZH6;J3KMM6	2;2;1	2;2;1	2;2;1	Evolutionarily conserved signaling intermediate in Toll pathway, mitochondrial	Ecsit	tr|A0A0R4J174|A0A0R4J174_MOUSE Evolutionarily conserved-signaling intermediate in Toll pathway, mitochondrial OS=Mus musculus GN=Ecsit PE=1 SV=1;sp|Q9QZH6|ECSIT_MOUSE Evolutionarily conserved signaling intermediate in Toll pathway, mitochondrial OS=Mus mus	3	2	2	2	1	1	2	1	1	2	1	1	2	8.7	8.7	8.7	49.772	435	435;435;223	5.67					2	4							0	11.037	By MS/MS	By MS/MS	By MS/MS	0.31325	0.95693	NaN	1	1
A0A0R4J187;P23475;E9Q0B8;E9Q163	A0A0R4J187;P23475	7;7;2;1	7;7;2;1	7;7;2;1	X-ray repair cross-complementing protein 6	Xrcc6	tr|A0A0R4J187|A0A0R4J187_MOUSE X-ray repair cross-complementing protein 6 OS=Mus musculus GN=Xrcc6 PE=1 SV=1;sp|P23475|XRCC6_MOUSE X-ray repair cross-complementing protein 6 OS=Mus musculus GN=Xrcc6 PE=1 SV=5	4	7	7	7	4	4	6	4	4	6	4	4	6	17.3	17.3	17.3	69.484	608	608;608;217;106	3.14	6			15									0	134.64	By MS/MS	By MS/MS	By MS/MS	0.35446	0.98618	10.637	17	8
A0A0R4J195;Q9CSU0;F7DAY5;F6YB25	A0A0R4J195;Q9CSU0;F7DAY5;F6YB25	4;4;2;2	4;4;2;2	3;3;2;2	Regulation of nuclear pre-mRNA domain-containing protein 1B	Rprd1b	tr|A0A0R4J195|A0A0R4J195_MOUSE Regulation of nuclear pre-mRNA domain-containing protein 1B OS=Mus musculus GN=Rprd1b PE=1 SV=1;sp|Q9CSU0|RPR1B_MOUSE Regulation of nuclear pre-mRNA domain-containing protein 1B OS=Mus musculus GN=Rprd1b PE=1 SV=2;tr|F7DAY5|F	4	4	4	3	4	4	4	4	4	4	3	3	3	18.2	18.2	13.5	36.812	325	325;326;143;194	6.52						12	13						0	259.06	By MS/MS	By MS/MS	By MS/MS	0.28805	0.87837	7.3228	24	5
A0A0R4J196;F8WH31;E9PUD1;Z4YMB8;F6WNT4	A0A0R4J196;F8WH31;E9PUD1;Z4YMB8;F6WNT4	23;23;23;17;12	1;1;1;0;1	1;1;1;0;1		Spag9	tr|A0A0R4J196|A0A0R4J196_MOUSE C-Jun-amino-terminal kinase-interacting protein 4 OS=Mus musculus GN=Spag9 PE=1 SV=1;tr|F8WH31|F8WH31_MOUSE C-Jun-amino-terminal kinase-interacting protein 4 OS=Mus musculus GN=Spag9 PE=1 SV=2;tr|E9PUD1|E9PUD1_MOUSE C-Jun-ami	5	23	1	1	18	20	22	1	0	0	1	0	0	32.2	2.2	2.2	127.24	1164	1164;1169;1169;901;706	1	1												1	-2	By MS/MS	By matching	By matching	0.2423	1.2136	NaN	1	0
A0A0R4J1C5;Q91YY4	A0A0R4J1C5;Q91YY4	1;1	1;1	1;1	ATP synthase mitochondrial F1 complex assembly factor 2	Atpaf2	tr|A0A0R4J1C5|A0A0R4J1C5_MOUSE ATP synthase mitochondrial F1 complex assembly factor 2 OS=Mus musculus GN=Atpaf2 PE=1 SV=1;sp|Q91YY4|ATPF2_MOUSE ATP synthase mitochondrial F1 complex assembly factor 2 OS=Mus musculus GN=Atpaf2 PE=1 SV=1	2	1	1	1	1	0	1	1	0	1	1	0	1	4	4	4	34.287	298	298;289	8								3					0.00023047	2.0372	By MS/MS		By MS/MS	0.31828	0.81255	16.555	2	2
A0A0R4J1D0;P59108;A0A1D5RLP0	A0A0R4J1D0;P59108	4;4;1	4;4;1	4;4;1	Copine-2	Cpne2	tr|A0A0R4J1D0|A0A0R4J1D0_MOUSE Copine-2 OS=Mus musculus GN=Cpne2 PE=1 SV=1;sp|P59108|CPNE2_MOUSE Copine-2 OS=Mus musculus GN=Cpne2 PE=1 SV=1	3	4	4	4	4	3	1	4	3	1	4	3	1	12.2	12.2	12.2	60.907	547	547;548;61	3.4	5	3	1	2	8	1							0	37.506	By MS/MS	By MS/MS	By MS/MS	0.83377	1.9734	3.5827	15	9
A0A0R4J1E3;F7CPL2	A0A0R4J1E3	8;3	1;0	1;0			tr|A0A0R4J1E3|A0A0R4J1E3_MOUSE Drebrin OS=Mus musculus GN=Dbn1 PE=1 SV=1	2	8	1	1	4	7	6	0	1	0	0	1	0	21.5	4.2	4.2	72.544	661	661;169	3			1										0	15.354	By matching	By MS/MS	By matching	0.39864	0.64634	NaN	1	1
A0A0R4J1G5;Q91X78	A0A0R4J1G5;Q91X78	5;5	5;5	5;5	Erlin-1	Erlin1	tr|A0A0R4J1G5|A0A0R4J1G5_MOUSE Erlin-1 OS=Mus musculus GN=Erlin1 PE=1 SV=1;sp|Q91X78|ERLN1_MOUSE Erlin-1 OS=Mus musculus GN=Erlin1 PE=1 SV=1	2	5	5	5	4	5	5	4	5	5	4	5	5	19	19	19	39.182	348	348;346	4.97	6	1				24	1						0	14.212	By MS/MS	By MS/MS	By MS/MS	0.20453	0.6835	6.752	26	14
A0A0R4J1H6;E9QP99	A0A0R4J1H6;E9QP99	25;25	1;1	1;1		Golga3	tr|A0A0R4J1H6|A0A0R4J1H6_MOUSE Golgin subfamily A member 3 OS=Mus musculus GN=Golga3 PE=1 SV=1;tr|E9QP99|E9QP99_MOUSE Golgin subfamily A member 3 OS=Mus musculus GN=Golga3 PE=1 SV=1	2	25	1	1	15	17	22	0	1	0	0	1	0	27.6	0.8	0.8	162.89	1447	1447;1487	2		1											1	-2	By matching	By MS/MS	By matching	0.45967	0.76466	NaN	1	1
H3BJR8;A0A0R4J282;H3BJ24;A0A0R4J1H9;H3BL33;H3BJM1;D3Z6Q4;D3Z6Q3;P58462	H3BJR8;A0A0R4J282;H3BJ24;A0A0R4J1H9;H3BL33;H3BJM1;D3Z6Q4;D3Z6Q3;P58462	1;1;1;1;1;1;1;1;1	1;1;1;1;1;1;1;1;1	1;1;1;1;1;1;1;1;1	Forkhead box protein P1	Foxp1	tr|H3BJR8|H3BJR8_MOUSE Forkhead box protein P1 OS=Mus musculus GN=Foxp1 PE=1 SV=1;tr|A0A0R4J282|A0A0R4J282_MOUSE Forkhead box protein P1 OS=Mus musculus GN=Foxp1 PE=1 SV=1;tr|H3BJ24|H3BJ24_MOUSE Forkhead box protein P1 OS=Mus musculus GN=Foxp1 PE=1 SV=1;tr	9	1	1	1	0	1	0	0	1	0	0	1	0	3.2	3.2	3.2	63.078	564	564;576;577;673;674;675;706;706;705	4				1									0	2.8953		By MS/MS		2.8654	5.9175	NaN	1	1
Q05BG1;E9QA19;A0A0R4J1K1;Q8BT14	Q05BG1;E9QA19;A0A0R4J1K1;Q8BT14	2;2;2;1	2;2;2;1	2;2;2;1	CCR4-NOT transcription complex subunit 4	Cnot4	tr|Q05BG1|Q05BG1_MOUSE CCR4-NOT transcription complex subunit 4 OS=Mus musculus GN=Cnot4 PE=1 SV=1;tr|E9QA19|E9QA19_MOUSE CCR4-NOT transcription complex subunit 4 OS=Mus musculus GN=Cnot4 PE=1 SV=1;tr|A0A0R4J1K1|A0A0R4J1K1_MOUSE CCR4-NOT transcription comp	4	2	2	2	0	2	1	0	2	1	0	2	1	4.5	4.5	4.5	70.332	639	639;642;710;575	3.8			1	4									0	4.4652		By MS/MS	By MS/MS	1.3925	2.8111	17.016	2	2
E9PWA3;E9Q5M1;D3Z3U7;A0A0R4J1L0;D3Z3U6	E9PWA3;E9Q5M1;D3Z3U7;A0A0R4J1L0;D3Z3U6	1;1;1;1;1	1;1;1;1;1	1;1;1;1;1		Tnk2	tr|E9PWA3|E9PWA3_MOUSE Activated CDC42 kinase 1 (Fragment) OS=Mus musculus GN=Tnk2 PE=1 SV=1;tr|E9Q5M1|E9Q5M1_MOUSE Activated CDC42 kinase 1 (Fragment) OS=Mus musculus GN=Tnk2 PE=1 SV=8;tr|D3Z3U7|D3Z3U7_MOUSE Activated CDC42 kinase 1 OS=Mus musculus GN=Tnk	5	1	1	1	0	1	1	0	1	1	0	1	1	19.4	19.4	19.4	10.584	98	98;247;550;1008;1040	3			2										0	2.2953		By MS/MS	By MS/MS	3.8049	7.0633	42.412	2	2
A0A0R4J1L2;Q91VK2;Q80T06;P57776;D3Z7N2;D3YY68;D3YUQ9;D3YZT9;E9QN08;F6ZFU0;A0A0R4J1E2	A0A0R4J1L2;Q91VK2;Q80T06;P57776;D3Z7N2;D3YY68;D3YUQ9;D3YZT9;E9QN08;F6ZFU0;A0A0R4J1E2	3;3;3;3;2;2;2;2;2;2;2	2;2;2;2;2;1;2;2;2;1;1	2;2;2;2;2;1;2;2;2;1;1	Elongation factor 1-delta	Eef1d	tr|A0A0R4J1L2|A0A0R4J1L2_MOUSE Elongation factor 1-delta OS=Mus musculus GN=Eef1d PE=1 SV=1;tr|Q91VK2|Q91VK2_MOUSE Eef1d protein OS=Mus musculus GN=Eef1d PE=1 SV=1;tr|Q80T06|Q80T06_MOUSE Elongation factor 1-delta OS=Mus musculus GN=Eef1d PE=1 SV=1;sp|P5777	11	3	2	2	3	2	2	2	1	1	2	1	1	17.9	13.6	13.6	28.728	257	257;276;281;281;129;190;193;210;245;552;660	7.33						3	5	2	1	1			0	42.675	By MS/MS	By MS/MS	By MS/MS	0.36073	1.2756	50.058	11	7
D3YTW9;A0A0R4J1M1;P22726	D3YTW9;A0A0R4J1M1;P22726	1;1;1	1;1;1	1;1;1	Protein Wnt;Protein Wnt-5b	Wnt5b	tr|D3YTW9|D3YTW9_MOUSE Protein Wnt OS=Mus musculus GN=Wnt5b PE=3 SV=1;tr|A0A0R4J1M1|A0A0R4J1M1_MOUSE Protein Wnt OS=Mus musculus GN=Wnt5b PE=3 SV=1;sp|P22726|WNT5B_MOUSE Protein Wnt-5b OS=Mus musculus GN=Wnt5b PE=1 SV=2	3	1	1	1	1	0	0	1	0	0	1	0	0	7.5	7.5	7.5	36.17	321	321;372;359	2		1											1	-2	By MS/MS			1.6766	3.3458	NaN	1	1
F7D1P5;G5E8J2;B7ZW98;E9QNT8;G8JL84;D3YTV8;D3Z5M4;Q0VGY9;A0A0R4J1N7;Q02357;G3UY11	F7D1P5;G5E8J2;B7ZW98;E9QNT8;G8JL84;D3YTV8;D3Z5M4;Q0VGY9;A0A0R4J1N7;Q02357	3;3;3;3;3;3;3;3;3;3;1	3;3;3;3;3;3;3;3;3;3;1	3;3;3;3;3;3;3;3;3;3;1	Ankyrin-1	Ank1	tr|F7D1P5|F7D1P5_MOUSE Ankyrin-1 (Fragment) OS=Mus musculus GN=Ank1 PE=1 SV=1;tr|G5E8J2|G5E8J2_MOUSE Ankyrin 1, erythroid OS=Mus musculus GN=Ank1 PE=1 SV=1;tr|B7ZW98|B7ZW98_MOUSE Ank1 protein OS=Mus musculus GN=Ank1 PE=1 SV=1;tr|E9QNT8|E9QNT8_MOUSE Ankyrin	11	3	3	3	2	2	2	2	2	2	2	2	2	4.1	4.1	4.1	120.86	1098	1098;1848;1852;1862;1863;1878;1883;1887;1907;1862;1057	2		6											0	4.6501	By MS/MS	By MS/MS	By MS/MS	0.56804	1.0724	4.8196	6	1
A0A0R4J1N8;Q8CEE7	A0A0R4J1N8;Q8CEE7	1;1	1;1	1;1	Retinol dehydrogenase 13	Rdh13	tr|A0A0R4J1N8|A0A0R4J1N8_MOUSE Retinol dehydrogenase 13 OS=Mus musculus GN=Rdh13 PE=1 SV=1;sp|Q8CEE7|RDH13_MOUSE Retinol dehydrogenase 13 OS=Mus musculus GN=Rdh13 PE=1 SV=1	2	1	1	1	1	0	0	1	0	0	1	0	0	8	8	8	32.367	299	299;334	6						2							0.0092705	1.0783	By MS/MS			0.54173	1.5758	5.8468	2	2
A0A0R4J1N9;P40630;D3Z0F3	A0A0R4J1N9;P40630;D3Z0F3	6;6;5	6;6;5	6;6;5	Transcription factor A, mitochondrial	Tfam	tr|A0A0R4J1N9|A0A0R4J1N9_MOUSE Transcription factor A, mitochondrial OS=Mus musculus GN=Tfam PE=1 SV=1;sp|P40630|TFAM_MOUSE Transcription factor A, mitochondrial OS=Mus musculus GN=Tfam PE=1 SV=2;tr|D3Z0F3|D3Z0F3_MOUSE Transcription factor A, mitochondrial	3	6	6	6	6	4	5	6	4	5	6	4	5	30.2	30.2	30.2	23.384	199	199;243;143	8.22								18	5				0	4.5017	By MS/MS	By MS/MS	By MS/MS	0.16686	0.66292	8.7135	21	8
A0A0R4J1Q0;G5E896;Q3UJB9;D6RE33	A0A0R4J1Q0;G5E896;Q3UJB9;D6RE33	5;5;5;4	5;5;5;4	5;5;5;4	Enhancer of mRNA-decapping protein 4	Edc4	tr|A0A0R4J1Q0|A0A0R4J1Q0_MOUSE Enhancer of mRNA-decapping protein 4 OS=Mus musculus GN=Edc4 PE=1 SV=1;tr|G5E896|G5E896_MOUSE Enhancer of mRNA decapping 4, isoform CRA_b OS=Mus musculus GN=Edc4 PE=1 SV=1;sp|Q3UJB9|EDC4_MOUSE Enhancer of mRNA-decapping prote	4	5	5	5	3	3	5	3	3	5	3	3	5	6.7	6.7	6.7	150.65	1390	1390;1406;1406;1318	1.56	7	9											0	35.663	By MS/MS	By MS/MS	By MS/MS	0.52142	1.1023	16.27	14	3
A0A0R4J1R9;Q8C460	A0A0R4J1R9;Q8C460	2;2	2;2	2;2	ERI1 exoribonuclease 3	Eri3	tr|A0A0R4J1R9|A0A0R4J1R9_MOUSE ERI1 exoribonuclease 3 (Fragment) OS=Mus musculus GN=Eri3 PE=1 SV=1;sp|Q8C460|ERI3_MOUSE ERI1 exoribonuclease 3 OS=Mus musculus GN=Eri3 PE=1 SV=1	2	2	2	2	2	2	1	2	2	1	2	2	1	16.8	16.8	16.8	14.042	125	125;337	8.62								3	5				0	2.9521	By MS/MS	By MS/MS	By MS/MS	0.27333	0.81508	8.7389	7	2
E9QMI6;D3Z4N6;E9QP07;A0A0R4J1S2;Q80W14	E9QMI6;D3Z4N6;E9QP07;A0A0R4J1S2;Q80W14	2;2;2;2;2	2;2;2;2;2	2;2;2;2;2	Pre-mRNA-processing factor 40 homolog B	Prpf40b	tr|E9QMI6|E9QMI6_MOUSE Pre-mRNA-processing factor 40 homolog B (Fragment) OS=Mus musculus GN=Prpf40b PE=1 SV=1;tr|D3Z4N6|D3Z4N6_MOUSE Pre-mRNA-processing factor 40 homolog B OS=Mus musculus GN=Prpf40b PE=1 SV=1;tr|E9QP07|E9QP07_MOUSE Pre-mRNA-processing fa	5	2	2	2	2	2	2	2	2	2	2	2	2	2.6	2.6	2.6	97.037	852	852;857;870;873;870	3.12			7	1									0	4.5751	By MS/MS	By MS/MS	By MS/MS	0.38614	0.75802	2.0961	8	2
D3Z017;G8JL39;D3YZ34;A0A0R4J1S6;D3YZ33;Q8R331	D3Z017;G8JL39;D3YZ34;A0A0R4J1S6;D3YZ33;Q8R331	1;1;1;1;1;1	1;1;1;1;1;1	1;1;1;1;1;1	Zinc finger HIT domain-containing protein 1	Znhit1	tr|D3Z017|D3Z017_MOUSE Zinc finger HIT domain-containing protein 1 (Fragment) OS=Mus musculus GN=Znhit1 PE=1 SV=1;tr|G8JL39|G8JL39_MOUSE Zinc finger HIT domain-containing protein 1 (Fragment) OS=Mus musculus GN=Znhit1 PE=1 SV=1;tr|D3YZ34|D3YZ34_MOUSE Zinc	6	1	1	1	1	1	0	1	1	0	1	1	0	18.2	18.2	18.2	9.063	77	77;147;147;153;158;154	9									4				0	2.3962	By MS/MS	By MS/MS		2.0917	7.1193	35.523	4	4
A0A0R4J1T3;Q8BYC6;F6RXB5;Q3V3K3	A0A0R4J1T3;Q8BYC6	3;3;1;1	1;1;0;1	1;1;0;1	Serine/threonine-protein kinase TAO3	Taok3	tr|A0A0R4J1T3|A0A0R4J1T3_MOUSE Serine/threonine-protein kinase TAO3 (Fragment) OS=Mus musculus GN=Taok3 PE=1 SV=1;sp|Q8BYC6|TAOK3_MOUSE Serine/threonine-protein kinase TAO3 OS=Mus musculus GN=Taok3 PE=1 SV=2	4	3	1	1	3	3	3	1	1	1	1	1	1	6.4	1.8	1.8	64.167	561	561;898;239;438	3			3										0	2.818	By MS/MS	By MS/MS	By MS/MS	0.57833	0.93446	26.087	3	0
G3X8W7;A0A0R4J1W7;Q8BGZ4	G3X8W7;A0A0R4J1W7;Q8BGZ4	3;3;3	3;3;3	3;3;3	Cell division cycle protein 23 homolog	Cdc23	tr|G3X8W7|G3X8W7_MOUSE CDC23 (Cell division cycle 23, yeast, homolog), isoform CRA_a OS=Mus musculus GN=Cdc23 PE=1 SV=1;tr|A0A0R4J1W7|A0A0R4J1W7_MOUSE CDC23 (Cell division cycle 23, yeast, homolog), isoform CRA_c OS=Mus musculus GN=Cdc23 PE=1 SV=1;sp|Q8BGZ	3	3	3	3	0	3	0	0	3	0	0	3	0	8.4	8.4	8.4	65.877	571	571;597;597	5					5								0	12.877		By MS/MS		0.76347	1.7079	16.607	3	3
A0A0R4J1X1;E9QLB8;Q566J8	A0A0R4J1X1;E9QLB8;Q566J8	1;1;1	1;1;1	1;1;1	AarF domain-containing protein kinase 4	Adck4	tr|A0A0R4J1X1|A0A0R4J1X1_MOUSE Atypical kinase COQ8B, mitochondrial OS=Mus musculus GN=Coq8b PE=1 SV=1;tr|E9QLB8|E9QLB8_MOUSE Atypical kinase COQ8B, mitochondrial OS=Mus musculus GN=Coq8b PE=1 SV=1;sp|Q566J8|COQ8B_MOUSE Atypical kinase COQ8B, mitochondrial	3	1	1	1	1	1	1	1	1	1	1	1	1	7.6	7.6	7.6	33.289	304	304;533;533	5.33					2	1							0	26.72	By MS/MS	By MS/MS	By MS/MS	0.47475	1.5769	2.051	3	0
A0A0R4J1Y3;Q8BWU5;E9QMF4;E0CXW7;E0CYK9;E0CYN9	A0A0R4J1Y3;Q8BWU5;E9QMF4;E0CXW7;E0CYK9;E0CYN9	4;4;3;2;2;2	4;4;3;2;2;2	4;4;3;2;2;2	Probable tRNA N6-adenosine threonylcarbamoyltransferase	Osgep	tr|A0A0R4J1Y3|A0A0R4J1Y3_MOUSE Probable tRNA N6-adenosine threonylcarbamoyltransferase OS=Mus musculus GN=Osgep PE=1 SV=1;sp|Q8BWU5|OSGEP_MOUSE Probable tRNA N6-adenosine threonylcarbamoyltransferase OS=Mus musculus GN=Osgep PE=1 SV=2;tr|E9QMF4|E9QMF4_MOUS	6	4	4	4	4	4	4	4	4	4	4	4	4	13.7	13.7	13.7	36.346	335	335;335;186;80;156;254	6.73						6	16						0	40.217	By MS/MS	By MS/MS	By MS/MS	0.37055	1.1061	6.238	20	7
A0A0R4J1Y7;E9PXX7;Q91W90	A0A0R4J1Y7;E9PXX7;Q91W90	9;9;9	9;9;9	9;9;9	Thioredoxin domain-containing protein 5	Txndc5	tr|A0A0R4J1Y7|A0A0R4J1Y7_MOUSE Thioredoxin domain-containing protein 5 OS=Mus musculus GN=Txndc5 PE=1 SV=1;tr|E9PXX7|E9PXX7_MOUSE Thioredoxin domain-containing protein 5 OS=Mus musculus GN=Txndc5 PE=1 SV=1;sp|Q91W90|TXND5_MOUSE Thioredoxin domain-containin	3	9	9	9	9	7	6	9	7	6	9	7	6	33.7	33.7	33.7	36.083	323	323;344;417	5.62					17	24	1						0	261.86	By MS/MS	By MS/MS	By MS/MS	0.22947	0.73622	11.028	38	10
I1E4X2;E9Q6Z8;A0A0R4J1Z4;A0A0A0MQM6;A0A0A0MQE0;F8VQL7;P25425	I1E4X2;E9Q6Z8;A0A0R4J1Z4;A0A0A0MQM6;A0A0A0MQE0;F8VQL7;P25425	2;2;2;1;1;1;1	2;2;2;1;1;1;1	2;2;2;1;1;1;1	POU domain protein;POU domain, class 2, transcription factor 1	Pou2f1	tr|I1E4X2|I1E4X2_MOUSE POU domain protein OS=Mus musculus GN=Pou2f1 PE=1 SV=1;tr|E9Q6Z8|E9Q6Z8_MOUSE POU domain protein OS=Mus musculus GN=Pou2f1 PE=1 SV=1;tr|A0A0R4J1Z4|A0A0R4J1Z4_MOUSE POU domain protein OS=Mus musculus GN=Pou2f1 PE=1 SV=1;tr|A0A0A0MQM6|	7	2	2	2	1	1	1	1	1	1	1	1	1	7.4	7.4	7.4	72.4	706	706;769;793;580;758;782;770	3.25			3	1									0	7.4055	By MS/MS	By MS/MS	By MS/MS	0.47175	0.98224	20.966	3	2
A0A0R4J215;Q3UFS4	A0A0R4J215;Q3UFS4	1;1	1;1	1;1	G patch domain-containing protein 11	Gpatch11	tr|A0A0R4J215|A0A0R4J215_MOUSE G patch domain-containing protein 11 OS=Mus musculus GN=Gpatch11 PE=1 SV=1;sp|Q3UFS4|GPT11_MOUSE G patch domain-containing protein 11 OS=Mus musculus GN=Gpatch11 PE=1 SV=2	2	1	1	1	1	1	1	1	1	1	1	1	1	5.3	5.3	5.3	30.825	264	264;262	7						2	2	2					0	2.866	By MS/MS	By MS/MS	By MS/MS	0.67771	1.9684	15.779	6	2
A0A0R4J233;A0A1W2P6J7;Q8C650;A0A1W2P866	A0A0R4J233;A0A1W2P6J7;Q8C650;A0A1W2P866	2;2;2;1	1;1;1;1	1;1;1;1	Septin-10	2010-09-01	tr|A0A0R4J233|A0A0R4J233_MOUSE Septin-10 OS=Mus musculus GN=Sept10 PE=1 SV=1;tr|A0A1W2P6J7|A0A1W2P6J7_MOUSE Septin-10 OS=Mus musculus GN=Sept10 PE=1 SV=1;sp|Q8C650|SEP10_MOUSE Septin-10 OS=Mus musculus GN=Sept10 PE=1 SV=1;tr|A0A1W2P866|A0A1W2P866_MOUSE Sep	4	2	1	1	2	2	2	1	1	1	1	1	1	6.8	4.7	4.7	49.829	427	427;452;452;196	5.33					2	1							0.0071692	1.1837	By MS/MS	By MS/MS	By MS/MS	0.84358	2.502	10.447	3	1
A0A0R4J242;Q922Q9;A0A1B0GSH5;D3YWG2;G8JL55;A0A0R4J058	A0A0R4J242;Q922Q9;A0A1B0GSH5;D3YWG2;G8JL55;A0A0R4J058	2;2;1;1;1;1	2;2;1;1;1;1	2;2;1;1;1;1	Chitinase domain-containing protein 1	Chid1	tr|A0A0R4J242|A0A0R4J242_MOUSE Chitinase domain-containing protein 1 OS=Mus musculus GN=Chid1 PE=1 SV=1;sp|Q922Q9|CHID1_MOUSE Chitinase domain-containing protein 1 OS=Mus musculus GN=Chid1 PE=1 SV=1;tr|A0A1B0GSH5|A0A1B0GSH5_MOUSE Chitinase domain-containin	6	2	2	2	1	2	2	1	2	2	1	2	2	7.1	7.1	7.1	45.204	396	396;393;192;263;297;310	6.38						5	3						0	3.4228	By MS/MS	By MS/MS	By MS/MS	0.49722	1.2596	12.172	8	0
A0A0R4J243;Q8BR65	A0A0R4J243;Q8BR65	2;2	2;2	2;2	Sin3 histone deacetylase corepressor complex component SDS3	Suds3	tr|A0A0R4J243|A0A0R4J243_MOUSE Sin3 histone deacetylase corepressor complex component SDS3 OS=Mus musculus GN=Suds3 PE=1 SV=1;sp|Q8BR65|SDS3_MOUSE Sin3 histone deacetylase corepressor complex component SDS3 OS=Mus musculus GN=Suds3 PE=1 SV=1	2	2	2	2	0	1	1	0	1	1	0	1	1	7.8	7.8	7.8	38.801	332	332;328	1	2												0	3.9015		By MS/MS	By MS/MS	0.52114	1.1096	34.841	2	0
A0A0R4J254;Q9ESJ0	A0A0R4J254;Q9ESJ0	5;5	5;5	5;5	Exportin-4	Xpo4	tr|A0A0R4J254|A0A0R4J254_MOUSE Exportin-4 OS=Mus musculus GN=Xpo4 PE=1 SV=1;sp|Q9ESJ0|XPO4_MOUSE Exportin-4 OS=Mus musculus GN=Xpo4 PE=1 SV=2	2	5	5	5	3	3	3	3	3	3	3	3	3	5.3	5.3	5.3	129.96	1151	1151;1151	3			12										0	5.5654	By MS/MS	By MS/MS	By MS/MS	0.38558	0.79826	21.266	9	4
A0A0R4J259;G3UZI2;G3UZ48;G3UXJ6;G3UWM1;G3XA76;G3UY67;G3UYK7	A0A0R4J259;G3UZI2;G3UZ48;G3UXJ6	18;17;14;13;7;3;1;1	1;1;1;1;0;0;1;1	1;1;1;1;0;0;1;1		Syncrip	tr|A0A0R4J259|A0A0R4J259_MOUSE Heterogeneous nuclear ribonucleoprotein Q OS=Mus musculus GN=Syncrip PE=1 SV=1;tr|G3UZI2|G3UZI2_MOUSE Heterogeneous nuclear ribonucleoprotein Q OS=Mus musculus GN=Syncrip PE=1 SV=1;tr|G3UZ48|G3UZ48_MOUSE Heterogeneous nuclear	8	18	1	1	14	16	16	1	1	1	1	1	1	47.4	1.8	1.8	62.543	561	561;527;464;448;196;94;59;97	5.39	3	1		3	3	1	2	3		1	1		0.0045987	1.3117	By MS/MS	By MS/MS	By MS/MS	NaN	NaN	NaN	0	0
A0A0R4J260;B2RRE7	A0A0R4J260;B2RRE7	4;4	4;4	4;4	OTU domain-containing protein 4	Otud4	tr|A0A0R4J260|A0A0R4J260_MOUSE OTU domain-containing protein 4 OS=Mus musculus GN=Otud4 PE=1 SV=1;sp|B2RRE7|OTUD4_MOUSE OTU domain-containing protein 4 OS=Mus musculus GN=Otud4 PE=1 SV=1	2	4	4	4	2	1	2	2	1	2	2	1	2	6.9	6.9	6.9	122.93	1106	1106;1107	3			5										0.0010991	1.6729	By MS/MS	By MS/MS	By MS/MS	0.55356	1.1239	29.009	4	2
Q8C8I3;E9PUG7;A0A0R4J298;Q61211	Q8C8I3;E9PUG7;A0A0R4J298;Q61211	2;2;2;2	2;2;2;2	2;2;2;2	Eukaryotic translation initiation factor 2D	Eif2d	tr|Q8C8I3|Q8C8I3_MOUSE Eukaryotic translation initiation factor 2D OS=Mus musculus GN=Eif2d PE=1 SV=1;tr|E9PUG7|E9PUG7_MOUSE Eukaryotic translation initiation factor 2D OS=Mus musculus GN=Eif2d PE=1 SV=1;tr|A0A0R4J298|A0A0R4J298_MOUSE Eukaryotic translatio	4	2	2	2	0	2	0	0	2	0	0	2	0	6.2	6.2	6.2	50.089	453	453;552;587;570	4.67				1	2								0.0017479	1.6282		By MS/MS		0.91045	2.02	28.214	3	3
A0A0U1RPR4;A0A0U1RNN2;A0A0U1RP07;A0A0U1RNG1;Q9CWK3	A0A0U1RPR4;A0A0U1RNN2;A0A0U1RP07;A0A0U1RNG1;Q9CWK3	1;1;1;1;1	1;1;1;1;1	1;1;1;1;1	CD2 antigen cytoplasmic tail-binding protein 2	Cd2bp2	tr|A0A0U1RPR4|A0A0U1RPR4_MOUSE CD2 antigen cytoplasmic tail-binding protein 2 (Fragment) OS=Mus musculus GN=Cd2bp2 PE=1 SV=1;tr|A0A0U1RNN2|A0A0U1RNN2_MOUSE CD2 antigen cytoplasmic tail-binding protein 2 OS=Mus musculus GN=Cd2bp2 PE=1 SV=1;tr|A0A0U1RP07|A0A	5	1	1	1	1	1	1	1	1	1	1	1	1	39.6	39.6	39.6	5.0797	48	48;79;130;162;342	5.6					2	3							0	98.937	By MS/MS	By MS/MS	By MS/MS	1.3917	4.0301	9.6228	4	0
A0A0U1RNJ1;P19096;A0A0U1RPP5	A0A0U1RNJ1;P19096	29;29;1	29;29;1	29;29;1	Fatty acid synthase;[Acyl-carrier-protein] S-acetyltransferase;[Acyl-carrier-protein] S-malonyltransferase;3-oxoacyl-[acyl-carrier-protein] synthase;3-oxoacyl-[acyl-carrier-protein] reductase;3-hydroxyacyl-[acyl-carrier-protein] dehydratase;Enoyl-[acyl-carrier-protein] reductase;Oleoyl-[acyl-carrier-protein] hydrolase	Fasn	tr|A0A0U1RNJ1|A0A0U1RNJ1_MOUSE Fatty acid synthase OS=Mus musculus GN=Fasn PE=1 SV=1;sp|P19096|FAS_MOUSE Fatty acid synthase OS=Mus musculus GN=Fasn PE=1 SV=2	3	29	29	29	28	23	25	28	23	25	28	23	25	20.2	20.2	20.2	272.22	2502	2502;2504;24	1.43	129	63	9	2									0	323.31	By MS/MS	By MS/MS	By MS/MS	0.39937	1.1179	17.591	195	66
A0A0U1RNT6;A0A0U1RNK6;Q3THS6;A0A0U1RQB0;Q91X83;A0A0U1RQ95	A0A0U1RNT6;A0A0U1RNK6;Q3THS6	6;6;6;2;2;1	6;6;6;2;2;1	6;6;6;2;2;1	S-adenosylmethionine synthase isoform type-2	Mat2a	tr|A0A0U1RNT6|A0A0U1RNT6_MOUSE S-adenosylmethionine synthase OS=Mus musculus GN=Mat2a PE=1 SV=1;tr|A0A0U1RNK6|A0A0U1RNK6_MOUSE S-adenosylmethionine synthase OS=Mus musculus GN=Mat2a PE=1 SV=1;sp|Q3THS6|METK2_MOUSE S-adenosylmethionine synthase isoform type	6	6	6	6	6	6	5	6	6	5	6	6	5	26.8	26.8	26.8	39.738	362	362;365;395;36;396;192	5.32	3				2	20							0	40.649	By MS/MS	By MS/MS	By MS/MS	0.7553	2.4371	9.454	23	2
A0A0U1RNK7;E9PX48;A2A9M5;A2A9M4;Q8R1A4;A0A0U1RNY4	A0A0U1RNK7;E9PX48;A2A9M5;A2A9M4;Q8R1A4	15;15;15;15;15;1	15;15;15;15;15;1	15;15;15;15;15;1	Dedicator of cytokinesis protein 7	Dock7	tr|A0A0U1RNK7|A0A0U1RNK7_MOUSE Dedicator of cytokinesis protein 7 OS=Mus musculus GN=Dock7 PE=1 SV=1;tr|E9PX48|E9PX48_MOUSE Dedicator of cytokinesis protein 7 OS=Mus musculus GN=Dock7 PE=1 SV=2;tr|A2A9M5|A2A9M5_MOUSE Dedicator of cytokinesis protein 7 OS=M	6	15	15	15	10	11	13	10	11	13	10	11	13	12	12	12	238.09	2098	2098;2100;2128;2130;2130;811	1.54	35	28	4										0	95.866	By MS/MS	By MS/MS	By MS/MS	0.37466	0.7232	18.961	54	32
A0A0U1RNS1;Q9DA08	A0A0U1RNS1;Q9DA08	1;1	1;1	1;1	SAGA-associated factor 29 homolog	Ccdc101	tr|A0A0U1RNS1|A0A0U1RNS1_MOUSE SAGA-associated factor 29 (Fragment) OS=Mus musculus GN=Sgf29 PE=1 SV=1;sp|Q9DA08|SGF29_MOUSE SAGA-associated factor 29 OS=Mus musculus GN=Sgf29 PE=2 SV=1	2	1	1	1	1	1	1	1	1	1	1	1	1	8.1	8.1	8.1	17.876	160	160;293	7							3						0.0031874	1.464	By matching	By MS/MS	By MS/MS	0.65683	2.1214	19.402	3	1
D6REG2;A0A0U1RNZ2;D3YWA9;D3YTR6;Q8R0G7	D6REG2;A0A0U1RNZ2;D3YWA9;D3YTR6;Q8R0G7	1;1;1;1;1	1;1;1;1;1	1;1;1;1;1	Protein spinster homolog 1	Spns1	tr|D6REG2|D6REG2_MOUSE Protein spinster homolog 1 OS=Mus musculus GN=Spns1 PE=1 SV=1;tr|A0A0U1RNZ2|A0A0U1RNZ2_MOUSE Protein spinster homolog 1 OS=Mus musculus GN=Spns1 PE=1 SV=1;tr|D3YWA9|D3YWA9_MOUSE Protein spinster homolog 1 OS=Mus musculus GN=Spns1 PE=	5	1	1	1	1	1	1	1	1	1	1	1	1	20.6	20.6	20.6	17.993	165	165;167;453;476;528	1.36	10	3	1										0	64.25	By MS/MS	By MS/MS	By MS/MS	0.59528	1.5494	26.207	12	12
A0A0U1RP06;P51612	A0A0U1RP06;P51612	3;3	3;3	3;3	DNA repair protein complementing XP-C cells homolog	Xpc	tr|A0A0U1RP06|A0A0U1RP06_MOUSE DNA repair protein-complementing XP-C cells homolog (Fragment) OS=Mus musculus GN=Xpc PE=1 SV=1;sp|P51612|XPC_MOUSE DNA repair protein complementing XP-C cells homolog OS=Mus musculus GN=Xpc PE=1 SV=2	2	3	3	3	0	2	2	0	2	2	0	2	2	6.3	6.3	6.3	77.898	697	697;930	3.2			4	1									0.0069701	1.186		By MS/MS	By MS/MS	0.63502	1.0805	7.6397	3	3
A0A0U1RP81	A0A0U1RP81	21	5	4			tr|A0A0U1RP81|A0A0U1RP81_MOUSE MICOS complex subunit MIC60 OS=Mus musculus GN=Immt PE=1 SV=1	1	21	5	4	15	17	18	4	5	4	4	4	3	50.4	9.8	7.8	53.717	488	488	3.36	4		13	22									0	62.084	By MS/MS	By MS/MS	By MS/MS	0.23362	0.67758	14.062	29	13
A0A1L1SQ79;A0A0U1RPA0;Q3UIL6;S4R190	A0A1L1SQ79;A0A0U1RPA0;Q3UIL6;S4R190	2;2;2;1	2;2;2;1	2;2;2;1	Pleckstrin homology domain-containing family A member 7	Plekha7	tr|A0A1L1SQ79|A0A1L1SQ79_MOUSE Pleckstrin homology domain-containing family A member 7 (Fragment) OS=Mus musculus GN=Plekha7 PE=1 SV=1;tr|A0A0U1RPA0|A0A0U1RPA0_MOUSE Pleckstrin homology domain-containing family A member 7 (Fragment) OS=Mus musculus GN=Plek	4	2	2	2	2	2	1	2	2	1	2	2	1	4.6	4.6	4.6	99.006	867	867;1212;1118;207	2.43		4	3										0.0011025	1.7082	By MS/MS	By MS/MS	By MS/MS	0.81343	1.2207	14.822	7	3
A0A0U1RPD8;Q8K284	A0A0U1RPD8;Q8K284	6;6	6;6	6;6	General transcription factor 3C polypeptide 1	Gtf3c1	tr|A0A0U1RPD8|A0A0U1RPD8_MOUSE General transcription factor 3C polypeptide 1 OS=Mus musculus GN=Gtf3c1 PE=1 SV=1;sp|Q8K284|TF3C1_MOUSE General transcription factor 3C polypeptide 1 OS=Mus musculus GN=Gtf3c1 PE=1 SV=2	2	6	6	6	4	3	4	4	3	4	4	3	4	5.3	5.3	5.3	226.76	2005	2005;2101	1.5	6	6											0	188.75	By MS/MS	By MS/MS	By MS/MS	2.2718	5.1847	19.921	8	4
A0A0U1RPJ7;D3YVR9;Q9R0P4	A0A0U1RPJ7;D3YVR9;Q9R0P4	2;2;2	2;2;2	2;2;2	Small acidic protein	1110004F10Rik;Smap	tr|A0A0U1RPJ7|A0A0U1RPJ7_MOUSE RIKEN cDNA 1110004F10 gene (Fragment) OS=Mus musculus GN=1110004F10Rik PE=1 SV=1;tr|D3YVR9|D3YVR9_MOUSE MCG7316, isoform CRA_b OS=Mus musculus GN=1110004F10Rik PE=1 SV=1;sp|Q9R0P4|SMAP_MOUSE Small acidic protein OS=Mus muscul	3	2	2	2	1	2	2	1	2	2	1	2	2	48.3	48.3	48.3	6.8525	60	60;137;181	8							5	9	3	1			0	5.0617	By MS/MS	By MS/MS	By MS/MS	0.39423	1.2306	15.315	17	11
E9Q5Q0;Q3TGG2;A0A0U1RPL0;Q7TQH0;J3QP59	E9Q5Q0;Q3TGG2;A0A0U1RPL0;Q7TQH0	11;11;11;11;2	11;11;11;11;2	11;11;11;11;2	Ataxin-2-like protein	Atxn2l	tr|E9Q5Q0|E9Q5Q0_MOUSE Ataxin-2-like protein (Fragment) OS=Mus musculus GN=Atxn2l PE=1 SV=2;tr|Q3TGG2|Q3TGG2_MOUSE Ataxin-2-like protein OS=Mus musculus GN=Atxn2l PE=1 SV=1;tr|A0A0U1RPL0|A0A0U1RPL0_MOUSE Ataxin-2-like protein OS=Mus musculus GN=Atxn2l PE=1	5	11	11	11	7	11	9	7	11	9	7	11	9	19	19	19	92.071	863	863;994;1096;1049;218	3.37		5	35	7	4	2	1						0	119.71	By MS/MS	By MS/MS	By MS/MS	0.45531	1.2709	19.577	52	11
A0A0U1RPX3;Q504N4;Q9QX60	A0A0U1RPX3;Q504N4;Q9QX60	2;2;2	2;2;2	2;2;2	Deoxyguanosine kinase, mitochondrial	Dguok	tr|A0A0U1RPX3|A0A0U1RPX3_MOUSE Deoxyguanosine kinase, mitochondrial (Fragment) OS=Mus musculus GN=Dguok PE=1 SV=1;tr|Q504N4|Q504N4_MOUSE Deoxyguanosine kinase, isoform CRA_c OS=Mus musculus GN=Dguok PE=1 SV=1;sp|Q9QX60|DGUOK_MOUSE Deoxyguanosine kinase, mi	3	2	2	2	2	0	0	2	0	0	2	0	0	19.5	19.5	19.5	23.477	205	205;236;277	8								3					0	5.4274	By MS/MS			0.25035	0.88528	42.832	2	1
A0A0U1RQ12;P97470	A0A0U1RQ12;P97470	2;2	2;2	2;2	Serine/threonine-protein phosphatase 4 catalytic subunit	Ppp4c	tr|A0A0U1RQ12|A0A0U1RQ12_MOUSE Serine/threonine-protein phosphatase 4 catalytic subunit (Fragment) OS=Mus musculus GN=Ppp4c PE=1 SV=1;sp|P97470|PP4C_MOUSE Serine/threonine-protein phosphatase 4 catalytic subunit OS=Mus musculus GN=Ppp4c PE=1 SV=2	2	2	2	2	2	2	2	2	2	2	2	2	2	16.6	16.6	16.6	17.844	157	157;307	7							6						0.00067024	1.8015	By MS/MS	By MS/MS	By MS/MS	0.53129	1.7097	0.93694	6	0
A0A0U1RQ22;A0A0U1RQ37;Q921J4	A0A0U1RQ22;A0A0U1RQ37;Q921J4	1;1;1	1;1;1	1;1;1	Ubiquitin-conjugating enzyme E2 S	Ube2s	tr|A0A0U1RQ22|A0A0U1RQ22_MOUSE Ubiquitin-conjugating enzyme E2 S (Fragment) OS=Mus musculus GN=Ube2s PE=1 SV=1;tr|A0A0U1RQ37|A0A0U1RQ37_MOUSE MCG20927, isoform CRA_b OS=Mus musculus GN=Ube2s PE=1 SV=1;sp|Q921J4|UBE2S_MOUSE Ubiquitin-conjugating enzyme E2 S	3	1	1	1	1	1	1	1	1	1	1	1	1	9.3	9.3	9.3	16.66	151	151;226;223	7.5							2	2					0	4.7793	By MS/MS	By MS/MS	By MS/MS	3.5145	13.406	71.779	4	3
E9QA60;A0A0U1RQ84	E9QA60;A0A0U1RQ84	1;1	1;1	1;1		Zfp626	tr|E9QA60|E9QA60_MOUSE Zinc finger protein 626 OS=Mus musculus GN=Zfp626 PE=4 SV=1;tr|A0A0U1RQ84|A0A0U1RQ84_MOUSE Zinc finger protein 626 OS=Mus musculus GN=Zfp626 PE=4 SV=1	2	1	1	1	1	0	1	1	0	1	1	0	1	8.5	8.5	8.5	31.159	272	272;676	5					2								0.00045188	1.88	By MS/MS		By MS/MS	NaN	NaN	NaN	0	0
A0A0X1KG61;A0A0U1RQ85;P22682;A0A0U1RP47	A0A0X1KG61;A0A0U1RQ85;P22682;A0A0U1RP47	2;2;2;1	2;2;2;1	2;2;2;1	E3 ubiquitin-protein ligase CBL	Cbl	tr|A0A0X1KG61|A0A0X1KG61_MOUSE E3 ubiquitin-protein ligase CBL OS=Mus musculus GN=Cbl PE=1 SV=1;tr|A0A0U1RQ85|A0A0U1RQ85_MOUSE E3 ubiquitin-protein ligase CBL OS=Mus musculus GN=Cbl PE=1 SV=1;sp|P22682|CBL_MOUSE E3 ubiquitin-protein ligase CBL OS=Mus muscu	4	2	2	2	2	1	1	2	1	1	2	1	1	4.5	4.5	4.5	95.998	869	869;896;913;895	2.67	1		5										0	27.035	By MS/MS	By MS/MS	By MS/MS	0.96884	1.6972	16.161	4	2
A0A0U1RQB6;F8VPR5;P45481;A0A0U1RPL2;B2RWS6;A0A0U1RP23;A0A0U1RP46;A0A0U1RPQ3	A0A0U1RQB6;F8VPR5;P45481	9;9;9;3;3;2;1;1	9;9;9;3;3;2;1;1	9;9;9;3;3;2;1;1	CREB-binding protein	Crebbp	tr|A0A0U1RQB6|A0A0U1RQB6_MOUSE CREB-binding protein OS=Mus musculus GN=Crebbp PE=1 SV=1;tr|F8VPR5|F8VPR5_MOUSE CREB-binding protein OS=Mus musculus GN=Crebbp PE=1 SV=1;sp|P45481|CBP_MOUSE CREB-binding protein OS=Mus musculus GN=Crebbp PE=1 SV=3	8	9	9	9	5	5	6	5	5	6	5	5	6	6.5	6.5	6.5	261.21	2403	2403;2441;2441;1107;2412;172;127;247	1.56	18	13	3										0	47.713	By MS/MS	By MS/MS	By MS/MS	1.6872	3.6935	9.3527	27	12
A0A0X1KG60;Q3U319;A0A0U1RPJ4	A0A0X1KG60;Q3U319;A0A0U1RPJ4	7;7;6	7;7;6	7;7;6	E3 ubiquitin-protein ligase BRE1B	Rnf40	tr|A0A0X1KG60|A0A0X1KG60_MOUSE E3 ubiquitin-protein ligase BRE1B OS=Mus musculus GN=Rnf40 PE=1 SV=1;sp|Q3U319|BRE1B_MOUSE E3 ubiquitin-protein ligase BRE1B OS=Mus musculus GN=Rnf40 PE=1 SV=2;tr|A0A0U1RPJ4|A0A0U1RPJ4_MOUSE E3 ubiquitin-protein ligase BRE1B	3	7	7	7	3	6	6	3	6	6	3	6	6	11.2	11.2	11.2	109.34	961	961;1001;901	3			16										0	9.9912	By MS/MS	By MS/MS	By MS/MS	0.42007	0.98034	16.359	14	5
A0A140LJ21;A0A140LHA2;Q9WVA3;A0A140LI47;A0A140LIM5	A0A140LJ21;A0A140LHA2;Q9WVA3;A0A140LI47;A0A140LIM5	4;4;4;3;3	4;4;4;3;3	4;4;4;3;3	Mitotic checkpoint protein BUB3	Bub3	tr|A0A140LJ21|A0A140LJ21_MOUSE Mitotic checkpoint protein BUB3 (Fragment) OS=Mus musculus GN=Bub3 PE=1 SV=1;tr|A0A140LHA2|A0A140LHA2_MOUSE Mitotic checkpoint protein BUB3 OS=Mus musculus GN=Bub3 PE=1 SV=1;sp|Q9WVA3|BUB3_MOUSE Mitotic checkpoint protein BUB	5	4	4	4	3	2	3	3	2	3	3	2	3	30	30	30	23.75	220	220;324;326;100;184	5.42	2					7	3						0	6.6099	By MS/MS	By MS/MS	By MS/MS	0.61085	1.9174	58.896	12	5
A0A140LJC5;A0A140LHQ1;A0A140LHM2;Q9CQR7	A0A140LJC5;A0A140LHQ1;A0A140LHM2;Q9CQR7	1;1;1;1	1;1;1;1	1;1;1;1	Gamma-secretase subunit PEN-2	Psenen	tr|A0A140LJC5|A0A140LJC5_MOUSE Gamma-secretase subunit PEN-2 (Fragment) OS=Mus musculus GN=Psenen PE=1 SV=1;tr|A0A140LHQ1|A0A140LHQ1_MOUSE Gamma-secretase subunit PEN-2 OS=Mus musculus GN=Psenen PE=1 SV=1;tr|A0A140LHM2|A0A140LHM2_MOUSE Gamma-secretase subu	4	1	1	1	1	1	1	1	1	1	1	1	1	26.8	26.8	26.8	5.0759	41	41;66;95;101	10.8										3	10		0	3.4521	By MS/MS	By MS/MS	By MS/MS	0.34055	1.3767	46.404	13	4
A0A140LHP1;I6L974;Q8BYH7;A0A140LIS2	A0A140LHP1;I6L974;Q8BYH7;A0A140LIS2	2;2;2;1	2;2;2;1	2;2;2;1	TBC1 domain family member 17	Tbc1d17	tr|A0A140LHP1|A0A140LHP1_MOUSE TBC1 domain family member 17 OS=Mus musculus GN=Tbc1d17 PE=1 SV=1;tr|I6L974|I6L974_MOUSE TBC1 domain family member 17 OS=Mus musculus GN=Tbc1d17 PE=1 SV=1;sp|Q8BYH7|TBC17_MOUSE TBC1 domain family member 17 OS=Mus musculus GN=	4	2	2	2	1	1	1	1	1	1	1	1	1	13.5	13.5	13.5	23.563	215	215;546;645;75	4				3									0	2.2316	By MS/MS	By MS/MS	By MS/MS	0.91326	1.8538	18.471	3	2
A0A140LHQ8	A0A140LHQ8	6	1	1			tr|A0A140LHQ8|A0A140LHQ8_MOUSE Phosphatidylinositol-binding clathrin assembly protein (Fragment) OS=Mus musculus GN=Picalm PE=1 SV=1	1	6	1	1	6	5	6	1	1	1	1	1	1	21.8	5.3	5.3	57.003	531	531	4.25				3	1								0	75.232	By MS/MS	By MS/MS	By MS/MS	1.6825	5.9509	19.427	4	0
A0A140LHT6;E9QPQ8;Q8JZS9	A0A140LHT6;E9QPQ8;Q8JZS9	2;2;2	2;2;2	2;2;2	39S ribosomal protein L48, mitochondrial	Mrpl48	tr|A0A140LHT6|A0A140LHT6_MOUSE 39S ribosomal protein L48, mitochondrial OS=Mus musculus GN=Mrpl48 PE=1 SV=1;tr|E9QPQ8|E9QPQ8_MOUSE 39S ribosomal protein L48, mitochondrial OS=Mus musculus GN=Mrpl48 PE=1 SV=1;sp|Q8JZS9|RM48_MOUSE 39S ribosomal protein L48,	3	2	2	2	2	1	1	2	1	1	2	1	1	11.5	11.5	11.5	12.954	113	113;211;211	8	1								7				0	9.7536	By MS/MS	By MS/MS	By MS/MS	0.48802	1.4442	30.376	6	0
A0A140LHU0;Q61072;E9Q638	A0A140LHU0;Q61072;E9Q638	10;10;9	10;10;9	10;10;9	Disintegrin and metalloproteinase domain-containing protein 9	Adam9	tr|A0A140LHU0|A0A140LHU0_MOUSE Disintegrin and metalloproteinase domain-containing protein 9 OS=Mus musculus GN=Adam9 PE=1 SV=1;sp|Q61072|ADAM9_MOUSE Disintegrin and metalloproteinase domain-containing protein 9 OS=Mus musculus GN=Adam9 PE=1 SV=2;tr|E9Q638	3	10	10	10	8	7	10	8	7	10	8	7	10	16.7	16.7	16.7	93.688	863	863;845;841	2.06	39	18	8	11					2				0	257.27	By MS/MS	By MS/MS	By MS/MS	0.80997	1.9724	21.669	55	20
A0A140LHY3;Q99J21	A0A140LHY3;Q99J21	1;1	1;1	1;1	Mucolipin-1	Mcoln1	tr|A0A140LHY3|A0A140LHY3_MOUSE Mucolipin-1 (Fragment) OS=Mus musculus GN=Mcoln1 PE=1 SV=1;sp|Q99J21|MCLN1_MOUSE Mucolipin-1 OS=Mus musculus GN=Mcoln1 PE=1 SV=1	2	1	1	1	1	1	1	1	1	1	1	1	1	15.7	15.7	15.7	12.655	115	115;580	2.45	5	4	1								1		0	323.31	By MS/MS	By MS/MS	By MS/MS	0.8564	2.53	18.932	9	4
A0A140LI34	A0A140LI34	2	2	2			tr|A0A140LI34|A0A140LI34_MOUSE Zinc finger protein 654 OS=Mus musculus GN=Zfp654 PE=1 SV=1	1	2	2	2	0	2	0	0	2	0	0	2	0	3.8	3.8	3.8	126.44	1112	1112	2.33	1		2										0	21.323		By MS/MS		1.5207	2.5387	NaN	1	1
A0A140LJF3;A0A140LI56;A0A140LIM2;Q9DCH6	A0A140LJF3;A0A140LI56;A0A140LIM2;Q9DCH6	1;1;1;1	1;1;1;1	1;1;1;1	AN1-type zinc finger protein 6	Zfand6	tr|A0A140LJF3|A0A140LJF3_MOUSE AN1-type zinc finger protein 6 (Fragment) OS=Mus musculus GN=Zfand6 PE=1 SV=1;tr|A0A140LI56|A0A140LI56_MOUSE AN1-type zinc finger protein 6 (Fragment) OS=Mus musculus GN=Zfand6 PE=1 SV=1;tr|A0A140LIM2|A0A140LIM2_MOUSE AN1-typ	4	1	1	1	0	1	0	0	1	0	0	1	0	21.7	21.7	21.7	19.555	184	184;188;217;223	7							1						0	3.4686		By MS/MS		1.1394	2.6939	NaN	1	1
A0A140LI95	A0A140LI95	1	1	1			tr|A0A140LI95|A0A140LI95_MOUSE Rap1 GTPase-activating protein 2 (Fragment) OS=Mus musculus GN=Rap1gap2 PE=1 SV=1	1	1	1	1	0	1	0	0	1	0	0	1	0	6.9	6.9	6.9	19.503	173	173	6						1							1	-2		By MS/MS		0.20508	0.51134	NaN	1	0
A0A140LIE8;Q8CFC7	A0A140LIE8;Q8CFC7	1;1	1;1	1;1	CLK4-associating serine/arginine rich protein	Clasrp	tr|A0A140LIE8|A0A140LIE8_MOUSE CLK4-associating serine/arginine-rich protein OS=Mus musculus GN=Clasrp PE=1 SV=1;sp|Q8CFC7|CLASR_MOUSE CLK4-associating serine/arginine rich protein OS=Mus musculus GN=Clasrp PE=1 SV=3	2	1	1	1	1	1	1	1	1	1	1	1	1	8.2	8.2	8.2	24.442	207	207;668	5.4					3	2							0	9.516	By MS/MS	By MS/MS	By MS/MS	0.41562	0.9414	36.644	2	2
Q9Z1M2;A0A140LIF8	Q9Z1M2;A0A140LIF8	2;2	2;2	2;2		Irgm2	tr|Q9Z1M2|Q9Z1M2_MOUSE Immunity-related GTPase family M member 2 OS=Mus musculus GN=Irgm2 PE=1 SV=1;tr|A0A140LIF8|A0A140LIF8_MOUSE Immunity-related GTPase family M member 2 OS=Mus musculus GN=Irgm2 PE=1 SV=1	2	2	2	2	1	2	1	1	2	1	1	2	1	5.6	5.6	5.6	45.204	395	395;407	3.57	3				2	2							0	2.1325	By MS/MS	By MS/MS	By MS/MS	NaN	NaN	NaN	0	0
A0A140LIS7;A0A140LIT5;P0DJE0	A0A140LIS7;A0A140LIT5;P0DJE0	2;2;2	2;2;2	2;2;2	Protein PET100 homolog, mitochondrial	Pet100	tr|A0A140LIS7|A0A140LIS7_MOUSE MCG13005, isoform CRA_c OS=Mus musculus GN=Pet100 PE=1 SV=1;tr|A0A140LIT5|A0A140LIT5_MOUSE Protein PET100 homolog, mitochondrial (Fragment) OS=Mus musculus GN=Pet100 PE=1 SV=1;sp|P0DJE0|PT100_MOUSE Protein PET100 homolog, mit	3	2	2	2	1	2	1	1	2	1	1	2	1	34.3	34.3	34.3	8.3494	67	67;72;76	11											4		0.00045025	1.8565	By MS/MS	By MS/MS	By MS/MS	NaN	NaN	NaN	0	0
A0A140LIT2;O88455	A0A140LIT2;O88455	1;1	1;1	1;1	7-dehydrocholesterol reductase	Dhcr7	tr|A0A140LIT2|A0A140LIT2_MOUSE 7-dehydrocholesterol reductase OS=Mus musculus GN=Dhcr7 PE=1 SV=1;sp|O88455|DHCR7_MOUSE 7-dehydrocholesterol reductase OS=Mus musculus GN=Dhcr7 PE=1 SV=1	2	1	1	1	1	1	1	1	1	1	1	1	1	2.7	2.7	2.7	54.219	474	474;471	1.25	3	1											0	3.9955	By MS/MS	By MS/MS	By MS/MS	0.41708	1.0993	29.922	4	3
A0A140LIX6	A0A140LIX6	1	1	1			tr|A0A140LIX6|A0A140LIX6_MOUSE Pyroglutamyl-peptidase 1-like protein OS=Mus musculus GN=Pgpep1l PE=4 SV=1	1	1	1	1	1	0	0	1	0	0	1	0	0	14.1	14.1	14.1	23.014	206	206	2		1											0.0019472	1.5691	By MS/MS			1.2383	2.3043	NaN	1	1
E9Q5W5;A0A140LJ04;Q5SSH7	E9Q5W5;A0A140LJ04;Q5SSH7	5;5;5	5;5;5	5;5;5	Zinc finger ZZ-type and EF-hand domain-containing protein 1	Zzef1	tr|E9Q5W5|E9Q5W5_MOUSE Zinc finger ZZ-type and EF-hand domain-containing protein 1 OS=Mus musculus GN=Zzef1 PE=1 SV=1;tr|A0A140LJ04|A0A140LJ04_MOUSE Zinc finger ZZ-type and EF-hand domain-containing protein 1 OS=Mus musculus GN=Zzef1 PE=1 SV=1;sp|Q5SSH7|ZZ	3	5	5	5	3	4	2	3	4	2	3	4	2	2.6	2.6	2.6	328.27	2924	2924;2953;2924	1.06	15	1											0	14.602	By MS/MS	By MS/MS	By MS/MS	0.53254	1.0295	15.031	11	9
A0A140LJ36;Q9JIG8	A0A140LJ36;Q9JIG8	2;2	2;2	2;2	PRA1 family protein 2	Praf2	tr|A0A140LJ36|A0A140LJ36_MOUSE PRA1 family protein OS=Mus musculus GN=Gm45208 PE=3 SV=1;sp|Q9JIG8|PRAF2_MOUSE PRA1 family protein 2 OS=Mus musculus GN=Praf2 PE=1 SV=1	2	2	2	2	1	2	1	1	2	1	1	2	1	11	11	11	31.722	292	292;178	4.84	7	4							3	5			0	3.95	By MS/MS	By MS/MS	By MS/MS	0.28922	1.5321	NaN	1	0
A0A140LJ70;A0A140LJ68;A0A140LHS4;A0A140LIF7;A0A140LI33	A0A140LJ70;A0A140LJ68;A0A140LHS4	8;4;4;2;2	1;0;1;0;0	1;0;1;0;0			tr|A0A140LJ70|A0A140LJ70_MOUSE Protein arginine N-methyltransferase 1 OS=Mus musculus GN=Prmt1 PE=1 SV=1;tr|A0A140LJ68|A0A140LJ68_MOUSE Protein arginine N-methyltransferase 1 OS=Mus musculus GN=Prmt1 PE=1 SV=1;tr|A0A140LHS4|A0A140LHS4_MOUSE Protein arginin	5	8	1	1	8	6	7	1	1	1	1	1	1	52.8	12.2	12.2	28.909	254	254;122;217;113;153	1	15												0	71.521	By MS/MS	By MS/MS	By MS/MS	0.56764	1.5518	32.156	8	8
A0A140LJ98;Q4FCQ7;J3QNU1;A0A1L1SQ41;Q9Z2A5	A0A140LJ98;Q4FCQ7;J3QNU1;A0A1L1SQ41;Q9Z2A5	2;2;2;2;2	2;2;2;2;2	2;2;2;2;2	Arginyl-tRNA--protein transferase 1	Ate1	tr|A0A140LJ98|A0A140LJ98_MOUSE Arginyl-tRNA--protein transferase 1 (Fragment) OS=Mus musculus GN=Ate1 PE=1 SV=1;tr|Q4FCQ7|Q4FCQ7_MOUSE Arginyl-tRNA--protein transferase 1 OS=Mus musculus GN=Ate1 PE=1 SV=1;tr|J3QNU1|J3QNU1_MOUSE Arginyl-tRNA--protein transf	5	2	2	2	0	2	0	0	2	0	0	2	0	16.1	16.1	16.1	28.187	242	242;509;509;559;516	5					3								0	2.9271		By MS/MS		0.62181	1.5498	7.2807	3	2
A0A140LJF0;P70218	A0A140LJF0;P70218	1;1	1;1	1;1	Mitogen-activated protein kinase kinase kinase kinase 1	Map4k1	tr|A0A140LJF0|A0A140LJF0_MOUSE Mitogen activated protein kinase kinase kinase kinase 1, isoform CRA_a OS=Mus musculus GN=Map4k1 PE=1 SV=1;sp|P70218|M4K1_MOUSE Mitogen-activated protein kinase kinase kinase kinase 1 OS=Mus musculus GN=Map4k1 PE=1 SV=1	2	1	1	1	1	1	1	1	1	1	1	1	1	1.6	1.6	1.6	71.168	641	641;827	2.2	3	3	3	1									0.0027807	1.5023	By MS/MS	By MS/MS	By MS/MS	0.58722	1.2941	31.329	10	0
A0A140LJF7;A0A140LJK7;E9PW34;A2AGL3	A0A140LJF7;A0A140LJK7;E9PW34;A2AGL3	2;2;2;2	2;2;2;2	1;1;1;1	Ryanodine receptor 3	Ryr3	tr|A0A140LJF7|A0A140LJF7_MOUSE Ryanodine receptor 3 OS=Mus musculus GN=Ryr3 PE=1 SV=1;tr|A0A140LJK7|A0A140LJK7_MOUSE Ryanodine receptor 3 OS=Mus musculus GN=Ryr3 PE=1 SV=1;tr|E9PW34|E9PW34_MOUSE Ryanodine receptor 3 OS=Mus musculus GN=Ryr3 PE=1 SV=1;sp|A2A	4	2	2	1	1	1	0	1	1	0	0	1	0	0.7	0.7	0.4	550.83	4858	4858;4868;4888;4863	2.33	1		2										1	-2	By MS/MS	By MS/MS		0.43075	0.70931	NaN	1	1
A0A140LJH8;Q9D6X6	A0A140LJH8;Q9D6X6	1;1	1;1	1;1	Serine protease 23	Prss23	tr|A0A140LJH8|A0A140LJH8_MOUSE Serine protease 23 (Fragment) OS=Mus musculus GN=Prss23 PE=1 SV=1;sp|Q9D6X6|PRS23_MOUSE Serine protease 23 OS=Mus musculus GN=Prss23 PE=2 SV=2	2	1	1	1	1	1	1	1	1	1	1	1	1	7.8	7.8	7.8	18.516	167	167;382	7							4						0.0025773	1.5275	By MS/MS	By MS/MS	By MS/MS	2.0446	4.6178	24.942	3	3
E9Q394;A0A140LJJ5;A0A140LIX0;A0A140LHG3;A0A140LID7	E9Q394;A0A140LJJ5	19;19;7;3;2	19;19;7;3;2	19;19;7;3;2		Akap13	sp|E9Q394|AKP13_MOUSE A-kinase anchor protein 13 OS=Mus musculus GN=Akap13 PE=1 SV=1;tr|A0A140LJJ5|A0A140LJJ5_MOUSE A-kinase anchor protein 13 OS=Mus musculus GN=Akap13 PE=1 SV=1	5	19	19	19	13	15	11	13	15	11	13	15	11	13.5	13.5	13.5	303.97	2776	2776;2794;870;607;569	1.87	17	38	6		1								0	132.26	By MS/MS	By MS/MS	By MS/MS	1.0476	1.8222	14.16	49	21
A0A140LJL0;P35762	A0A140LJL0;P35762	1;1	1;1	1;1	CD81 antigen	Cd81	tr|A0A140LJL0|A0A140LJL0_MOUSE CD81 antigen (Fragment) OS=Mus musculus GN=Cd81 PE=1 SV=1;sp|P35762|CD81_MOUSE CD81 antigen OS=Mus musculus GN=Cd81 PE=1 SV=2	2	1	1	1	1	1	1	1	1	1	1	1	1	16.5	16.5	16.5	13.176	121	121;236	9.63									11	15	1		0	290.36	By MS/MS	By MS/MS	By MS/MS	1.1724	5.9399	25.67	22	4
A0A140T8I9;E9Q3L2;F6Y9T6;D6RJ66;F6XSW4	A0A140T8I9;E9Q3L2	9;9;2;1;1	9;9;2;1;1	9;9;2;1;1		Pi4ka	tr|A0A140T8I9|A0A140T8I9_MOUSE Phosphatidylinositol 4-kinase alpha OS=Mus musculus GN=Pi4ka PE=1 SV=1;sp|E9Q3L2|PI4KA_MOUSE Phosphatidylinositol 4-kinase alpha OS=Mus musculus GN=Pi4ka PE=1 SV=2	5	9	9	9	8	3	2	8	3	2	8	3	2	5.8	5.8	5.8	231.35	2044	2044;2105;319;142;210	1.73	4	11											0	10.922	By MS/MS	By MS/MS	By MS/MS	0.9397	1.8086	4.8652	14	7
A0A140T8M7;P62751;D3YTY6	A0A140T8M7;P62751	11;11;3	11;11;3	11;11;3	60S ribosomal protein L23a	Rpl23a	tr|A0A140T8M7|A0A140T8M7_MOUSE Ribosomal protein L23A, pseudogene 3 OS=Mus musculus GN=Rpl23a-ps3 PE=3 SV=1;sp|P62751|RL23A_MOUSE 60S ribosomal protein L23a OS=Mus musculus GN=Rpl23a PE=1 SV=1	3	11	11	11	9	9	8	9	9	8	9	9	8	57.1	57.1	57.1	17.698	156	156;156;151	7.94	9	1	2	1		1	1	37	58	6	3		0	116.2	By MS/MS	By MS/MS	By MS/MS	0.31648	1.1322	24.981	111	28
A0A140T8R7;Q8CFE3	A0A140T8R7;Q8CFE3	3;3	3;3	2;2	REST corepressor 1	Rcor1	tr|A0A140T8R7|A0A140T8R7_MOUSE REST corepressor 1 OS=Mus musculus GN=Rcor1 PE=1 SV=1;sp|Q8CFE3|RCOR1_MOUSE REST corepressor 1 OS=Mus musculus GN=Rcor1 PE=1 SV=3	2	3	3	2	2	2	3	2	2	3	1	1	2	14.4	14.4	9.2	43.886	382	382;480	4.89				5	11	3							0	130.86	By MS/MS	By MS/MS	By MS/MS	0.87876	2.279	30.306	12	8
A0A140T8S0;Q6DIB5	A0A140T8S0;Q6DIB5	3;3	3;3	3;3	Multiple epidermal growth factor-like domains protein 10	Megf10	tr|A0A140T8S0|A0A140T8S0_MOUSE Multiple epidermal growth factor-like domains protein 10 (Fragment) OS=Mus musculus GN=Megf10 PE=1 SV=2;sp|Q6DIB5|MEG10_MOUSE Multiple epidermal growth factor-like domains protein 10 OS=Mus musculus GN=Megf10 PE=1 SV=1	2	3	3	3	2	2	1	2	2	1	2	2	1	3.8	3.8	3.8	113.9	1061	1061;1147	4.43			2	2	1	2							0	6.9153	By MS/MS	By MS/MS	By MS/MS	2.9749	5.1877	NaN	1	1
A0A140T8S5;Q8K327	A0A140T8S5;Q8K327	8;8	8;8	8;8	Chromosome alignment-maintaining phosphoprotein 1	Champ1	tr|A0A140T8S5|A0A140T8S5_MOUSE Chromosome alignment-maintaining phosphoprotein 1 OS=Mus musculus GN=Champ1 PE=1 SV=2;sp|Q8K327|CHAP1_MOUSE Chromosome alignment-maintaining phosphoprotein 1 OS=Mus musculus GN=Champ1 PE=1 SV=1	2	8	8	8	6	7	6	6	7	6	6	7	6	13.6	13.6	13.6	87.56	802	802;802	3			22										0	130.19	By MS/MS	By MS/MS	By MS/MS	0.98362	2.0708	20.795	17	4
G3UY21;A0A140T8T2;G3UYX7;Q9R1B9;G3UZW0;G3X909	G3UY21;A0A140T8T2;G3UYX7;Q9R1B9	3;3;3;3;1;1	3;3;3;3;1;1	3;3;3;3;1;1	Slit homolog 2 protein;Slit homolog 2 protein N-product;Slit homolog 2 protein C-product	Slit2	tr|G3UY21|G3UY21_MOUSE Slit homolog 2 protein OS=Mus musculus GN=Slit2 PE=1 SV=1;tr|A0A140T8T2|A0A140T8T2_MOUSE Slit homolog 2 protein OS=Mus musculus GN=Slit2 PE=1 SV=1;tr|G3UYX7|G3UYX7_MOUSE Slit homolog 2 protein OS=Mus musculus GN=Slit2 PE=1 SV=1;sp|Q9	6	3	3	3	2	3	2	2	3	2	2	3	2	2.8	2.8	2.8	169.28	1525	1525;1533;1542;1521;255;851	3.9		7	1								2		0	3.6271	By MS/MS	By MS/MS	By MS/MS	1.4427	2.6923	84.869	5	4
A6PWQ1;A0A140T8U2;Q9D084	A6PWQ1;A0A140T8U2;Q9D084	1;1;1	1;1;1	1;1;1	Centromere protein S	Apitd1	tr|A6PWQ1|A6PWQ1_MOUSE Centromere protein S (Fragment) OS=Mus musculus GN=Cenps PE=1 SV=1;tr|A0A140T8U2|A0A140T8U2_MOUSE Centromere protein S (Fragment) OS=Mus musculus GN=Cenps PE=1 SV=1;sp|Q9D084|CENPS_MOUSE Centromere protein S OS=Mus musculus GN=Cenps	3	1	1	1	1	1	0	1	1	0	1	1	0	17.2	17.2	17.2	6.7707	58	58;77;142	9							1		1	2			0.0017331	1.5862	By MS/MS	By MS/MS		0.44632	1.539	53.096	4	3
A0A140T8V5;P17918	A0A140T8V5;P17918	9;9	9;9	9;9	Proliferating cell nuclear antigen	Pcna	tr|A0A140T8V5|A0A140T8V5_MOUSE Proliferating cell nuclear antigen OS=Mus musculus GN=Pcna-ps2 PE=3 SV=1;sp|P17918|PCNA_MOUSE Proliferating cell nuclear antigen OS=Mus musculus GN=Pcna PE=1 SV=2	2	9	9	9	7	6	8	7	6	8	7	6	8	43.7	43.7	43.7	28.785	261	261;261	7.2						1	43	10	1				0	323.31	By MS/MS	By MS/MS	By MS/MS	0.43413	1.5138	11.702	54	18
A0A171EBL2;E9Q555	A0A171EBL2;E9Q555	21;21	21;21	21;21	E3 ubiquitin-protein ligase RNF213	Rnf213	tr|A0A171EBL2|A0A171EBL2_MOUSE E3 ubiquitin-protein ligase RNF213 OS=Mus musculus GN=Rnf213 PE=1 SV=1;sp|E9Q555|RN213_MOUSE E3 ubiquitin-protein ligase RNF213 OS=Mus musculus GN=Rnf213 PE=1 SV=2	2	21	21	21	16	16	14	16	16	14	16	16	14	5.6	5.6	5.6	584.62	5151	5151;5152	1.05	52	3											0	41.811	By MS/MS	By MS/MS	By MS/MS	0.63076	1.5289	22.133	52	20
A0A171KXD3;Q9JIF0;A0A140LHF7;A0A140LJF4	A0A171KXD3;Q9JIF0;A0A140LHF7	10;10;7;4	10;10;7;4	3;3;3;2	Protein arginine N-methyltransferase 1	Prmt1	tr|A0A171KXD3|A0A171KXD3_MOUSE Protein arginine N-methyltransferase 1 OS=Mus musculus GN=Prmt1 PE=1 SV=1;sp|Q9JIF0|ANM1_MOUSE Protein arginine N-methyltransferase 1 OS=Mus musculus GN=Prmt1 PE=1 SV=1;tr|A0A140LHF7|A0A140LHF7_MOUSE Protein arginine N-methyl	4	10	10	3	10	8	7	10	8	7	3	3	1	40.3	40.3	7.9	36.567	318	318;371;208;193	2.55	31	7			3	9	3						0	45.722	By MS/MS	By MS/MS	By MS/MS	0.4242	1.1305	31.564	44	18
A0A1B0GSF7;A0A1B0GQU8;P35980;A0A1B0GSS8;A0A1B0GRZ3;A0A1B0GS28;A0A1B0GSA8	A0A1B0GSF7;A0A1B0GQU8;P35980;A0A1B0GSS8	6;6;6;4;2;2;2	6;6;6;4;2;2;2	6;6;6;4;2;2;2	60S ribosomal protein L18	Rpl18	tr|A0A1B0GSF7|A0A1B0GSF7_MOUSE 60S ribosomal protein L18 OS=Mus musculus GN=Rpl18 PE=1 SV=1;tr|A0A1B0GQU8|A0A1B0GQU8_MOUSE 60S ribosomal protein L18 OS=Mus musculus GN=Rpl18 PE=1 SV=1;sp|P35980|RL18_MOUSE 60S ribosomal protein L18 OS=Mus musculus GN=Rpl18	7	6	6	6	6	2	4	6	2	4	6	2	4	44.1	44.1	44.1	15.245	136	136;159;188;155;57;80;126	6.39	10	4	2	2	2	4	4	20	9	4	2	1	0	45.794	By MS/MS	By MS/MS	By MS/MS	0.27111	1.116	17.659	59	20
A0A1B0GR08;Q921G8;A0A1B0GRD4;A0A1B0GRD0;A0A1B0GS25	A0A1B0GR08;Q921G8;A0A1B0GRD4;A0A1B0GRD0	5;5;4;4;1	5;5;4;4;1	5;5;4;4;1	Gamma-tubulin complex component 2	Tubgcp2	tr|A0A1B0GR08|A0A1B0GR08_MOUSE Gamma-tubulin complex component (Fragment) OS=Mus musculus GN=Tubgcp2 PE=1 SV=1;sp|Q921G8|GCP2_MOUSE Gamma-tubulin complex component 2 OS=Mus musculus GN=Tubgcp2 PE=1 SV=2;tr|A0A1B0GRD4|A0A1B0GRD4_MOUSE Gamma-tubulin complex	5	5	5	5	4	5	2	4	5	2	4	5	2	8.7	8.7	8.7	102.74	900	900;905;149;205;83	2.6	3		12										0	10.582	By MS/MS	By MS/MS	By MS/MS	0.51468	0.91501	38.614	15	10
A0A1B0GR11;Q93092	A0A1B0GR11;Q93092	12;12	12;12	12;12	Transaldolase	Taldo1	tr|A0A1B0GR11|A0A1B0GR11_MOUSE Transaldolase OS=Mus musculus GN=Taldo1 PE=1 SV=1;sp|Q93092|TALDO_MOUSE Transaldolase OS=Mus musculus GN=Taldo1 PE=1 SV=2	2	12	12	12	12	8	11	12	8	11	12	8	11	36.4	36.4	36.4	42.151	382	382;337	5.62	12	3		1	1	46	30	4					0	35.759	By MS/MS	By MS/MS	By MS/MS	0.2332	0.76099	13.078	91	28
A0A1B0GR18;Q8VI63;A0A1B0GT55;A0A1B0GRX6	A0A1B0GR18;Q8VI63;A0A1B0GT55;A0A1B0GRX6	2;2;1;1	2;2;1;1	2;2;1;1	MOB kinase activator 2	Mob2	tr|A0A1B0GR18|A0A1B0GR18_MOUSE MOB kinase activator 2 OS=Mus musculus GN=Mob2 PE=1 SV=1;sp|Q8VI63|MOB2_MOUSE MOB kinase activator 2 OS=Mus musculus GN=Mob2 PE=1 SV=1;tr|A0A1B0GT55|A0A1B0GT55_MOUSE MOB kinase activator 2 OS=Mus musculus GN=Mob2 PE=1 SV=1;tr	4	2	2	2	0	2	0	0	2	0	0	2	0	7.5	7.5	7.5	30.232	266	266;235;98;126	8								2					0.00022841	1.9635		By MS/MS		0.42459	1.2563	0.60388	2	1
A0A1B0GR44;A0A1B0GRR8;Q62376;A0A1B0GR69;A0A1B0GRV8	A0A1B0GR44;A0A1B0GRR8;Q62376	5;5;5;2;1	5;5;5;2;1	5;5;5;2;1	U1 small nuclear ribonucleoprotein 70 kDa	Snrnp70	tr|A0A1B0GR44|A0A1B0GR44_MOUSE U1 small nuclear ribonucleoprotein 70 kDa (Fragment) OS=Mus musculus GN=Snrnp70 PE=1 SV=1;tr|A0A1B0GRR8|A0A1B0GRR8_MOUSE U1 small nuclear ribonucleoprotein 70 kDa (Fragment) OS=Mus musculus GN=Snrnp70 PE=1 SV=1;sp|Q62376|RU17	5	5	5	5	5	5	5	5	5	5	5	5	5	55.2	55.2	55.2	13.842	116	116;168;448;109;111	4.77				17	21	3	2						0	20.779	By MS/MS	By MS/MS	By MS/MS	0.26546	0.96478	13.537	41	10
A0A1B0GR53;A0A1B0GSF3;A0A1B0GS34;A0A1B0GT05;A0A1B0GR52;O35153	A0A1B0GR53;A0A1B0GSF3;A0A1B0GS34;A0A1B0GT05;A0A1B0GR52;O35153	2;2;2;2;2;2	2;2;2;2;2;2	2;2;2;2;2;2	BET1-like protein	Bet1l	tr|A0A1B0GR53|A0A1B0GR53_MOUSE BET1-like protein (Fragment) OS=Mus musculus GN=Bet1l PE=4 SV=1;tr|A0A1B0GSF3|A0A1B0GSF3_MOUSE BET1-like protein OS=Mus musculus GN=Bet1l PE=4 SV=1;tr|A0A1B0GS34|A0A1B0GS34_MOUSE BET1-like protein OS=Mus musculus GN=Bet1l PE=	6	2	2	2	2	0	2	2	0	2	2	0	2	63.8	63.8	63.8	5.2798	47	47;49;92;94;115;111	10.5										3	3		0	33.158	By MS/MS		By MS/MS	0.46758	1.7241	19.179	6	2
A0A1B0GR60;Q9CPX4;P29391	A0A1B0GR60;Q9CPX4;P29391	1;1;1	1;1;1	1;1;1	Ferritin;Ferritin light chain 1	Ftl1	tr|A0A1B0GR60|A0A1B0GR60_MOUSE Ferritin OS=Mus musculus GN=Ftl1 PE=1 SV=1;tr|Q9CPX4|Q9CPX4_MOUSE Ferritin OS=Mus musculus GN=Ftl1 PE=1 SV=1;sp|P29391|FRIL1_MOUSE Ferritin light chain 1 OS=Mus musculus GN=Ftl1 PE=1 SV=2	3	1	1	1	1	1	1	1	1	1	1	1	1	8.1	8.1	8.1	17.999	160	160;183;183	9.21								7	41	19	1		0	25.302	By MS/MS	By MS/MS	By MS/MS	0.3504	1.0964	43.313	44	23
A0A1B0GR78;A0A1B0GRA5;P70302;A0A1B0GQZ3	A0A1B0GR78;A0A1B0GRA5;P70302	5;5;5;2	5;5;5;2	5;5;5;2	Stromal interaction molecule 1	Stim1	tr|A0A1B0GR78|A0A1B0GR78_MOUSE Stromal interaction molecule 1 OS=Mus musculus GN=Stim1 PE=1 SV=1;tr|A0A1B0GRA5|A0A1B0GRA5_MOUSE Stromal interaction molecule 1 OS=Mus musculus GN=Stim1 PE=1 SV=1;sp|P70302|STIM1_MOUSE Stromal interaction molecule 1 OS=Mus mu	4	5	5	5	4	4	4	4	4	4	4	4	4	11.7	11.7	11.7	62.195	540	540;793;685;207	3.65	3		8	11	1	2	1						0	5.2202	By MS/MS	By MS/MS	By MS/MS	0.31631	0.72869	19.889	20	5
A0A1B0GR85	A0A1B0GR85	3	3	3			tr|A0A1B0GR85|A0A1B0GR85_MOUSE RIKEN cDNA 2900026A02 gene OS=Mus musculus GN=2900026A02Rik PE=1 SV=1	1	3	3	3	2	1	2	2	1	2	2	1	2	3.2	3.2	3.2	192.73	1767	1767	2		6											0	2.8769	By MS/MS	By MS/MS	By MS/MS	1.3158	2.4569	28.801	5	5
A0A1B0GR87;Q8BYM8	A0A1B0GR87;Q8BYM8	1;1	1;1	1;1	Probable cysteine--tRNA ligase, mitochondrial	Cars2	tr|A0A1B0GR87|A0A1B0GR87_MOUSE MCG11180, isoform CRA_b OS=Mus musculus GN=Cars2 PE=1 SV=1;sp|Q8BYM8|SYCM_MOUSE Probable cysteine--tRNA ligase, mitochondrial OS=Mus musculus GN=Cars2 PE=1 SV=2	2	1	1	1	1	1	1	1	1	1	1	1	1	6.3	6.3	6.3	29.38	270	270;551	5					3								0	25.654	By MS/MS	By MS/MS	By MS/MS	0.30456	0.82419	7.7407	3	2
A0A1B0GRG3;A0A1B0GSK8;O35566;A0A1B0GSP0	A0A1B0GRG3;A0A1B0GSK8;O35566;A0A1B0GSP0	2;2;2;1	2;2;2;1	2;2;2;1	CD151 antigen	Cd151	tr|A0A1B0GRG3|A0A1B0GRG3_MOUSE CD151 antigen (Fragment) OS=Mus musculus GN=Cd151 PE=1 SV=1;tr|A0A1B0GSK8|A0A1B0GSK8_MOUSE Tetraspanin (Fragment) OS=Mus musculus GN=Cd151 PE=1 SV=1;sp|O35566|CD151_MOUSE CD151 antigen OS=Mus musculus GN=Cd151 PE=1 SV=2;tr|A0	4	2	2	2	2	1	2	2	1	2	2	1	2	16.7	16.7	16.7	16.784	150	150;202;253;139	4.17	4	3						5					0	8.9228	By MS/MS	By MS/MS	By MS/MS	0.82771	2.7496	9.9835	10	2
A0A1B0GSP5;Q80ZV3;Q6P8V7;A0A1B0GRP7;Q9Z2Y8	A0A1B0GSP5;Q80ZV3;Q6P8V7;A0A1B0GRP7;Q9Z2Y8	1;1;1;1;1	1;1;1;1;1	1;1;1;1;1	Proline synthase co-transcribed bacterial homolog protein	Prosc	tr|A0A1B0GSP5|A0A1B0GSP5_MOUSE Pyridoxal phosphate-binding protein (Fragment) OS=Mus musculus GN=Plpbp PE=1 SV=1;tr|Q80ZV3|Q80ZV3_MOUSE Proline synthetase co-transcribed OS=Mus musculus GN=Plpbp PE=1 SV=1;tr|Q6P8V7|Q6P8V7_MOUSE Proline synthetase co-transc	5	1	1	1	1	1	1	1	1	1	1	1	1	10.2	10.2	10.2	13.96	128	128;141;153;330;274	7.4							6	4					0	3.9205	By MS/MS	By MS/MS	By MS/MS	0.31304	1.0588	19.752	9	5
A0A1B0GRU3;E9Q8K8;Q6ZPZ3	A0A1B0GRU3;E9Q8K8;Q6ZPZ3	8;8;8	8;8;8	8;8;8	Zinc finger CCCH domain-containing protein 4	Zc3h4	tr|A0A1B0GRU3|A0A1B0GRU3_MOUSE Zinc finger CCCH domain-containing protein 4 OS=Mus musculus GN=Zc3h4 PE=1 SV=1;tr|E9Q8K8|E9Q8K8_MOUSE Zinc finger CCCH domain-containing protein 4 OS=Mus musculus GN=Zc3h4 PE=1 SV=1;sp|Q6ZPZ3|ZC3H4_MOUSE Zinc finger CCCH dom	3	8	8	8	4	3	7	4	3	7	4	3	7	13.5	13.5	13.5	127.45	1180	1180;1255;1304	2.25		18	6										0	33.308	By MS/MS	By MS/MS	By MS/MS	0.41718	0.94703	13.384	19	11
A0A1B0GRU8;Q9R1C7	A0A1B0GRU8;Q9R1C7	11;11	11;11	11;11	Pre-mRNA-processing factor 40 homolog A	Prpf40a	tr|A0A1B0GRU8|A0A1B0GRU8_MOUSE Pre-mRNA-processing factor 40 homolog A OS=Mus musculus GN=Prpf40a PE=1 SV=1;sp|Q9R1C7|PR40A_MOUSE Pre-mRNA-processing factor 40 homolog A OS=Mus musculus GN=Prpf40a PE=1 SV=1	2	11	11	11	9	9	11	9	9	11	9	9	11	14.7	14.7	14.7	105.53	926	926;953	3.02		1	48	2									0	323.31	By MS/MS	By MS/MS	By MS/MS	0.35891	0.94711	15.849	46	14
A0A1B0GRV0;Q9Z0S1;D3Z0E6;D3Z5X0	A0A1B0GRV0;Q9Z0S1;D3Z0E6	8;7;4;3	8;7;4;3	8;7;4;3	3(2),5-bisphosphate nucleotidase 1	Bpnt1	tr|A0A1B0GRV0|A0A1B0GRV0_MOUSE 3(2),5-bisphosphate nucleotidase 1 OS=Mus musculus GN=Bpnt1 PE=1 SV=1;sp|Q9Z0S1|BPNT1_MOUSE 3(2),5-bisphosphate nucleotidase 1 OS=Mus musculus GN=Bpnt1 PE=1 SV=2;tr|D3Z0E6|D3Z0E6_MOUSE 3(2),5-bisphosphate nucleotidas	4	8	8	8	6	4	5	6	4	5	6	4	5	35.9	35.9	35.9	34.973	323	323;308;253;83	6.45						12	10						0	24.533	By MS/MS	By MS/MS	By MS/MS	0.25483	0.8789	11.99	19	9
A0A1B0GS63;Q8K221;D3Z2F3;A0A1B0GSM3	A0A1B0GS63;Q8K221;D3Z2F3;A0A1B0GSM3	2;2;1;1	2;2;1;1	2;2;1;1	Arfaptin-2	Arfip2	tr|A0A1B0GS63|A0A1B0GS63_MOUSE ADP-ribosylation factor interacting protein 2, isoform CRA_c OS=Mus musculus GN=Arfip2 PE=1 SV=1;sp|Q8K221|ARFP2_MOUSE Arfaptin-2 OS=Mus musculus GN=Arfip2 PE=1 SV=2;tr|D3Z2F3|D3Z2F3_MOUSE Arfaptin-2 (Fragment) OS=Mus musculu	4	2	2	2	1	1	1	1	1	1	1	1	1	8.3	8.3	8.3	37.288	337	337;341;209;267	6.5						2	2						0	15.499	By MS/MS	By MS/MS	By MS/MS	0.87281	2.0091	NaN	1	1
A0A1B0GSQ6;A0A1B0GTA1;A0A1B0GS68;P19253;A0A1B0GSB2;A0A1B0GQW6;A0A1B0GSF0;A0A1B0GT00;A0A1B0GSC2;A0A140T8K2	A0A1B0GSQ6;A0A1B0GTA1;A0A1B0GS68;P19253;A0A1B0GSB2;A0A1B0GQW6;A0A1B0GSF0	6;6;6;6;5;3;3;2;1;1	6;6;6;6;5;3;3;2;1;1	6;6;6;6;5;3;3;2;1;1	60S ribosomal protein L13a	Rpl13a	tr|A0A1B0GSQ6|A0A1B0GSQ6_MOUSE 60S ribosomal protein L13a (Fragment) OS=Mus musculus GN=Rpl13a PE=3 SV=1;tr|A0A1B0GTA1|A0A1B0GTA1_MOUSE 60S ribosomal protein L13a (Fragment) OS=Mus musculus GN=Rpl13a PE=3 SV=1;tr|A0A1B0GS68|A0A1B0GS68_MOUSE Predicted gene	10	6	6	6	6	4	4	6	4	4	6	4	4	25.7	25.7	25.7	19.031	167	167;177;446;203;148;70;131;133;122;203	5.69	12	6	3	2	1	1	4	19	6	2		2	0	146.78	By MS/MS	By MS/MS	By MS/MS	0.32258	1.2493	31.836	54	5
A0A1B0GS70;Q9R1P4	A0A1B0GS70;Q9R1P4	5;5	5;5	5;5	Proteasome subunit alpha type-1	Psma1	tr|A0A1B0GS70|A0A1B0GS70_MOUSE Proteasome endopeptidase complex OS=Mus musculus GN=Psma1 PE=1 SV=1;sp|Q9R1P4|PSA1_MOUSE Proteasome subunit alpha type-1 OS=Mus musculus GN=Psma1 PE=1 SV=1	2	5	5	5	3	1	4	3	1	4	3	1	4	25.6	25.6	25.6	26.496	238	238;263	7.06	1						9	7					0	6.9827	By MS/MS	By MS/MS	By MS/MS	0.22916	0.96236	16.138	17	7
Q8K4L2;E9Q3Z5;A0A1B0GS91;Q8K4L3;F6R6A4	Q8K4L2;E9Q3Z5;A0A1B0GS91;Q8K4L3;F6R6A4	9;9;9;9;6	9;9;9;9;6	9;9;9;9;6	Supervillin	Svil	tr|Q8K4L2|Q8K4L2_MOUSE Archvillin OS=Mus musculus GN=Svil PE=1 SV=1;tr|E9Q3Z5|E9Q3Z5_MOUSE Supervillin OS=Mus musculus GN=Svil PE=1 SV=1;tr|A0A1B0GS91|A0A1B0GS91_MOUSE Supervillin OS=Mus musculus GN=Svil PE=1 SV=1;sp|Q8K4L3|SVIL_MOUSE Supervillin OS=Mus mu	5	9	9	9	5	8	5	5	8	5	5	8	5	5.8	5.8	5.8	226.81	2031	2031;2056;2257;2170;749	1.63	12	17	1										0	25.015	By MS/MS	By MS/MS	By MS/MS	0.45813	0.9861	14.649	28	10
A0A1B0GSA5;Q80Y98	A0A1B0GSA5;Q80Y98	2;2	2;2	2;2	Phospholipase DDHD2	Ddhd2	tr|A0A1B0GSA5|A0A1B0GSA5_MOUSE Phospholipase DDHD2 OS=Mus musculus GN=Ddhd2 PE=1 SV=1;sp|Q80Y98|DDHD2_MOUSE Phospholipase DDHD2 OS=Mus musculus GN=Ddhd2 PE=1 SV=3	2	2	2	2	2	1	2	2	1	2	2	1	2	6.7	6.7	6.7	82.112	730	730;699	3.29			5	2									0	68.062	By MS/MS	By MS/MS	By MS/MS	0.65197	1.4338	33.206	5	2
A0A1B0GSG5;Q91VI7;A0A1B0GRG4	A0A1B0GSG5;Q91VI7	12;12;3	12;12;3	12;12;3	Ribonuclease inhibitor	Rnh1	tr|A0A1B0GSG5|A0A1B0GSG5_MOUSE Ribonuclease inhibitor OS=Mus musculus GN=Rnh1 PE=1 SV=1;sp|Q91VI7|RINI_MOUSE Ribonuclease inhibitor OS=Mus musculus GN=Rnh1 PE=1 SV=1	3	12	12	12	11	11	9	11	11	9	11	11	9	35.4	35.4	35.4	53.926	492	492;456;199	5.49	2				25	37		1					0	323.31	By MS/MS	By MS/MS	By MS/MS	0.57341	1.5162	14.219	62	24
A0A1B0GSI7;P02463	A0A1B0GSI7;P02463	10;10	10;10	10;10	Collagen alpha-1(IV) chain;Arresten	Col4a1	tr|A0A1B0GSI7|A0A1B0GSI7_MOUSE Collagen alpha-1(IV) chain OS=Mus musculus GN=Col4a1 PE=1 SV=1;sp|P02463|CO4A1_MOUSE Collagen alpha-1(IV) chain OS=Mus musculus GN=Col4a1 PE=1 SV=4	2	10	10	10	6	7	8	6	7	8	6	7	8	12.7	12.7	12.7	149.16	1562	1562;1669	2		21											0	54.215	By MS/MS	By MS/MS	By MS/MS	4.8055	8.9493	108.37	9	7
A0A1B0GSJ1;Q8BGV4	A0A1B0GSJ1;Q8BGV4	1;1	1;1	1;1	TELO2-interacting protein 2	Tti2	tr|A0A1B0GSJ1|A0A1B0GSJ1_MOUSE TELO2-interacting protein 2 OS=Mus musculus GN=Tti2 PE=1 SV=1;sp|Q8BGV4|TTI2_MOUSE TELO2-interacting protein 2 OS=Mus musculus GN=Tti2 PE=2 SV=1	2	1	1	1	1	0	0	1	0	0	1	0	0	4.1	4.1	4.1	59.694	537	537;512	5					2								0	8.3406	By MS/MS			0.60397	1.8617	NaN	1	1
A0A1B0GSU0;Q571I9;A0A1B0GSN3;D3Z0B9	A0A1B0GSU0;Q571I9;A0A1B0GSN3;D3Z0B9	2;2;1;1	2;2;1;1	2;2;1;1	Aldehyde dehydrogenase family 16 member A1	Aldh16a1	tr|A0A1B0GSU0|A0A1B0GSU0_MOUSE Aldehyde dehydrogenase family 16 member A1 OS=Mus musculus GN=Aldh16a1 PE=1 SV=1;sp|Q571I9|A16A1_MOUSE Aldehyde dehydrogenase family 16 member A1 OS=Mus musculus GN=Aldh16a1 PE=1 SV=2;tr|A0A1B0GSN3|A0A1B0GSN3_MOUSE Aldehyde d	4	2	2	2	1	1	1	1	1	1	1	1	1	2.4	2.4	2.4	84.797	802	802;802;112;754	3.25	1			3									0	2.556	By MS/MS	By MS/MS	By MS/MS	0.56627	1.4253	46.834	3	0
A0A1B0GSX7;Q6PFD9;B2RQL0;A0A140T8J8;A0A1B0GRB5;A0A1B0GRA7;A0A1B0GS62	A0A1B0GSX7;Q6PFD9;B2RQL0;A0A140T8J8	18;18;9;9;7;7;2	18;18;9;9;7;7;2	18;18;9;9;7;7;2	Nuclear pore complex protein Nup98-Nup96;Nuclear pore complex protein Nup98;Nuclear pore complex protein Nup96	Nup98	tr|A0A1B0GSX7|A0A1B0GSX7_MOUSE Nuclear pore complex protein Nup98-Nup96 OS=Mus musculus GN=Nup98 PE=1 SV=1;sp|Q6PFD9|NUP98_MOUSE Nuclear pore complex protein Nup98-Nup96 OS=Mus musculus GN=Nup98 PE=1 SV=2;tr|B2RQL0|B2RQL0_MOUSE Nuclear pore complex protein	7	18	18	18	14	14	13	14	14	13	14	14	13	15.4	15.4	15.4	197.31	1816	1816;1816;1170;1187;967;984;230	3			51										0	23.463	By MS/MS	By MS/MS	By MS/MS	0.39313	0.89842	32.554	49	9
A0A1B0GT35;A0A1B0GT81;Q07813	A0A1B0GT35;A0A1B0GT81;Q07813	1;1;1	1;1;1	1;1;1	Apoptosis regulator BAX	Bax	tr|A0A1B0GT35|A0A1B0GT35_MOUSE Apoptosis regulator BAX (Fragment) OS=Mus musculus GN=Bax PE=1 SV=1;tr|A0A1B0GT81|A0A1B0GT81_MOUSE Apoptosis regulator BAX OS=Mus musculus GN=Bax PE=1 SV=1;sp|Q07813|BAX_MOUSE Apoptosis regulator BAX OS=Mus musculus GN=Bax PE	3	1	1	1	1	1	1	1	1	1	1	1	1	28.4	28.4	28.4	7.997	74	74;171;192	9									24				0	172.44	By MS/MS	By MS/MS	By MS/MS	0.4236	1.2128	16.233	21	17
A0A1B0GT92;Q9Z1E4	A0A1B0GT92;Q9Z1E4	2;2	2;2	2;2	Glycogen [starch] synthase, muscle	Gys1	tr|A0A1B0GT92|A0A1B0GT92_MOUSE Glycogen [starch] synthase OS=Mus musculus GN=Gys1 PE=1 SV=1;sp|Q9Z1E4|GYS1_MOUSE Glycogen [starch] synthase, muscle OS=Mus musculus GN=Gys1 PE=1 SV=2	2	2	2	2	2	2	2	2	2	2	2	2	2	6.8	6.8	6.8	76.623	674	674;738	2.14	6	3	2	3									0	48.75	By MS/MS	By MS/MS	By MS/MS	0.35211	0.71929	45.072	5	5
A0A1B0GX25;Q9Z2V5;B1AUA8	A0A1B0GX25;Q9Z2V5	4;4;1	4;4;1	4;4;1	Histone deacetylase 6	Hdac6	tr|A0A1B0GX25|A0A1B0GX25_MOUSE Histone deacetylase 6 (Fragment) OS=Mus musculus GN=Hdac6 PE=1 SV=1;sp|Q9Z2V5|HDAC6_MOUSE Histone deacetylase 6 OS=Mus musculus GN=Hdac6 PE=1 SV=3	3	4	4	4	4	4	3	4	4	3	4	4	3	8.4	8.4	8.4	110.18	1008	1008;1149;197	1.81	17	9	3			2							0	32.708	By MS/MS	By MS/MS	By MS/MS	0.35678	1.0057	5.4192	26	7
A0A1B0GX27;O35855;O88374;A0A1B0GST1;A0A1B0GQY4	A0A1B0GX27;O35855;O88374	3;3;2;1;1	3;3;2;1;1	3;3;2;1;1	Branched-chain-amino-acid aminotransferase, mitochondrial;Branched-chain-amino-acid aminotransferase	Bcat2	tr|A0A1B0GX27|A0A1B0GX27_MOUSE Branched-chain-amino-acid aminotransferase OS=Mus musculus GN=Bcat2 PE=1 SV=1;sp|O35855|BCAT2_MOUSE Branched-chain-amino-acid aminotransferase, mitochondrial OS=Mus musculus GN=Bcat2 PE=1 SV=2;tr|O88374|O88374_MOUSE Branched-	5	3	3	3	2	3	3	2	3	3	2	3	3	10.1	10.1	10.1	43.493	388	388;393;353;97;101	6.42						7	5						0	5.1671	By MS/MS	By MS/MS	By MS/MS	0.13725	0.42876	32.186	10	5
A0A1C7CYU3;Q02819;A0A1B0GR41;A0A1B0GT83;A0A1B0GR92	A0A1C7CYU3;Q02819;A0A1B0GR41	7;7;5;1;1	7;7;5;1;1	7;7;5;1;1	Nucleobindin-1	Nucb1	tr|A0A1C7CYU3|A0A1C7CYU3_MOUSE Nucleobindin 1, isoform CRA_b OS=Mus musculus GN=Nucb1 PE=1 SV=1;sp|Q02819|NUCB1_MOUSE Nucleobindin-1 OS=Mus musculus GN=Nucb1 PE=1 SV=2;tr|A0A1B0GR41|A0A1B0GR41_MOUSE Nucleobindin-1 (Fragment) OS=Mus musculus GN=Nucb1 PE=1 S	5	7	7	7	5	6	4	5	6	4	5	6	4	20	20	20	52.997	455	455;459;271;121;220	4.94				1	16								0	7.6961	By MS/MS	By MS/MS	By MS/MS	1.5673	5.0775	14.864	16	5
A0A1C7CYV0;B1AX58;Q99K51;Q3V0K9;Q61233	A0A1C7CYV0;B1AX58;Q99K51	14;14;14;2;1	14;14;14;2;1	14;14;14;2;1	Plastin-3	Pls3	tr|A0A1C7CYV0|A0A1C7CYV0_MOUSE Plastin-3 (Fragment) OS=Mus musculus GN=Pls3 PE=1 SV=1;tr|B1AX58|B1AX58_MOUSE Plastin-3 OS=Mus musculus GN=Pls3 PE=1 SV=1;sp|Q99K51|PLST_MOUSE Plastin-3 OS=Mus musculus GN=Pls3 PE=1 SV=3	5	14	14	14	12	11	12	12	11	12	12	11	12	34.8	34.8	34.8	70.642	629	629;639;630;630;627	4.18				41	9								0	106	By MS/MS	By MS/MS	By MS/MS	1.1306	3.1555	9.5892	42	12
A0A1C7ZN10;E9Q405;E9QA74	A0A1C7ZN10;E9Q405;E9QA74	34;33;30	1;0;0	1;0;0		Myo18a	tr|A0A1C7ZN10|A0A1C7ZN10_MOUSE Unconventional myosin-XVIIIa OS=Mus musculus GN=Myo18a PE=1 SV=1;tr|E9Q405|E9Q405_MOUSE Unconventional myosin-XVIIIa OS=Mus musculus GN=Myo18a PE=1 SV=1;tr|E9QA74|E9QA74_MOUSE Unconventional myosin-XVIIIa OS=Mus musculus GN=M	3	34	1	1	32	30	27	1	1	1	1	1	1	27.8	0.8	0.8	195.99	1722	1722;1700;1642	7						1	3	1					1	-2	By MS/MS	By MS/MS	By matching	0.11834	0.44778	7.9182	5	0
A0A1D5RL92;G5E8I8;Q8CGZ0	A0A1D5RL92;G5E8I8;Q8CGZ0	9;9;9	9;9;9	9;9;9	Calcium homeostasis endoplasmic reticulum protein	Cherp	tr|A0A1D5RL92|A0A1D5RL92_MOUSE Calcium homeostasis endoplasmic reticulum protein OS=Mus musculus GN=Cherp PE=1 SV=1;tr|G5E8I8|G5E8I8_MOUSE Calcium homeostasis endoplasmic reticulum protein OS=Mus musculus GN=Cherp PE=1 SV=2;sp|Q8CGZ0|CHERP_MOUSE Calcium ho	3	9	9	9	7	7	7	7	7	7	7	7	7	14	14	14	106.41	938	938;949;936	4.86			22	2		1	1	3	6	1			0	65.303	By MS/MS	By MS/MS	By MS/MS	0.37968	0.94429	12.959	33	9
A0A1D5RLC6	A0A1D5RLC6	8	1	1			tr|A0A1D5RLC6|A0A1D5RLC6_MOUSE Golgin subfamily A member 4 (Fragment) OS=Mus musculus GN=Golga4 PE=1 SV=1	1	8	1	1	7	6	7	0	1	1	0	1	1	25.3	3.1	3.1	51.336	454	454	2		2											0	4.6086	By matching	By MS/MS	By MS/MS	0.5727	0.92138	30.926	2	1
E9QKV6;A0A1D5RLD1;Q9QY06;E9PWZ6;E9PZW8;A0A1D5RLW4	E9QKV6;A0A1D5RLD1;Q9QY06;E9PWZ6;E9PZW8;A0A1D5RLW4	7;7;7;6;6;4	7;7;7;6;6;4	7;7;7;6;6;4	Unconventional myosin-IXb	Myo9b	tr|E9QKV6|E9QKV6_MOUSE Unconventional myosin-IXb OS=Mus musculus GN=Myo9b PE=1 SV=1;tr|A0A1D5RLD1|A0A1D5RLD1_MOUSE Unconventional myosin-IXb OS=Mus musculus GN=Myo9b PE=1 SV=1;sp|Q9QY06|MYO9B_MOUSE Unconventional myosin-IXb OS=Mus musculus GN=Myo9b PE=1 SV	6	7	7	7	5	5	5	5	5	5	5	5	5	6.2	6.2	6.2	222.44	1961	1961;1963;2114;1975;2128;787	1.71	15	16	3	1									0	85.186	By MS/MS	By MS/MS	By MS/MS	0.63527	1.0507	27.678	29	20
A0A1D5RLG0;Q8BTX9;A0A1D5RM62	A0A1D5RLG0;Q8BTX9;A0A1D5RM62	3;3;2	3;3;2	3;3;2	Inactive hydroxysteroid dehydrogenase-like protein 1	Hsdl1	tr|A0A1D5RLG0|A0A1D5RLG0_MOUSE Inactive hydroxysteroid dehydrogenase-like protein 1 OS=Mus musculus GN=Hsdl1 PE=1 SV=1;sp|Q8BTX9|HSDL1_MOUSE Inactive hydroxysteroid dehydrogenase-like protein 1 OS=Mus musculus GN=Hsdl1 PE=1 SV=1;tr|A0A1D5RM62|A0A1D5RM62_MO	3	3	3	3	3	1	1	3	1	1	3	1	1	20.7	20.7	20.7	34.396	309	309;330;101	1	5												0	9.5105	By MS/MS	By MS/MS	By MS/MS	0.36532	0.84894	50.512	4	4
A0A1D5RLL3;Q8BG67	A0A1D5RLL3;Q8BG67	1;1	1;1	1;1	Protein EFR3 homolog A	Efr3a	tr|A0A1D5RLL3|A0A1D5RLL3_MOUSE Protein EFR3 homolog A OS=Mus musculus GN=Efr3a PE=1 SV=1;sp|Q8BG67|EFR3A_MOUSE Protein EFR3 homolog A OS=Mus musculus GN=Efr3a PE=1 SV=1	2	1	1	1	1	0	0	1	0	0	1	0	0	1.5	1.5	1.5	95.684	846	846;819	1	1												0.007531	1.1481	By MS/MS			0.45724	0.95032	NaN	1	1
E9PZA7;E9QLK7;E9PWT1;A0A1D5RLL4;F7CGG2;Q80YV3;D3YY11	E9PZA7;E9QLK7;E9PWT1;A0A1D5RLL4;F7CGG2;Q80YV3	8;8;8;8;6;5;2	8;8;8;8;6;5;2	8;8;8;8;6;5;2	Transformation/transcription domain-associated protein	Trrap	tr|E9PZA7|E9PZA7_MOUSE Transformation/transcription domain-associated protein OS=Mus musculus GN=Trrap PE=1 SV=1;tr|E9QLK7|E9QLK7_MOUSE Transformation/transcription domain-associated protein OS=Mus musculus GN=Trrap PE=1 SV=1;tr|E9PWT1|E9PWT1_MOUSE Transfo	7	8	8	8	6	5	4	6	5	4	6	5	4	3.6	3.6	3.6	434.04	3829	3829;3847;3858;3859;3587;2565;58	1	19												0	45.616	By MS/MS	By MS/MS	By MS/MS	0.79066	1.6269	27.897	16	8
A0A1D5RLM8	A0A1D5RLM8	3	3	3			tr|A0A1D5RLM8|A0A1D5RLM8_MOUSE Predicted gene 11639 OS=Mus musculus GN=Gm11639 PE=4 SV=1	1	3	3	3	2	2	0	2	2	0	2	2	0	0.7	0.7	0.7	654.2	5808	5808	6.6		1		1					3				0	3.2708	By MS/MS	By MS/MS		0.40539	1.057	37.622	4	0
A0A1D5RLN1;A0A1D5RM75;Q3UMM4	A0A1D5RLN1;A0A1D5RM75;Q3UMM4	1;1;1	1;1;1	1;1;1	Cyclin-dependent kinase 10	Cdk10	tr|A0A1D5RLN1|A0A1D5RLN1_MOUSE Cyclin-dependent kinase 10 OS=Mus musculus GN=Cdk10 PE=4 SV=1;tr|A0A1D5RM75|A0A1D5RM75_MOUSE Cyclin-dependent kinase 10 OS=Mus musculus GN=Cdk10 PE=4 SV=1;sp|Q3UMM4|CDK10_MOUSE Cyclin-dependent kinase 10 OS=Mus musculus GN=Cd	3	1	1	1	1	1	0	1	1	0	1	1	0	10.1	10.1	10.1	14.885	129	129;140;360	6.5						1	1						0	3.845	By MS/MS	By MS/MS		0.52198	1.3754	38.513	2	1
H7BX44;D3YYN8;E9PVY0;A0A1D5RLQ9;Q3UU96;F6Q5A5;F6YZJ7;F6S5Z6	H7BX44;D3YYN8;E9PVY0;A0A1D5RLQ9;Q3UU96;F6Q5A5;F6YZJ7;F6S5Z6	10;10;10;10;10;6;5;5	9;9;9;9;9;5;4;4	9;9;9;9;9;5;4;4	Non-specific serine/threonine protein kinase;Serine/threonine-protein kinase MRCK alpha	Cdc42bpa	tr|H7BX44|H7BX44_MOUSE Serine/threonine-protein kinase MRCK alpha OS=Mus musculus GN=Cdc42bpa PE=1 SV=1;tr|D3YYN8|D3YYN8_MOUSE Serine/threonine-protein kinase MRCK alpha OS=Mus musculus GN=Cdc42bpa PE=1 SV=1;tr|E9PVY0|E9PVY0_MOUSE Serine/threonine-protein	8	10	9	9	6	6	4	5	5	4	5	5	4	8.5	7.8	7.8	185.78	1638	1638;1691;1732;1748;1719;1048;732;984	1.5	8	8											0	16.298	By MS/MS	By MS/MS	By MS/MS	0.5759	1.3798	14.88	15	4
A0A1D5RLR0;Q9QZE7	A0A1D5RLR0;Q9QZE7	1;1	1;1	1;1	Translin-associated protein X	Tsnax	tr|A0A1D5RLR0|A0A1D5RLR0_MOUSE Translin-associated protein X OS=Mus musculus GN=Tsnax PE=1 SV=1;sp|Q9QZE7|TSNAX_MOUSE Translin-associated protein X OS=Mus musculus GN=Tsnax PE=1 SV=1	2	1	1	1	1	1	1	1	1	1	1	1	1	7.7	7.7	7.7	19.348	168	168;290	7							5						0	3.9526	By MS/MS	By MS/MS	By MS/MS	0.2705	0.84458	41.736	5	2
A0A1D5RLR3;B2RUP0;Q8C5L7	A0A1D5RLR3;B2RUP0;Q8C5L7	3;3;3	3;3;3	3;3;3	RNA-binding protein 34	Rbm34	tr|A0A1D5RLR3|A0A1D5RLR3_MOUSE RNA-binding protein 34 OS=Mus musculus GN=Rbm34 PE=1 SV=1;tr|B2RUP0|B2RUP0_MOUSE RNA binding motif protein 34 OS=Mus musculus GN=Rbm34 PE=1 SV=1;sp|Q8C5L7|RBM34_MOUSE RNA-binding protein 34 OS=Mus musculus GN=Rbm34 PE=1 SV=1	3	3	3	3	2	3	2	2	3	2	2	3	2	11.6	11.6	11.6	46.699	422	422;442;375	4.85	1				10	2							0	51.843	By MS/MS	By MS/MS	By MS/MS	1.3246	3.7867	38.919	11	7
A0A1D5RLV0;Q8C1D8;A0A1D5RMB4;A0A1D5RLS6	A0A1D5RLV0;Q8C1D8;A0A1D5RMB4	6;6;3;1	6;6;3;1	6;6;3;1	Protein IWS1 homolog	Iws1	tr|A0A1D5RLV0|A0A1D5RLV0_MOUSE Protein IWS1 homolog OS=Mus musculus GN=Iws1 PE=1 SV=1;sp|Q8C1D8|IWS1_MOUSE Protein IWS1 homolog OS=Mus musculus GN=Iws1 PE=1 SV=1;tr|A0A1D5RMB4|A0A1D5RMB4_MOUSE Protein IWS1 homolog (Fragment) OS=Mus musculus GN=Iws1 PE=1 SV	4	6	6	6	5	5	4	5	5	4	5	5	4	11.1	11.1	11.1	85.303	765	765;766;198;91	3.12	1		12	2	1								0	11.357	By MS/MS	By MS/MS	By MS/MS	0.61605	1.2928	3.7361	14	1
A0A1D5RLZ6;Q9DCC8	A0A1D5RLZ6;Q9DCC8	1;1	1;1	1;1	Mitochondrial import receptor subunit TOM20 homolog	Tomm20	tr|A0A1D5RLZ6|A0A1D5RLZ6_MOUSE Mitochondrial import receptor subunit TOM20 homolog OS=Mus musculus GN=Tomm20 PE=1 SV=1;sp|Q9DCC8|TOM20_MOUSE Mitochondrial import receptor subunit TOM20 homolog OS=Mus musculus GN=Tomm20 PE=1 SV=1	2	1	1	1	1	1	1	1	1	1	1	1	1	19.6	19.6	19.6	11.434	102	102;145	8.2	1									4			0	24.885	By MS/MS	By MS/MS	By MS/MS	NaN	NaN	NaN	0	0
A0A1D5RMA4;A0A1D5RMI7;A0A1D5RM43;Q8BGK6	A0A1D5RMA4;A0A1D5RMI7;A0A1D5RM43;Q8BGK6	1;1;1;1	1;1;1;1	1;1;1;1	Y+L amino acid transporter 2	Slc7a6	tr|A0A1D5RMA4|A0A1D5RMA4_MOUSE Y+L amino acid transporter 2 OS=Mus musculus GN=Slc7a6 PE=1 SV=1;tr|A0A1D5RMI7|A0A1D5RMI7_MOUSE Y+L amino acid transporter 2 (Fragment) OS=Mus musculus GN=Slc7a6 PE=1 SV=1;tr|A0A1D5RM43|A0A1D5RM43_MOUSE Y+L amino acid transpo	4	1	1	1	1	1	1	1	1	1	1	1	1	27.3	27.3	27.3	6.9868	66	66;174;232;515	1.82	7	6	4										0	44.069	By MS/MS	By MS/MS	By MS/MS	0.69937	1.4321	65.125	15	7
A0A1D5RM79;A0A1D5RM85;P62717;A0A1D5RMC7;A0A1D5RLW5;A0A1D5RME4	A0A1D5RM79;A0A1D5RM85;P62717;A0A1D5RMC7;A0A1D5RLW5	4;4;4;3;2;1	4;4;4;3;2;1	4;4;4;3;2;1	60S ribosomal protein L18a	Rpl18a	tr|A0A1D5RM79|A0A1D5RM79_MOUSE 60S ribosomal protein L18a OS=Mus musculus GN=Rpl18a PE=1 SV=1;tr|A0A1D5RM85|A0A1D5RM85_MOUSE 60S ribosomal protein L18a (Fragment) OS=Mus musculus GN=Rpl18a PE=1 SV=1;sp|P62717|RL18A_MOUSE 60S ribosomal protein L18a OS=Mus m	6	4	4	4	3	3	3	3	3	3	3	3	3	40.4	40.4	40.4	12.7	109	109;219;176;70;147;123	7.02	7	3		1		2	5	10	7	4	3	3	0	55.215	By MS/MS	By MS/MS	By MS/MS	0.33566	1.1243	5.647	33	14
A0A1D5RM92;Q9DBH0;Q3TXI7;A0A1D5RLH0	A0A1D5RM92;Q9DBH0;Q3TXI7	3;3;2;1	3;3;2;1	3;3;2;1	NEDD4-like E3 ubiquitin-protein ligase WWP2	Wwp2	tr|A0A1D5RM92|A0A1D5RM92_MOUSE E3 ubiquitin-protein ligase OS=Mus musculus GN=Wwp2 PE=1 SV=1;sp|Q9DBH0|WWP2_MOUSE NEDD4-like E3 ubiquitin-protein ligase WWP2 OS=Mus musculus GN=Wwp2 PE=1 SV=1;tr|Q3TXI7|Q3TXI7_MOUSE E3 ubiquitin-protein ligase WWP2 short is	4	3	3	3	2	3	2	2	3	2	2	3	2	5.1	5.1	5.1	94.157	824	824;870;431;104	2.25	5		6	1									0	23.177	By MS/MS	By MS/MS	By MS/MS	1.1443	2.4912	29.956	4	4
A0A1D5RM94;Q6PDL0;A0A1D5RMC1	A0A1D5RM94;Q6PDL0;A0A1D5RMC1	10;10;8	10;10;8	10;10;8	Cytoplasmic dynein 1 light intermediate chain 2	Dync1li2	tr|A0A1D5RM94|A0A1D5RM94_MOUSE Cytoplasmic dynein 1 light intermediate chain 2 OS=Mus musculus GN=Dync1li2 PE=1 SV=1;sp|Q6PDL0|DC1L2_MOUSE Cytoplasmic dynein 1 light intermediate chain 2 OS=Mus musculus GN=Dync1li2 PE=1 SV=2;tr|A0A1D5RMC1|A0A1D5RMC1_MOUSE	3	10	10	10	9	9	7	9	9	7	9	9	7	29.4	29.4	29.4	51.565	470	470;492;406	3.92	14	1			35	1	1						0	139.15	By MS/MS	By MS/MS	By MS/MS	0.41038	1.1653	12.749	45	21
A0A1D5RMD8;Q6ZQ08;B7ZWL1;A0A1D5RMJ8;A0A1D5RML9	A0A1D5RMD8;Q6ZQ08;B7ZWL1;A0A1D5RMJ8;A0A1D5RML9	10;10;9;9;7	10;10;9;9;7	10;10;9;9;7	CCR4-NOT transcription complex subunit 1	Cnot1	tr|A0A1D5RMD8|A0A1D5RMD8_MOUSE CCR4-NOT transcription complex subunit 1 OS=Mus musculus GN=Cnot1 PE=1 SV=1;sp|Q6ZQ08|CNOT1_MOUSE CCR4-NOT transcription complex subunit 1 OS=Mus musculus GN=Cnot1 PE=1 SV=2;tr|B7ZWL1|B7ZWL1_MOUSE CCR4-NOT transcription compl	5	10	10	10	9	7	7	9	7	7	9	7	7	10	10	10	180.25	1614	1614;2375;2326;2369;823	1.75	19	28	2	2									0	175.84	By MS/MS	By MS/MS	By MS/MS	0.5691	1.2863	36.067	49	29
A0A1D5RMI8;Q8K4E0	A0A1D5RMI8;Q8K4E0	9;9	9;9	9;9	Alstrom syndrome protein 1 homolog	Alms1	tr|A0A1D5RMI8|A0A1D5RMI8_MOUSE Alstrom syndrome protein 1 homolog OS=Mus musculus GN=Alms1 PE=1 SV=1;sp|Q8K4E0|ALMS1_MOUSE Alstrom syndrome protein 1 homolog OS=Mus musculus GN=Alms1 PE=1 SV=2	2	9	9	9	2	5	7	2	5	7	2	5	7	4.5	4.5	4.5	412.58	3720	3720;3251	1.73	6	16											0	18.607	By MS/MS	By MS/MS	By MS/MS	2.2661	4.0215	144.1	11	11
A0A1D5RML8;P97760	A0A1D5RML8;P97760	1;1	1;1	1;1	DNA-directed RNA polymerase II subunit RPB3	Polr2c	tr|A0A1D5RML8|A0A1D5RML8_MOUSE DNA-directed RNA polymerase II subunit RPB3 OS=Mus musculus GN=Polr2c PE=1 SV=1;sp|P97760|RPB3_MOUSE DNA-directed RNA polymerase II subunit RPB3 OS=Mus musculus GN=Polr2c PE=1 SV=2	2	1	1	1	1	1	1	1	1	1	1	1	1	4.3	4.3	4.3	48.359	439	439;275	7							3						0	3.5614	By MS/MS	By MS/MS	By MS/MS	0.48054	1.7316	8.3073	3	1
A0A1I7Q4A6;Q9CPQ5	A0A1I7Q4A6;Q9CPQ5	7;7	7;7	7;7	Centromere protein Q	Cenpq	tr|A0A1I7Q4A6|A0A1I7Q4A6_MOUSE Centromere protein Q OS=Mus musculus GN=Cenpq PE=1 SV=1;sp|Q9CPQ5|CENPQ_MOUSE Centromere protein Q OS=Mus musculus GN=Cenpq PE=2 SV=2	2	7	7	7	7	6	7	7	6	7	7	6	7	36.4	36.4	36.4	30.76	269	269;267	7.08							23	2					0	26.58	By MS/MS	By MS/MS	By MS/MS	0.31644	1.1293	32.411	21	10
A0A1I7Q4G8;E9QMN5;Q8CHY6;A0A1D5RM58;A0A1D5RM07	A0A1I7Q4G8;E9QMN5;Q8CHY6;A0A1D5RM58	6;6;6;3;2	6;6;6;3;2	6;6;6;3;2	Transcriptional repressor p66 alpha	Gatad2a	tr|A0A1I7Q4G8|A0A1I7Q4G8_MOUSE Transcriptional repressor p66 alpha OS=Mus musculus GN=Gatad2a PE=1 SV=1;tr|E9QMN5|E9QMN5_MOUSE Transcriptional repressor p66 alpha OS=Mus musculus GN=Gatad2a PE=1 SV=1;sp|Q8CHY6|P66A_MOUSE Transcriptional repressor p66 alpha	5	6	6	6	4	6	5	4	6	5	4	6	5	18.1	18.1	18.1	65.434	614	614;630;629;161;99	4				16									0	106.92	By MS/MS	By MS/MS	By MS/MS	1.6184	4.2856	17.072	14	3
A0A1L1SQ40;Q8R2R3	A0A1L1SQ40;Q8R2R3	1;1	1;1	1;1	Alpha- and gamma-adaptin-binding protein p34	Aagab	tr|A0A1L1SQ40|A0A1L1SQ40_MOUSE Alpha- and gamma-adaptin-binding protein p34 (Fragment) OS=Mus musculus GN=Aagab PE=1 SV=1;sp|Q8R2R3|AAGAB_MOUSE Alpha- and gamma-adaptin-binding protein p34 OS=Mus musculus GN=Aagab PE=1 SV=2	2	1	1	1	1	0	1	1	0	1	1	0	1	27.6	27.6	27.6	10.785	98	98;316	6						2							0	2.5495	By MS/MS		By MS/MS	1.1816	3.4451	NaN	1	1
E9PUM4;A0A1L1SQ51;Q71LX4;Q8CDM9;A0A1L1SRI1;A0A1L1SQP9	E9PUM4;A0A1L1SQ51;Q71LX4;Q8CDM9;A0A1L1SRI1	58;58;49;41;41;27	50;50;43;34;35;22	50;50;43;34;35;22	Talin-2	Tln2	tr|E9PUM4|E9PUM4_MOUSE Talin-2 OS=Mus musculus GN=Tln2 PE=1 SV=1;tr|A0A1L1SQ51|A0A1L1SQ51_MOUSE Talin-2 OS=Mus musculus GN=Tln2 PE=1 SV=1;sp|Q71LX4|TLN2_MOUSE Talin-2 OS=Mus musculus GN=Tln2 PE=1 SV=3;tr|Q8CDM9|Q8CDM9_MOUSE Talin-2 OS=Mus musculus GN=Tln2	6	58	50	50	48	51	54	42	43	46	42	43	46	33.3	30	30	271.66	2542	2542;2544;2375;1452;1471;923	1.92	65	204	39	1									0	323.31	By MS/MS	By MS/MS	By MS/MS	0.47224	1.0211	16.931	250	91
A0A1L1SQA2;Q9CQV1	A0A1L1SQA2;Q9CQV1	2;2	2;2	2;2	Mitochondrial import inner membrane translocase subunit TIM16	Pam16	tr|A0A1L1SQA2|A0A1L1SQA2_MOUSE Predicted gene 9803 OS=Mus musculus GN=Gm9803 PE=1 SV=1;sp|Q9CQV1|TIM16_MOUSE Mitochondrial import inner membrane translocase subunit TIM16 OS=Mus musculus GN=Pam16 PE=1 SV=1	2	2	2	2	2	2	1	2	2	1	2	2	1	28.9	28.9	28.9	10.723	97	97;125	10										6			0	5.1896	By MS/MS	By MS/MS	By MS/MS	1.641	6.5655	3.8396	6	0
A0A1L1SQA8;P62852	A0A1L1SQA8;P62852	4;4	4;4	4;4	40S ribosomal protein S25	Rps25	tr|A0A1L1SQA8|A0A1L1SQA8_MOUSE 40S ribosomal protein S25 OS=Mus musculus GN=Rps25 PE=1 SV=1;sp|P62852|RS25_MOUSE 40S ribosomal protein S25 OS=Mus musculus GN=Rps25 PE=1 SV=1	2	4	4	4	3	4	3	3	4	3	3	4	3	47.3	47.3	47.3	10.309	93	93;125	8.83	1	1				1	1	3	15	11	3		0	9.983	By MS/MS	By MS/MS	By MS/MS	0.23112	0.88701	7.4845	35	13
A0A1L1SQE2;E9QP54;Q8K3E5	A0A1L1SQE2;E9QP54;Q8K3E5	1;1;1	1;1;1	1;1;1	Jouberin	Ahi1	tr|A0A1L1SQE2|A0A1L1SQE2_MOUSE Jouberin OS=Mus musculus GN=Ahi1 PE=1 SV=1;tr|E9QP54|E9QP54_MOUSE Jouberin OS=Mus musculus GN=Ahi1 PE=1 SV=1;sp|Q8K3E5|AHI1_MOUSE Jouberin OS=Mus musculus GN=Ahi1 PE=1 SV=2	3	1	1	1	1	0	0	1	0	0	1	0	0	1.7	1.7	1.7	114.97	1005	1005;1047;1047	1	1												1	-2	By MS/MS			NaN	NaN	NaN	0	0
A0A1L1SSB7;A0A1L1SQZ0;E9QKG3	A0A1L1SSB7;A0A1L1SQZ0;E9QKG3	1;1;1	1;1;1	1;1;1		Trmt11	tr|A0A1L1SSB7|A0A1L1SSB7_MOUSE tRNA (guanine(10)-N2)-methyltransferase homolog OS=Mus musculus GN=Trmt11 PE=1 SV=1;tr|A0A1L1SQZ0|A0A1L1SQZ0_MOUSE tRNA (guanine(10)-N2)-methyltransferase homolog (Fragment) OS=Mus musculus GN=Trmt11 PE=1 SV=1;tr|E9QKG3|E9QKG	3	1	1	1	1	1	0	1	1	0	1	1	0	23.2	23.2	23.2	9.5041	82	82;100;460	5.67					1	2							0	2.5554	By MS/MS	By MS/MS		0.446	1.0382	NaN	1	1
A0A1L1SR44;Q6P4T1	A0A1L1SR44;Q6P4T1	2;2	2;2	2;2		Snx19	tr|A0A1L1SR44|A0A1L1SR44_MOUSE Sorting nexin-19 (Fragment) OS=Mus musculus GN=Snx19 PE=1 SV=1;sp|Q6P4T1|SNX19_MOUSE Sorting nexin-19 OS=Mus musculus GN=Snx19 PE=1 SV=1	2	2	2	2	1	2	0	1	2	0	1	2	0	11.7	11.7	11.7	23.765	214	214;997	3			3										0.0011018	1.7066	By matching	By MS/MS		0.58563	0.9938	7.2066	3	1
A0A1L1SR69;A0A1L1ST61;A0A1L1SV00;Q8R472;Q9JLR9	A0A1L1SR69;A0A1L1ST61;A0A1L1SV00;Q8R472;Q9JLR9	1;1;1;1;1	1;1;1;1;1	1;1;1;1;1	HIG1 domain family member 1A, mitochondrial	Higd1a	tr|A0A1L1SR69|A0A1L1SR69_MOUSE HIG1 domain family member 1A, mitochondrial (Fragment) OS=Mus musculus GN=Higd1a PE=1 SV=1;tr|A0A1L1ST61|A0A1L1ST61_MOUSE HIG1 domain family member 1A, mitochondrial (Fragment) OS=Mus musculus GN=Higd1a PE=1 SV=1;tr|A0A1L1SV0	5	1	1	1	1	1	1	1	1	1	1	1	1	28.6	28.6	28.6	6.91	63	63;76;84;99;95	7.72	3	3	1					2	3	5	8		0	323.31	By MS/MS	By MS/MS	By MS/MS	0.84707	2.0448	41.879	18	6
A0A1L1SR96;Q6PB70	A0A1L1SR96;Q6PB70	1;1	1;1	1;1	Anoctamin-8	Ano8	tr|A0A1L1SR96|A0A1L1SR96_MOUSE Anoctamin OS=Mus musculus GN=Ano8 PE=1 SV=1;sp|Q6PB70|ANO8_MOUSE Anoctamin-8 OS=Mus musculus GN=Ano8 PE=1 SV=3	2	1	1	1	1	1	1	1	1	1	1	1	1	1.6	1.6	1.6	123.99	1104	1104;1060	1.86	3	2	2										0	245.52	By MS/MS	By MS/MS	By MS/MS	0.70216	1.6433	14.984	5	1
A0A1L1SRT4;A0A1L1SRB5;A0A1L1SRW2;A0A1L1STF2;A0A1L1SU68;A0A1L1SRT5;Q91W67	A0A1L1SRT4;A0A1L1SRB5;A0A1L1SRW2;A0A1L1STF2;A0A1L1SU68;A0A1L1SRT5;Q91W67	2;2;2;2;2;2;2	2;2;2;2;2;2;2	2;2;2;2;2;2;2	Ubiquitin-like protein 7	Ubl7	tr|A0A1L1SRT4|A0A1L1SRT4_MOUSE Ubiquitin-like protein 7 (Fragment) OS=Mus musculus GN=Ubl7 PE=1 SV=1;tr|A0A1L1SRB5|A0A1L1SRB5_MOUSE Ubiquitin-like protein 7 OS=Mus musculus GN=Ubl7 PE=1 SV=1;tr|A0A1L1SRW2|A0A1L1SRW2_MOUSE Ubiquitin-like protein 7 (Fragment	7	2	2	2	1	1	2	1	1	2	1	1	2	27.1	27.1	27.1	7.7419	70	70;110;129;157;202;238;380	6.2						4	1						0	2.9965	By MS/MS	By MS/MS	By MS/MS	1.0918	3.0901	12.537	5	0
A0A1L1SRG5;P23927	A0A1L1SRG5;P23927	2;2	2;2	2;2	Alpha-crystallin B chain	Cryab	tr|A0A1L1SRG5|A0A1L1SRG5_MOUSE Alpha-crystallin B chain (Fragment) OS=Mus musculus GN=Cryab PE=1 SV=1;sp|P23927|CRYAB_MOUSE Alpha-crystallin B chain OS=Mus musculus GN=Cryab PE=1 SV=2	2	2	2	2	2	1	1	2	1	1	2	1	1	13.8	13.8	13.8	15.385	130	130;175	8.57								3	4				0.0031834	1.4572	By MS/MS	By MS/MS	By MS/MS	0.61899	2.1133	4.2037	7	2
A0A1L1SRN0;Q9R1Z7	A0A1L1SRN0;Q9R1Z7	1;1	1;1	1;1	6-pyruvoyl tetrahydrobiopterin synthase	Pts	tr|A0A1L1SRN0|A0A1L1SRN0_MOUSE 6-pyruvoyl tetrahydrobiopterin synthase OS=Mus musculus GN=Pts PE=1 SV=1;sp|Q9R1Z7|PTPS_MOUSE 6-pyruvoyl tetrahydrobiopterin synthase OS=Mus musculus GN=Pts PE=1 SV=2	2	1	1	1	1	1	1	1	1	1	1	1	1	18.2	18.2	18.2	8.8551	77	77;144	10										4			0	2.3423	By MS/MS	By MS/MS	By MS/MS	0.25768	0.80356	7.4844	4	3
A0A1L1SRQ7;Q9CR22	A0A1L1SRQ7;Q9CR22	1;1	1;1	1;1	Transmembrane protein 42	Tmem42	tr|A0A1L1SRQ7|A0A1L1SRQ7_MOUSE Transmembrane protein 42 OS=Mus musculus GN=Tmem42 PE=4 SV=1;sp|Q9CR22|TMM42_MOUSE Transmembrane protein 42 OS=Mus musculus GN=Tmem42 PE=2 SV=1	2	1	1	1	1	1	1	1	1	1	1	1	1	22.5	22.5	22.5	13.179	129	129;157	3.58	6	2	1							3			0	15.733	By MS/MS	By MS/MS	By MS/MS	0.29665	0.79758	22.989	10	10
F6TCF9;A0A1L1SRT0;Q60739	F6TCF9;A0A1L1SRT0;Q60739	5;5;5	5;5;5	5;5;5	BAG family molecular chaperone regulator 1	Bag1	tr|F6TCF9|F6TCF9_MOUSE BAG family molecular chaperone regulator 1 OS=Mus musculus GN=Bag1 PE=1 SV=1;tr|A0A1L1SRT0|A0A1L1SRT0_MOUSE BAG family molecular chaperone regulator 1 OS=Mus musculus GN=Bag1 PE=1 SV=1;sp|Q60739|BAG1_MOUSE BAG family molecular chaper	3	5	5	5	3	2	3	3	2	3	3	2	3	15.2	15.2	15.2	39.696	355	355;355;355	7.5						2	2	8					0	7.8478	By MS/MS	By MS/MS	By MS/MS	0.28861	1.038	8.7993	12	6
A0A1L1SRX2;O08739;D3YU73;F6XQD0;D3Z4N3	A0A1L1SRX2;O08739;D3YU73;F6XQD0;D3Z4N3	2;2;1;1;1	2;2;1;1;1	2;2;1;1;1	AMP deaminase 3	Ampd3	tr|A0A1L1SRX2|A0A1L1SRX2_MOUSE AMP deaminase OS=Mus musculus GN=Ampd3 PE=1 SV=1;sp|O08739|AMPD3_MOUSE AMP deaminase 3 OS=Mus musculus GN=Ampd3 PE=1 SV=2;tr|D3YU73|D3YU73_MOUSE AMP deaminase 3 (Fragment) OS=Mus musculus GN=Ampd3 PE=1 SV=1;tr|F6XQD0|F6XQD0_M	5	2	2	2	1	2	0	1	2	0	1	2	0	3.9	3.9	3.9	89.567	775	775;766;111;137;184	3	1		1	2									0	3.57	By MS/MS	By MS/MS		0.36967	0.84006	21.069	3	2
A0A1L1SRY4;Q9CW46	A0A1L1SRY4;Q9CW46	2;2	2;2	2;2	Ribonucleoprotein PTB-binding 1	Raver1	tr|A0A1L1SRY4|A0A1L1SRY4_MOUSE Ribonucleoprotein PTB-binding 1 (Fragment) OS=Mus musculus GN=Raver1 PE=1 SV=1;sp|Q9CW46|RAVR1_MOUSE Ribonucleoprotein PTB-binding 1 OS=Mus musculus GN=Raver1 PE=1 SV=2	2	2	2	2	2	1	1	2	1	1	2	1	1	8.8	8.8	8.8	50.026	488	488;748	3.92	1		3	4	3	1							0	8.4965	By MS/MS	By MS/MS	By MS/MS	0.56479	1.4642	4.7133	12	7
A0A1L1SS44;Q60709;Q06335	A0A1L1SS44;Q60709;Q06335	1;1;1	1;1;1	1;1;1	Amyloid-like protein 2	Aplp2	tr|A0A1L1SS44|A0A1L1SS44_MOUSE Amyloid-like protein 2 (Fragment) OS=Mus musculus GN=Aplp2 PE=1 SV=1;tr|Q60709|Q60709_MOUSE Amyloid-like protein 2 OS=Mus musculus GN=Aplp2 PE=1 SV=1;sp|Q06335|APLP2_MOUSE Amyloid-like protein 2 OS=Mus musculus GN=Aplp2 PE=1	3	1	1	1	1	1	1	1	1	1	1	1	1	1.6	1.6	1.6	71.302	624	624;751;707	3			3										0.0021598	1.5606	By MS/MS	By MS/MS	By MS/MS	2.9061	6.6817	54.697	3	1
G3X9U4;D3YVX2;A0A1L1SS82;Q9D541	G3X9U4;D3YVX2;A0A1L1SS82;Q9D541	1;1;1;1	1;1;1;1	1;1;1;1	Coiled-coil domain-containing protein 7	Ccdc7	tr|G3X9U4|G3X9U4_MOUSE Coiled-coil domain-containing 7A OS=Mus musculus GN=Ccdc7a PE=4 SV=1;tr|D3YVX2|D3YVX2_MOUSE Coiled-coil domain-containing 7A (Fragment) OS=Mus musculus GN=Ccdc7a PE=4 SV=1;tr|A0A1L1SS82|A0A1L1SS82_MOUSE Coiled-coil domain-containing	4	1	1	1	1	0	0	1	0	0	1	0	0	8.1	8.1	8.1	17.749	160	160;348;1642;371	9									1				1	-2	By MS/MS			NaN	NaN	NaN	0	0
A0A1L1SS87;A0A1L1SU40	A0A1L1SS87;A0A1L1SU40	1;1	1;1	1;1			tr|A0A1L1SS87|A0A1L1SS87_MOUSE Choline transporter-like protein 2 (Fragment) OS=Mus musculus GN=Slc44a2 PE=3 SV=1;tr|A0A1L1SU40|A0A1L1SU40_MOUSE Choline transporter-like protein 2 (Fragment) OS=Mus musculus GN=Slc44a2 PE=1 SV=1	2	1	1	1	0	1	1	0	1	1	0	1	1	12.6	12.6	12.6	12.564	111	111;170	2.14	3	2		2									0	2.3913		By MS/MS	By MS/MS	0.36616	0.67318	21.27	3	2
A0A1L1SSC7;Q3UMK4;D3YVV0;E9Q723	A0A1L1SSC7;Q3UMK4;D3YVV0;E9Q723	2;1;1;1	2;1;1;1	2;1;1;1		Ttc13	tr|A0A1L1SSC7|A0A1L1SSC7_MOUSE Tetratricopeptide repeat domain 13 OS=Mus musculus GN=Ttc13 PE=1 SV=1;tr|Q3UMK4|Q3UMK4_MOUSE Tetratricopeptide repeat domain 13 OS=Mus musculus GN=Ttc13 PE=1 SV=1;tr|D3YVV0|D3YVV0_MOUSE Tetratricopeptide repeat domain 13 OS=M	4	2	2	2	1	1	1	1	1	1	1	1	1	4.5	4.5	4.5	95.089	844	844;759;781;835	4				3									0	2.5408	By MS/MS	By MS/MS	By MS/MS	1.6019	3.751	28.498	2	2
Q3UDS7;A0A1L1SSF2;Q8VDL4	Q3UDS7;A0A1L1SSF2;Q8VDL4	2;2;2	2;2;2	2;2;2	ADP-dependent glucokinase	Adpgk	tr|Q3UDS7|Q3UDS7_MOUSE ADP-dependent glucokinase OS=Mus musculus GN=Adpgk PE=1 SV=1;tr|A0A1L1SSF2|A0A1L1SSF2_MOUSE ADP-dependent glucokinase OS=Mus musculus GN=Adpgk PE=1 SV=1;sp|Q8VDL4|ADPGK_MOUSE ADP-dependent glucokinase OS=Mus musculus GN=Adpgk PE=1 SV	3	2	2	2	2	0	2	2	0	2	2	0	2	4.6	4.6	4.6	53.788	495	495;496;496	5					4								0.0017475	1.6255	By MS/MS		By MS/MS	0.20376	0.64068	33.491	4	3
A0A1L1SSF8;Q91V76	A0A1L1SSF8;Q91V76	4;4	4;4	4;4	Ester hydrolase C11orf54 homolog		tr|A0A1L1SSF8|A0A1L1SSF8_MOUSE RIKEN cDNA 4931406C07 gene OS=Mus musculus GN=4931406C07Rik PE=1 SV=1;sp|Q91V76|CK054_MOUSE Ester hydrolase C11orf54 homolog OS=Mus musculus PE=1 SV=1	2	4	4	4	2	3	4	2	3	4	2	3	4	18.8	18.8	18.8	31.334	282	282;315	6.8						2	8						0	5.6016	By MS/MS	By MS/MS	By MS/MS	0.19794	0.61686	11.613	9	0
Q5NCU4;A0A1L1SSH9;P07214;Q5NCU3	Q5NCU4;A0A1L1SSH9;P07214;Q5NCU3	6;6;6;3	6;6;6;3	6;6;6;3	SPARC	Sparc	tr|Q5NCU4|Q5NCU4_MOUSE SPARC OS=Mus musculus GN=Sparc PE=1 SV=1;tr|A0A1L1SSH9|A0A1L1SSH9_MOUSE SPARC OS=Mus musculus GN=Sparc PE=1 SV=1;sp|P07214|SPRC_MOUSE SPARC OS=Mus musculus GN=Sparc PE=1 SV=1;tr|Q5NCU3|Q5NCU3_MOUSE SPARC (Fragment) OS=Mus musculus GN	4	6	6	6	5	3	5	5	3	5	5	3	5	33.9	33.9	33.9	34.322	301	301;332;302;172	6.28						13	5						0	56.383	By MS/MS	By MS/MS	By MS/MS	2.4362	8.4658	9.4202	13	6
E9QPK4;A0A1L1SSL9;Q9JKK8	E9QPK4;A0A1L1SSL9;Q9JKK8	1;1;1	1;1;1	1;1;1	Serine/threonine-protein kinase ATR	Atr	tr|E9QPK4|E9QPK4_MOUSE Serine/threonine-protein kinase ATR OS=Mus musculus GN=Atr PE=1 SV=2;tr|A0A1L1SSL9|A0A1L1SSL9_MOUSE Serine/threonine-protein kinase ATR OS=Mus musculus GN=Atr PE=1 SV=1;sp|Q9JKK8|ATR_MOUSE Serine/threonine-protein kinase ATR OS=Mus m	3	1	1	1	0	1	1	0	1	1	0	1	1	0.5	0.5	0.5	300.36	2635	2635;2641;2635	1	2												0.0046015	1.3132		By MS/MS	By MS/MS	0.49208	0.89904	NaN	1	1
A0A1L1SSS4;B9EIW5;Q6DFV7;A0A1L1STT1	A0A1L1SSS4;B9EIW5;Q6DFV7	7;7;7;1	7;7;7;1	7;7;7;1	Nuclear receptor coactivator 7	Ncoa7	tr|A0A1L1SSS4|A0A1L1SSS4_MOUSE Nuclear receptor coactivator 7 OS=Mus musculus GN=Ncoa7 PE=1 SV=1;tr|B9EIW5|B9EIW5_MOUSE Ncoa7 protein OS=Mus musculus GN=Ncoa7 PE=1 SV=1;sp|Q6DFV7|NCOA7_MOUSE Nuclear receptor coactivator 7 OS=Mus musculus GN=Ncoa7 PE=1 SV=2	4	7	7	7	4	6	5	4	6	5	4	6	5	12.5	12.5	12.5	101.16	894	894;932;943;162	3			16										0	20.16	By MS/MS	By MS/MS	By MS/MS	0.79824	1.5177	9.1544	14	6
A0A1L1SST0;P17742;F8VPN3	A0A1L1SST0;P17742	5;5;2	5;5;2	5;5;2	Peptidyl-prolyl cis-trans isomerase A;Peptidyl-prolyl cis-trans isomerase A, N-terminally processed	Ppia	tr|A0A1L1SST0|A0A1L1SST0_MOUSE Peptidyl-prolyl cis-trans isomerase OS=Mus musculus GN=Ppia PE=1 SV=1;sp|P17742|PPIA_MOUSE Peptidyl-prolyl cis-trans isomerase A OS=Mus musculus GN=Ppia PE=1 SV=2	3	5	5	5	5	5	5	5	5	5	5	5	5	37.8	37.8	37.8	17.047	156	156;164;147	9.08	4	1					2	7	29	29	8	4	0	64.823	By MS/MS	By MS/MS	By MS/MS	0.23075	0.89137	24.247	74	15
A0A1L1ST22;Q8BSE7	A0A1L1ST22;Q8BSE7	8;4	1;1	1;1		Clasp2	tr|A0A1L1ST22|A0A1L1ST22_MOUSE CLIP-associating protein 2 OS=Mus musculus GN=Clasp2 PE=1 SV=1;tr|Q8BSE7|Q8BSE7_MOUSE CLIP-associating protein 2 OS=Mus musculus GN=Clasp2 PE=1 SV=1	2	8	1	1	7	6	7	1	1	1	1	1	1	22.3	1.8	1.8	66.341	600	600;400	2.17		5	1										0.0002265	1.9056	By MS/MS	By MS/MS	By MS/MS	0.49987	0.90735	10.725	6	2
A0A1L1STC5	A0A1L1STC5	1	1	1			tr|A0A1L1STC5|A0A1L1STC5_MOUSE Guanine nucleotide-binding protein subunit beta-5 OS=Mus musculus GN=Gnb5 PE=1 SV=1	1	1	1	1	1	1	1	1	1	1	1	1	1	32.6	32.6	32.6	5.1306	46	46	6.33						4	2						0	135.46	By MS/MS	By MS/MS	By MS/MS	0.64493	2.094	25.908	6	5
A0A1L1STC6;Q6ZWR6;A0A1L1SRV6	A0A1L1STC6;Q6ZWR6;A0A1L1SRV6	16;16;10	16;16;10	16;16;10	Nesprin-1	Syne1	tr|A0A1L1STC6|A0A1L1STC6_MOUSE Nesprin-1 OS=Mus musculus GN=Syne1 PE=1 SV=1;sp|Q6ZWR6|SYNE1_MOUSE Nesprin-1 OS=Mus musculus GN=Syne1 PE=1 SV=2;tr|A0A1L1SRV6|A0A1L1SRV6_MOUSE Nesprin-1 (Fragment) OS=Mus musculus GN=Syne1 PE=1 SV=1	3	16	16	16	11	11	10	11	11	10	11	11	10	2.3	2.3	2.3	1009.9	8799	8799;8799;1288	2.14	11	30	6			1				1			0	35.441	By MS/MS	By MS/MS	By MS/MS	0.44433	0.8394	25.148	46	11
A0A1L1STE6;Q9D6R2	A0A1L1STE6;Q9D6R2	7;7	7;7	7;7	Isocitrate dehydrogenase [NAD] subunit alpha, mitochondrial	Idh3a	tr|A0A1L1STE6|A0A1L1STE6_MOUSE Isocitrate dehydrogenase [NAD] subunit, mitochondrial OS=Mus musculus GN=Idh3a PE=1 SV=1;sp|Q9D6R2|IDH3A_MOUSE Isocitrate dehydrogenase [NAD] subunit alpha, mitochondrial OS=Mus musculus GN=Idh3a PE=1 SV=1	2	7	7	7	7	5	7	7	5	7	7	5	7	25.5	25.5	25.5	41.52	384	384;366	6.4			1			32	27						0	36.798	By MS/MS	By MS/MS	By MS/MS	0.22698	0.72695	6.9008	56	22
A0A1L1STF9;Q8CH25;A0A1L1SRL0	A0A1L1STF9;Q8CH25	13;13;5	13;13;5	13;13;5	SAFB-like transcription modulator	Sltm	tr|A0A1L1STF9|A0A1L1STF9_MOUSE SAFB-like transcription modulator OS=Mus musculus GN=Sltm PE=1 SV=1;sp|Q8CH25|SLTM_MOUSE SAFB-like transcription modulator OS=Mus musculus GN=Sltm PE=1 SV=1	3	13	13	13	8	12	9	8	12	9	8	12	9	27.1	27.1	27.1	72.66	664	664;1031;62	2.68	6	11	38	4									0	173.92	By MS/MS	By MS/MS	By MS/MS	0.37255	0.92774	20.656	49	29
A0A1L1STM2;Q3UB74	A0A1L1STM2;Q3UB74	1;1	1;1	1;1	Transforming growth factor beta regulator 1	Tbrg1	tr|A0A1L1STM2|A0A1L1STM2_MOUSE Transforming growth factor beta regulator 1 OS=Mus musculus GN=Tbrg1 PE=1 SV=1;sp|Q3UB74|TBRG1_MOUSE Transforming growth factor beta regulator 1 OS=Mus musculus GN=Tbrg1 PE=1 SV=2	2	1	1	1	1	1	1	1	1	1	1	1	1	8.5	8.5	8.5	22.061	201	201;406	5.33					2	1							0	6.1851	By MS/MS	By MS/MS	By MS/MS	2.602	8.2257	8.547	3	0
A0A1L1SU70;Q9JKK7;A0A1L1SRR7	A0A1L1SU70;Q9JKK7;A0A1L1SRR7	4;4;2	4;4;2	4;4;2	Tropomodulin-2	Tmod2	tr|A0A1L1SU70|A0A1L1SU70_MOUSE Tropomodulin 2, isoform CRA_c OS=Mus musculus GN=Tmod2 PE=1 SV=1;sp|Q9JKK7|TMOD2_MOUSE Tropomodulin-2 OS=Mus musculus GN=Tmod2 PE=1 SV=2;tr|A0A1L1SRR7|A0A1L1SRR7_MOUSE Tropomodulin-2 (Fragment) OS=Mus musculus GN=Tmod2 PE=1 S	3	4	4	4	4	2	4	4	2	4	4	2	4	31	31	31	27.808	248	248;351;131	6.07						14	1						0	28.297	By MS/MS	By MS/MS	By MS/MS	0.30719	0.83895	15.119	14	9
A0A1L1SUK3;P14206	A0A1L1SUK3;P14206	5;5	5;5	5;5	40S ribosomal protein SA	Rpsa	tr|A0A1L1SUK3|A0A1L1SUK3_MOUSE 40S ribosomal protein SA OS=Mus musculus GN=Rpsa PE=1 SV=1;sp|P14206|RSSA_MOUSE 40S ribosomal protein SA OS=Mus musculus GN=Rpsa PE=1 SV=4	2	5	5	5	4	5	3	4	5	3	4	5	3	38.3	38.3	38.3	15.103	133	133;295	6.3	5	2	1		1	29	19	7	4	2	1		0	113.02	By MS/MS	By MS/MS	By MS/MS	0.22426	0.74612	12.075	55	23
A0A1L1SV25;P57780;E9Q2W9;D3Z0L8;A0A1L1SVJ6;D3Z761	A0A1L1SV25;P57780	28;28;13;10;9;5	28;28;13;10;9;5	21;21;7;6;9;3	Alpha-actinin-4	Actn4	tr|A0A1L1SV25|A0A1L1SV25_MOUSE Alpha-actinin-4 OS=Mus musculus GN=Actn4 PE=1 SV=1;sp|P57780|ACTN4_MOUSE Alpha-actinin-4 OS=Mus musculus GN=Actn4 PE=1 SV=1	6	28	28	21	26	26	26	26	26	26	20	19	20	41	41	32.2	107.11	932	932;912;518;206;323;133	3.52	5	8	200	32	17	9	7	8	1				0	323.31	By MS/MS	By MS/MS	By MS/MS	0.34282	0.94855	7.9112	250	76
A0A1L1SV73;Q8BY87	A0A1L1SV73;Q8BY87	14;13	14;13	14;13	Ubiquitin carboxyl-terminal hydrolase 47	Usp47	tr|A0A1L1SV73|A0A1L1SV73_MOUSE Ubiquitin carboxyl-terminal hydrolase 47 OS=Mus musculus GN=Usp47 PE=1 SV=1;sp|Q8BY87|UBP47_MOUSE Ubiquitin carboxyl-terminal hydrolase 47 OS=Mus musculus GN=Usp47 PE=1 SV=2	2	14	14	14	10	11	14	10	11	14	10	11	14	14.4	14.4	14.4	157.15	1376	1376;1376	2.11	10	42	9			2							0	225.66	By MS/MS	By MS/MS	By MS/MS	1.3527	2.7951	8.2156	55	13
A0A1L1SVC7;Q9CQ02	A0A1L1SVC7;Q9CQ02	1;1	1;1	1;1	COMM domain-containing protein 4	Commd4	tr|A0A1L1SVC7|A0A1L1SVC7_MOUSE COMM domain-containing protein 4 (Fragment) OS=Mus musculus GN=Commd4 PE=1 SV=1;sp|Q9CQ02|COMD4_MOUSE COMM domain-containing protein 4 OS=Mus musculus GN=Commd4 PE=1 SV=1	2	1	1	1	1	1	1	1	1	1	1	1	1	5	5	5	19.632	180	180;199	8.67								1	2				0.0053897	1.2636	By MS/MS	By MS/MS	By MS/MS	0.41262	1.1762	5.043	3	0
A0A1L1SVG6;Q8BY89	A0A1L1SVG6;Q8BY89	5;4	5;4	5;4	Choline transporter-like protein 2	Slc44a2	tr|A0A1L1SVG6|A0A1L1SVG6_MOUSE Choline transporter-like protein 2 OS=Mus musculus GN=Slc44a2 PE=1 SV=1;sp|Q8BY89|CTL2_MOUSE Choline transporter-like protein 2 OS=Mus musculus GN=Slc44a2 PE=1 SV=2	2	5	5	5	4	4	4	4	4	4	4	4	4	12.1	12.1	12.1	62.643	554	554;706	1.78	13	9								1			0	11.363	By MS/MS	By MS/MS	By MS/MS	0.36282	1.0525	43.297	21	16
A0A1N9M8A6;Q9CXV9;A0A1L1SSU2	A0A1N9M8A6;Q9CXV9	4;4;1	4;4;1	4;4;1	DCN1-like protein 5	Dcun1d5	tr|A0A1N9M8A6|A0A1N9M8A6_MOUSE DCN1-like protein OS=Mus musculus GN=Dcun1d5 PE=1 SV=1;sp|Q9CXV9|DCNL5_MOUSE DCN1-like protein 5 OS=Mus musculus GN=Dcun1d5 PE=1 SV=1	3	4	4	4	4	1	2	4	1	2	4	1	2	15.3	15.3	15.3	29.222	255	255;237;147	8.1								9	1				0	7.2817	By MS/MS	By MS/MS	By MS/MS	0.60177	2.2587	2.6371	10	2
A0A1S6GWJ4;Q91VN6	A0A1S6GWJ4;Q91VN6	4;4	4;4	4;4	Probable ATP-dependent RNA helicase DDX41	Ddx41	tr|A0A1S6GWJ4|A0A1S6GWJ4_MOUSE DEAD (Asp-Glu-Ala-Asp) box polypeptide 41 OS=Mus musculus GN=Ddx41 PE=2 SV=1;sp|Q91VN6|DDX41_MOUSE Probable ATP-dependent RNA helicase DDX41 OS=Mus musculus GN=Ddx41 PE=1 SV=2	2	4	4	4	3	2	2	3	2	2	3	2	2	7.3	7.3	7.3	71.1	633	633;622	3.62	1			7									0	5.4825	By MS/MS	By MS/MS	By MS/MS	0.47217	1.3997	32.365	7	1
A0A1U6URG8;Q9WV30;Q80TR0	A0A1U6URG8;Q9WV30;Q80TR0	3;3;2	3;3;2	3;3;2	Nuclear factor of activated T-cells 5	Nfat5	tr|A0A1U6URG8|A0A1U6URG8_MOUSE Nuclear factor of-activated T-cells 5 OS=Mus musculus GN=Nfat5 PE=1 SV=1;sp|Q9WV30|NFAT5_MOUSE Nuclear factor of activated T-cells 5 OS=Mus musculus GN=Nfat5 PE=1 SV=2;tr|Q80TR0|Q80TR0_MOUSE MKIAA0827 protein (Fragment) OS=Mu	3	3	3	3	2	1	3	2	1	3	2	1	3	3.9	3.9	3.9	158.01	1458	1458;1534;1033	2		7											0	21.867	By MS/MS	By MS/MS	By MS/MS	1.6016	3.5075	2.4445	7	2
A0A1W2P6E6;Q9D289	A0A1W2P6E6;Q9D289	1;1	1;1	1;1	Trafficking protein particle complex subunit 6B	Trappc6b	tr|A0A1W2P6E6|A0A1W2P6E6_MOUSE Trafficking protein particle complex subunit 6B OS=Mus musculus GN=Trappc6b PE=1 SV=1;sp|Q9D289|TPC6B_MOUSE Trafficking protein particle complex subunit 6B OS=Mus musculus GN=Trappc6b PE=1 SV=1	2	1	1	1	1	1	1	1	1	1	1	1	1	14.6	14.6	14.6	10.568	96	96;158	10										4			0.00088339	1.7255	By MS/MS	By MS/MS	By MS/MS	0.34794	1.0416	24.59	3	3
A0A1W2P6F6;A0A1W2P7Q9;Q60605;A0A1W2P6G5	A0A1W2P6F6;A0A1W2P7Q9;Q60605;A0A1W2P6G5	6;6;6;4	6;6;6;4	6;6;6;4	Myosin light polypeptide 6	Myl6	tr|A0A1W2P6F6|A0A1W2P6F6_MOUSE Myosin light polypeptide 6 OS=Mus musculus GN=Myl6 PE=1 SV=1;tr|A0A1W2P7Q9|A0A1W2P7Q9_MOUSE Myosin light polypeptide 6 OS=Mus musculus GN=Myl6 PE=1 SV=1;sp|Q60605|MYL6_MOUSE Myosin light polypeptide 6 OS=Mus musculus GN=Myl6	4	6	6	6	6	5	5	6	5	5	6	5	5	55.3	55.3	55.3	17.005	152	152;158;151;139	10.1									3	55	5	1	0	240.54	By MS/MS	By MS/MS	By MS/MS	0.56025	2.0368	13.95	59	15
A0A1W2P6P1;Q8BJU0;A0A1W2P7I5	A0A1W2P6P1;Q8BJU0	5;5;2	5;5;2	5;5;2	Small glutamine-rich tetratricopeptide repeat-containing protein alpha	Sgta	tr|A0A1W2P6P1|A0A1W2P6P1_MOUSE Small glutamine-rich tetratricopeptide repeat-containing protein alpha (Fragment) OS=Mus musculus GN=Sgta PE=1 SV=1;sp|Q8BJU0|SGTA_MOUSE Small glutamine-rich tetratricopeptide repeat-containing protein alpha OS=Mus musculus G	3	5	5	5	5	3	5	5	3	5	5	3	5	37.4	37.4	37.4	23.214	211	211;315;166	6.58						8	11						0	7.1434	By MS/MS	By MS/MS	By MS/MS	0.40738	1.3193	12.654	19	8
F8VPM0;E9Q374;A0A1W2P6X9;Q91YE5;A0A1W2P6L0	F8VPM0;E9Q374;A0A1W2P6X9;Q91YE5	3;3;3;3;1	3;3;3;3;1	3;3;3;3;1	Bromodomain adjacent to zinc finger domain protein 2A	Baz2a	tr|F8VPM0|F8VPM0_MOUSE Bromodomain adjacent to zinc finger domain protein 2A OS=Mus musculus GN=Baz2a PE=1 SV=1;tr|E9Q374|E9Q374_MOUSE Bromodomain adjacent to zinc finger domain protein 2A OS=Mus musculus GN=Baz2a PE=1 SV=1;tr|A0A1W2P6X9|A0A1W2P6X9_MOUSE B	5	3	3	3	0	2	1	0	2	1	0	2	1	2.9	2.9	2.9	209.4	1887	1887;1888;1890;1889;763	2		3											0	2.8262		By MS/MS	By MS/MS	3.7767	6.9745	NaN	1	1
E9Q3S2;H3BJS0;A0A1W2P711;Q91ZV0;Q8R311;H3BJS5;H3BJY7;H3BJ35	E9Q3S2;H3BJS0;A0A1W2P711;Q91ZV0;Q8R311;H3BJS5	11;11;11;11;10;6;3;1	11;11;11;11;10;6;3;1	1;1;1;1;1;0;0;0	Melanoma inhibitory activity protein 2;cTAGE family member 5	Ctage5;Mia2	tr|E9Q3S2|E9Q3S2_MOUSE Melanoma inhibitory activity protein 2 OS=Mus musculus GN=Mia2 PE=1 SV=1;tr|H3BJS0|H3BJS0_MOUSE Melanoma inhibitory activity protein 2 OS=Mus musculus GN=Mia2 PE=1 SV=1;tr|A0A1W2P711|A0A1W2P711_MOUSE Melanoma inhibitory activity prot	8	11	11	1	7	11	10	7	11	10	1	1	1	20.9	20.9	3.5	89.272	794	794;805;1397;1396;779;269;185;147	3.32			38	13	2								0	323.31	By MS/MS	By MS/MS	By MS/MS	0.33077	0.66861	34.413	44	23
A0A1W2P832;A0A1W2P712;Q6GYP7	A0A1W2P832;A0A1W2P712;Q6GYP7	5;5;5	5;5;5	5;5;5	Ral GTPase-activating protein subunit alpha-1	Ralgapa1	tr|A0A1W2P832|A0A1W2P832_MOUSE Ral GTPase-activating protein subunit alpha-1 OS=Mus musculus GN=Ralgapa1 PE=1 SV=1;tr|A0A1W2P712|A0A1W2P712_MOUSE Ral GTPase-activating protein subunit alpha-1 OS=Mus musculus GN=Ralgapa1 PE=1 SV=1;sp|Q6GYP7|RGPA1_MOUSE Ral	3	5	5	5	2	2	1	2	2	1	2	2	1	3.5	3.5	3.5	234.41	2082	2082;2082;2035	2	2	2		1									0	2.5834	By MS/MS	By MS/MS	By MS/MS	0.31073	0.53809	54.673	4	4
A0A1W2P8D6;A0A1W2P727;A0A1W2P8E1;Q8BU33	A0A1W2P8D6;A0A1W2P727;A0A1W2P8E1;Q8BU33	2;2;2;2	2;2;2;2	2;2;2;2	Acetolactate synthase-like protein	Ilvbl	tr|A0A1W2P8D6|A0A1W2P8D6_MOUSE Acetolactate synthase-like protein (Fragment) OS=Mus musculus GN=Ilvbl PE=1 SV=1;tr|A0A1W2P727|A0A1W2P727_MOUSE Acetolactate synthase-like protein OS=Mus musculus GN=Ilvbl PE=1 SV=1;tr|A0A1W2P8E1|A0A1W2P8E1_MOUSE Acetolactate	4	2	2	2	2	1	2	2	1	2	2	1	2	12.5	12.5	12.5	36.02	328	328;531;596;632	2.39	9	4	4	4	2								0	61.524	By MS/MS	By MS/MS	By MS/MS	0.28677	0.60334	31.097	18	15
A0A1W2P737;F8VPV0;P48725	A0A1W2P737;F8VPV0;P48725	5;5;5	5;5;5	5;5;5	Pericentrin	Pcnt	tr|A0A1W2P737|A0A1W2P737_MOUSE Pericentrin OS=Mus musculus GN=Pcnt PE=1 SV=1;tr|F8VPV0|F8VPV0_MOUSE Pericentrin OS=Mus musculus GN=Pcnt PE=1 SV=1;sp|P48725|PCNT_MOUSE Pericentrin OS=Mus musculus GN=Pcnt PE=1 SV=2	3	5	5	5	4	4	3	4	4	3	4	4	3	2.4	2.4	2.4	329.46	2898	2898;2916;2898	1.5	12	12											0	29.142	By MS/MS	By MS/MS	By MS/MS	1.4557	2.6749	21.363	18	16
F8WI35;A0A1W2P768;P84244;P84228;P68433;P02301;E0CZ27	F8WI35;A0A1W2P768;P84244;P84228;P68433;P02301;E0CZ27	2;2;2;2;2;2;1	2;2;2;2;2;2;1	2;2;2;2;2;2;1	Histone H3;Histone H3.3;Histone H3.2;Histone H3.1;Histone H3.3C	H3f3a;Hist1h3b;Hist1h3a;H3f3c	tr|F8WI35|F8WI35_MOUSE Histone H3 OS=Mus musculus GN=H3f3a PE=1 SV=1;tr|A0A1W2P768|A0A1W2P768_MOUSE Histone H3.2 OS=Mus musculus GN=Hist2h3c1 PE=1 SV=1;sp|P84244|H33_MOUSE Histone H3.3 OS=Mus musculus GN=H3f3a PE=1 SV=2;sp|P84228|H32_MOUSE Histone H3.2 OS=	7	2	2	2	2	2	2	2	2	2	2	2	2	15.6	15.6	15.6	15.199	135	135;181;136;136;136;136;119	7.54	7	3	2	3	3	5	4	8	14	16	4	5	0	2.3681	By MS/MS	By MS/MS	By MS/MS	0.1137	0.39479	53.683	63	14
A0A1W2P8C2;A0A1W2P7E2;Q8BHN7	A0A1W2P8C2;A0A1W2P7E2;Q8BHN7	2;2;2	2;2;2	2;2;2	Uncharacterized protein C12orf29 homolog		tr|A0A1W2P8C2|A0A1W2P8C2_MOUSE RIKEN cDNA 4930430F08 gene (Fragment) OS=Mus musculus GN=4930430F08Rik PE=1 SV=1;tr|A0A1W2P7E2|A0A1W2P7E2_MOUSE RIKEN cDNA 4930430F08 gene (Fragment) OS=Mus musculus GN=4930430F08Rik PE=1 SV=1;sp|Q8BHN7|CL029_MOUSE Uncharacte	3	2	2	2	2	1	1	2	1	1	2	1	1	17.7	17.7	17.7	16.978	147	147;225;327	6.25						3	1						0	4.8111	By MS/MS	By MS/MS	By MS/MS	0.76076	2.0696	21.15	3	0
A0A1W2P7K6;Q68EF0	A0A1W2P7K6;Q68EF0	2;2	2;2	2;2	Rab-3A-interacting protein	Rab3ip	tr|A0A1W2P7K6|A0A1W2P7K6_MOUSE RAB3A interacting protein, isoform CRA_b OS=Mus musculus GN=Rab3ip PE=1 SV=1;sp|Q68EF0|RAB3I_MOUSE Rab-3A-interacting protein OS=Mus musculus GN=Rab3ip PE=1 SV=1	2	2	2	2	2	1	2	2	1	2	2	1	2	7.4	7.4	7.4	50.894	460	460;428	5					7								0	24.07	By MS/MS	By MS/MS	By MS/MS	0.53336	1.2439	14.478	6	4
A0A1W2P7Q1;Q8VEG4	A0A1W2P7Q1;Q8VEG4	1;1	1;1	1;1	Exonuclease 3-5 domain-containing protein 2	Exd2	tr|A0A1W2P7Q1|A0A1W2P7Q1_MOUSE Exonuclease 3-5 domain-containing protein 2 (Fragment) OS=Mus musculus GN=Exd2 PE=1 SV=1;sp|Q8VEG4|EXD2_MOUSE Exonuclease 3-5 domain-containing protein 2 OS=Mus musculus GN=Exd2 PE=1 SV=2	2	1	1	1	1	1	1	1	1	1	1	1	1	11.6	11.6	11.6	12.21	112	112;650	4				3									0	4.0881	By MS/MS	By MS/MS	By MS/MS	0.76313	1.6596	23.593	3	0
A0A1W2P7Q6;Q9CRT8;A0A1W2P7V1	A0A1W2P7Q6;Q9CRT8	8;8;1	8;8;1	8;8;1	Exportin-T	Xpot	tr|A0A1W2P7Q6|A0A1W2P7Q6_MOUSE Exportin-T OS=Mus musculus GN=Xpot PE=1 SV=1;sp|Q9CRT8|XPOT_MOUSE Exportin-T OS=Mus musculus GN=Xpot PE=1 SV=3	3	8	8	8	5	6	7	5	6	7	5	6	7	11.6	11.6	11.6	109.79	962	962;963;206	2.68	5	1	28										0	24.242	By MS/MS	By MS/MS	By MS/MS	0.65687	1.2094	20.425	31	14
A0A1W2P7S8	A0A1W2P7S8	16	1	1			tr|A0A1W2P7S8|A0A1W2P7S8_MOUSE Uncharacterized protein OS=Mus musculus PE=4 SV=1	1	16	1	1	13	16	15	0	1	1	0	1	1	29.1	2.7	2.7	92.162	802	802	3			5										0	5.975	By matching	By MS/MS	By MS/MS	1.0978	1.7145	29.733	5	3
A0A1W2P7U1;Q8CFI2;A0A1W2P861;A0A1W2P7T2;A0A087WP01;A0A140T8I4	A0A1W2P7U1;Q8CFI2;A0A1W2P861;A0A1W2P7T2;A0A087WP01;A0A140T8I4	2;2;1;1;1;1	2;2;1;1;1;1	2;2;1;1;1;1	Ubiquitin-conjugating enzyme E2 R1	Cdc34;Cdc34-ps	tr|A0A1W2P7U1|A0A1W2P7U1_MOUSE Ubiquitin-conjugating enzyme E2 R1 OS=Mus musculus GN=Cdc34 PE=1 SV=1;sp|Q8CFI2|UB2R1_MOUSE Ubiquitin-conjugating enzyme E2 R1 OS=Mus musculus GN=Cdc34 PE=1 SV=1;tr|A0A1W2P861|A0A1W2P861_MOUSE Ubiquitin-conjugating enzyme E2	6	2	2	2	0	1	1	0	1	1	0	1	1	11.1	11.1	11.1	21.439	190	190;235;44;116;233;237	7.5							1	1					0.0015331	1.6389		By MS/MS	By MS/MS	1.7156	5.4725	41.715	2	1
A0A1W2P7V0;K3W4Q9;Q8BH60	A0A1W2P7V0;K3W4Q9;Q8BH60	1;1;1	1;1;1	1;1;1	Golgi-associated PDZ and coiled-coil motif-containing protein	Gopc	tr|A0A1W2P7V0|A0A1W2P7V0_MOUSE Golgi-associated PDZ and coiled-coil motif-containing protein (Fragment) OS=Mus musculus GN=Gopc PE=1 SV=1;tr|K3W4Q9|K3W4Q9_MOUSE Golgi-associated PDZ and coiled-coil motif-containing protein OS=Mus musculus GN=Gopc PE=1 SV=1	3	1	1	1	0	1	1	0	1	1	0	1	1	2.7	2.7	2.7	44.672	403	403;463;463	5					2								0.00045218	1.8923		By MS/MS	By MS/MS	1.1222	3.2543	12.883	2	0
A0A1W2P7W6;E9PW83;E9QAL2;A0A1W2P6N4;F6R487;F6RSY8;F6TU77	A0A1W2P7W6;E9PW83;E9QAL2;A0A1W2P6N4;F6R487;F6RSY8;F6TU77	2;2;1;1;1;1;1	2;2;1;1;1;1;1	2;2;1;1;1;1;1		Fam184a	tr|A0A1W2P7W6|A0A1W2P7W6_MOUSE Family with sequence similarity 184, member A (Fragment) OS=Mus musculus GN=Fam184a PE=1 SV=1;tr|E9PW83|E9PW83_MOUSE Family with sequence similarity 184, member A OS=Mus musculus GN=Fam184a PE=1 SV=1;tr|E9QAL2|E9QAL2_MOUSE Fa	7	2	2	2	1	1	2	1	1	2	1	1	2	5.6	5.6	5.6	60.507	514	514;1143;166;278;372;690;1003	2		4											0.00088359	1.731	By matching	By matching	By MS/MS	0.93672	1.6374	37.071	4	1
A0A1W2P812;G5E8K3;S4R2K9;G5E8K5;W4VSQ0;Q3UVY0;S4R1S2;G5E8K2;S4R2S8	A0A1W2P812;G5E8K3;S4R2K9;G5E8K5;W4VSQ0;Q3UVY0;S4R1S2;G5E8K2;S4R2S8	2;2;2;2;1;1;1;1;1	2;2;2;2;1;1;1;1;1	1;1;1;1;0;0;0;0;0	Ankyrin-3	Ank3	tr|A0A1W2P812|A0A1W2P812_MOUSE Ankyrin-3 OS=Mus musculus GN=Ank3 PE=1 SV=1;tr|G5E8K3|G5E8K3_MOUSE Ankyrin 3, epithelial, isoform CRA_b OS=Mus musculus GN=Ank3 PE=1 SV=1;tr|S4R2K9|S4R2K9_MOUSE Ankyrin-3 (Fragment) OS=Mus musculus GN=Ank3 PE=1 SV=1;sp|G5E8K5	9	2	2	1	1	1	2	1	1	2	0	0	1	2.1	2.1	1.1	191.25	1758	1758;1943;2622;1961;291;297;1807;1940;1985	2.6		4			1								0	6.7316	By MS/MS	By MS/MS	By MS/MS	0.67201	1.0005	33.555	2	2
A0A1W2P865;D3YXW1;Q9D945	A0A1W2P865;D3YXW1;Q9D945	1;1;1	1;1;1	1;1;1	Protein LLP homolog	Llph	tr|A0A1W2P865|A0A1W2P865_MOUSE Protein LLP homolog OS=Mus musculus GN=Llph PE=1 SV=1;tr|D3YXW1|D3YXW1_MOUSE MCG19223 OS=Mus musculus GN=Llph PE=1 SV=2;sp|Q9D945|LLPH_MOUSE Protein LLP homolog OS=Mus musculus GN=Llph PE=1 SV=1	3	1	1	1	1	1	1	1	1	1	1	1	1	22.4	22.4	22.4	8.7721	76	76;130;130	9									3				0.0037839	1.3639	By MS/MS	By MS/MS	By MS/MS	3.5149	9.5504	6.6578	3	0
A0A1W2P872;D3YVV7;Q9JKN6	A0A1W2P872;D3YVV7;Q9JKN6	2;2;1	2;2;1	2;2;1	RNA-binding protein Nova-1	Nova2;Nova1	tr|A0A1W2P872|A0A1W2P872_MOUSE Neuro-oncological ventral antigen 2 OS=Mus musculus GN=Nova2 PE=1 SV=1;tr|D3YVV7|D3YVV7_MOUSE Neuro-oncological ventral antigen 2 OS=Mus musculus GN=Nova2 PE=1 SV=3;sp|Q9JKN6|NOVA1_MOUSE RNA-binding protein Nova-1 OS=Mus musc	3	2	2	2	2	2	2	2	2	2	2	2	2	5.7	5.7	5.7	49.066	492	492;556;507	4.88				1	7								0.00022894	1.9908	By MS/MS	By MS/MS	By MS/MS	0.37009	1.0617	4.5486	7	0
A0A1W2P8A8;Q99KK1	A0A1W2P8A8;Q99KK1	2;2	2;2	2;2	Receptor expression-enhancing protein 3	Reep3	tr|A0A1W2P8A8|A0A1W2P8A8_MOUSE Receptor expression-enhancing protein OS=Mus musculus GN=Reep3 PE=1 SV=1;sp|Q99KK1|REEP3_MOUSE Receptor expression-enhancing protein 3 OS=Mus musculus GN=Reep3 PE=1 SV=1	2	2	2	2	1	2	2	1	2	2	1	2	2	9.4	9.4	9.4	30.578	267	267;254	7.8							1	4					0	3.5064	By MS/MS	By MS/MS	By MS/MS	3.3077	9.7392	3.4327	5	1
F8WJB9;E9PVP4;A0A1Y7VJA2;P70429	F8WJB9;E9PVP4;A0A1Y7VJA2;P70429	1;1;1;1	1;1;1;1	1;1;1;1	Ena/VASP-like protein	Evl	tr|F8WJB9|F8WJB9_MOUSE Ena/VASP-like protein OS=Mus musculus GN=Evl PE=1 SV=1;tr|E9PVP4|E9PVP4_MOUSE Ena/VASP-like protein OS=Mus musculus GN=Evl PE=1 SV=1;tr|A0A1Y7VJA2|A0A1Y7VJA2_MOUSE Ena/VASP-like protein (Fragment) OS=Mus musculus GN=Evl PE=1 SV=1;sp|	4	1	1	1	0	0	1	0	0	1	0	0	1	3.5	3.5	3.5	42.893	399	399;401;426;414	5					1								0.0075234	1.1403			By MS/MS	NaN	NaN	NaN	0	0
A0A1Y7VJH3;Q62415	A0A1Y7VJH3;Q62415	1;1	1;1	1;1	Apoptosis-stimulating of p53 protein 1	Ppp1r13b	tr|A0A1Y7VJH3|A0A1Y7VJH3_MOUSE Apoptosis-stimulating of p53 protein 1 (Fragment) OS=Mus musculus GN=Ppp1r13b PE=1 SV=1;sp|Q62415|ASPP1_MOUSE Apoptosis-stimulating of p53 protein 1 OS=Mus musculus GN=Ppp1r13b PE=1 SV=2	2	1	1	1	0	1	0	0	1	0	0	1	0	2	2	2	104.48	964	964;1087	3			1										0.0047907	1.2979		By MS/MS		0.83091	1.4277	NaN	1	0
A0A1Y7VJM4;A0A1Y7VNF4;Q8R2E9	A0A1Y7VJM4;A0A1Y7VNF4;Q8R2E9	4;4;4	3;3;3	3;3;3	ERO1-like protein beta	Ero1lb	tr|A0A1Y7VJM4|A0A1Y7VJM4_MOUSE ERO1-like beta (S. cerevisiae) OS=Mus musculus GN=Ero1lb PE=1 SV=1;tr|A0A1Y7VNF4|A0A1Y7VNF4_MOUSE ERO1-like beta (S. cerevisiae) OS=Mus musculus GN=Ero1lb PE=1 SV=1;sp|Q8R2E9|ERO1B_MOUSE ERO1-like protein beta OS=Mus musculus	3	4	3	3	4	3	3	3	2	2	3	2	2	12	9.7	9.7	55.259	485	485;493;467	5.11					8	1							0	13.16	By MS/MS	By MS/MS	By MS/MS	0.49255	1.4297	24.543	9	4
A0A1Y7VJQ6;F8WGB2;Q3UQZ7;Q8BXQ6	A0A1Y7VJQ6;F8WGB2;Q3UQZ7;Q8BXQ6	1;1;1;1	1;1;1;1	1;1;1;1	Aminopeptidase O	2010111I01Rik;Aopep	tr|A0A1Y7VJQ6|A0A1Y7VJQ6_MOUSE RIKEN cDNA 2010111I01 gene (Fragment) OS=Mus musculus GN=2010111I01Rik PE=4 SV=1;tr|F8WGB2|F8WGB2_MOUSE RIKEN cDNA 2010111I01 gene OS=Mus musculus GN=2010111I01Rik PE=4 SV=1;tr|Q3UQZ7|Q3UQZ7_MOUSE RIKEN cDNA 2010111I01 gene O	4	1	1	1	1	0	0	1	0	0	1	0	0	3.4	3.4	3.4	81.297	715	715;822;823;817	1.5	1	1											0.0025762	1.5219	By MS/MS			0.36795	1.0525	22.382	2	1
A0A1Y7VJR6	A0A1Y7VJR6	1	1	1			tr|A0A1Y7VJR6|A0A1Y7VJR6_MOUSE NACHT, LRR and PYD domains-containing protein 4F (Fragment) OS=Mus musculus GN=Nlrp4f PE=4 SV=1	1	1	1	1	1	1	1	1	1	1	1	1	1	7	7	7	19.453	172	172	5.25					3	1							0.0025806	1.5349	By MS/MS	By MS/MS	By MS/MS	0.2882	0.89451	33.058	4	1
A0A1Y7VJZ2;Q9WVL0;A0A1Y7VNC1	A0A1Y7VJZ2;Q9WVL0;A0A1Y7VNC1	5;5;3	5;5;3	5;5;3	Maleylacetoacetate isomerase	Gstz1	tr|A0A1Y7VJZ2|A0A1Y7VJZ2_MOUSE Glutathione transferase zeta 1 (Maleylacetoacetate isomerase), isoform CRA_c OS=Mus musculus GN=Gstz1 PE=1 SV=1;sp|Q9WVL0|MAAI_MOUSE Maleylacetoacetate isomerase OS=Mus musculus GN=Gstz1 PE=1 SV=1;tr|A0A1Y7VNC1|A0A1Y7VNC1_MOU	3	5	5	5	5	2	3	5	2	3	5	2	3	31.6	31.6	31.6	24.205	215	215;216;161	7.8	1							10	4				0	25.965	By MS/MS	By MS/MS	By MS/MS	0.22102	0.71854	4.1146	11	5
E0CY91;E0CYW1;E0CY38;A0A1Y7VKT9;E0CZB3;Q9EPV8	E0CY91;E0CYW1;E0CY38;A0A1Y7VKT9;E0CZB3;Q9EPV8	3;3;3;3;3;3	3;3;3;3;3;3	3;3;3;3;3;3	Ubiquitin-like protein 5	Ubl5	tr|E0CY91|E0CY91_MOUSE Ubiquitin-like protein 5 OS=Mus musculus GN=Ubl5 PE=4 SV=1;tr|E0CYW1|E0CYW1_MOUSE Ubiquitin-like protein 5 (Fragment) OS=Mus musculus GN=Ubl5 PE=1 SV=1;tr|E0CY38|E0CY38_MOUSE Ubiquitin-like 5, isoform CRA_a OS=Mus musculus GN=Ubl5 PE	6	3	3	3	2	2	3	2	2	3	2	2	3	51.1	51.1	51.1	5.4004	47	47;56;72;73;113;73	11											7		0	5.4733	By MS/MS	By MS/MS	By MS/MS	2.9295	12.547	28.048	7	5
A0A1Y7VKX7;F8WJA0;Q9ESV0;A0A1Y7VLU4;A0A1Y7VMS6	A0A1Y7VKX7;F8WJA0;Q9ESV0;A0A1Y7VLU4	8;8;8;4;2	8;8;8;4;2	8;8;8;4;2	ATP-dependent RNA helicase DDX24	Ddx24	tr|A0A1Y7VKX7|A0A1Y7VKX7_MOUSE ATP-dependent RNA helicase DDX24 OS=Mus musculus GN=Ddx24 PE=1 SV=1;tr|F8WJA0|F8WJA0_MOUSE ATP-dependent RNA helicase DDX24 OS=Mus musculus GN=Ddx24 PE=1 SV=1;sp|Q9ESV0|DDX24_MOUSE ATP-dependent RNA helicase DDX24 OS=Mus musc	5	8	8	8	5	8	3	5	8	3	5	8	3	13.8	13.8	13.8	88.65	791	791;903;857;119;119	2.61	3	3	17										0	139.39	By MS/MS	By MS/MS	By MS/MS	1.9899	4.1305	89.332	20	14
A0A1Y7VKY1;P62270;F6YVP7;S4R1N6	A0A1Y7VKY1;P62270;F6YVP7;S4R1N6	6;6;5;3	6;6;5;3	6;6;5;3	40S ribosomal protein S18	Rps18;Gm10260	tr|A0A1Y7VKY1|A0A1Y7VKY1_MOUSE MCG116671 OS=Mus musculus GN=Gm11361 PE=3 SV=1;sp|P62270|RS18_MOUSE 40S ribosomal protein S18 OS=Mus musculus GN=Rps18 PE=1 SV=3;tr|F6YVP7|F6YVP7_MOUSE Predicted gene 10260 OS=Mus musculus GN=Gm10260 PE=3 SV=2;tr|S4R1N6|S4R1N	4	6	6	6	5	5	6	5	5	6	5	5	6	50.7	50.7	50.7	17.748	152	152;152;152;107	8.57	2			3				1	16	14	1		0	44.734	By MS/MS	By MS/MS	By MS/MS	0.25723	0.86081	8.5284	36	3
A0A1Y7VLP0;P56379	A0A1Y7VLP0;P56379	1;1	1;1	1;1	6.8 kDa mitochondrial proteolipid	Mp68	tr|A0A1Y7VLP0|A0A1Y7VLP0_MOUSE RIKEN cDNA 2010107E04 gene (Fragment) OS=Mus musculus GN=2010107E04Rik PE=1 SV=1;sp|P56379|68MP_MOUSE 6.8 kDa mitochondrial proteolipid OS=Mus musculus GN=Mp68 PE=1 SV=1	2	1	1	1	1	1	1	1	1	1	1	1	1	14	14	14	6.5608	57	57;58	11.4											15	10	0.0053853	1.2592	By MS/MS	By MS/MS	By MS/MS	0.26738	0.96143	13.755	24	5
J3QP87;A0A1Y7VLT7	J3QP87;A0A1Y7VLT7	2;2	1;1	1;1		Gm2035	tr|J3QP87|J3QP87_MOUSE Predicted pseudogene 2035 OS=Mus musculus GN=Gm2035 PE=3 SV=1;tr|A0A1Y7VLT7|A0A1Y7VLT7_MOUSE Uncharacterized protein OS=Mus musculus GN=Gm2022 PE=3 SV=1	2	2	1	1	1	2	1	0	1	0	0	1	0	18.1	11.1	11.1	16.52	144	144;144	10										1			0.0055854	1.2481	By matching	By MS/MS	By matching	0.66306	2.0914	NaN	1	0
A0A1Y7VM38;P52503;A0A1Y7VKP8	A0A1Y7VM38;P52503;A0A1Y7VKP8	2;2;1	2;2;1	2;2;1	NADH dehydrogenase [ubiquinone] iron-sulfur protein 6, mitochondrial	Ndufs6	tr|A0A1Y7VM38|A0A1Y7VM38_MOUSE NADH dehydrogenase [ubiquinone] iron-sulfur protein 6, mitochondrial OS=Mus musculus GN=Ndufs6 PE=1 SV=1;sp|P52503|NDUS6_MOUSE NADH dehydrogenase [ubiquinone] iron-sulfur protein 6, mitochondrial OS=Mus musculus GN=Ndufs6 PE=	3	2	2	2	2	1	2	2	1	2	2	1	2	18.5	18.5	18.5	14.092	124	124;116;98	10.6										6	8		0	9.2436	By MS/MS	By MS/MS	By MS/MS	0.49742	1.939	10.839	13	6
A0A1Y7VM63;P54818	A0A1Y7VM63;P54818	2;2	2;2	2;2	Galactocerebrosidase	Galc	tr|A0A1Y7VM63|A0A1Y7VM63_MOUSE Galactocerebrosidase (Fragment) OS=Mus musculus GN=Galc PE=1 SV=1;sp|P54818|GALC_MOUSE Galactocerebrosidase OS=Mus musculus GN=Galc PE=1 SV=2	2	2	2	2	1	2	1	1	2	1	1	2	1	6.9	6.9	6.9	55.717	491	491;684	3	4	1			3	1							0	2.9606	By MS/MS	By MS/MS	By MS/MS	0.2995	0.77468	58.573	8	5
A0A1Y7VME9;E9Q9B7;A0A1Y7VMH7;A0A1Y7VNF8	A0A1Y7VME9;E9Q9B7;A0A1Y7VMH7	10;10;8;4	10;10;8;4	10;10;8;4		Kidins220	tr|A0A1Y7VME9|A0A1Y7VME9_MOUSE Kinase D-interacting substrate 220 OS=Mus musculus GN=Kidins220 PE=1 SV=1;tr|E9Q9B7|E9Q9B7_MOUSE Kinase D-interacting substrate 220 OS=Mus musculus GN=Kidins220 PE=1 SV=1;tr|A0A1Y7VMH7|A0A1Y7VMH7_MOUSE Kinase D-interacting su	4	10	10	10	6	7	6	6	7	6	6	7	6	9.5	9.5	9.5	195.83	1763	1763;1793;1672;1182	2	9	11			3								0	68.77	By MS/MS	By MS/MS	By MS/MS	1.8034	3.0938	74.207	19	7
A0A1Y7VMF7;O89016	A0A1Y7VMF7;O89016	2;2	2;2	2;2	ATP-binding cassette sub-family D member 4	Abcd4	tr|A0A1Y7VMF7|A0A1Y7VMF7_MOUSE ATP-binding cassette sub-family D member 4 OS=Mus musculus GN=Abcd4 PE=1 SV=1;sp|O89016|ABCD4_MOUSE ATP-binding cassette sub-family D member 4 OS=Mus musculus GN=Abcd4 PE=1 SV=2	2	2	2	2	1	2	1	1	2	1	1	2	1	5.9	5.9	5.9	63.356	558	558;606	1	4												0	7.8985	By MS/MS	By MS/MS	By MS/MS	0.51556	0.90251	3.0357	2	2
A0A1Y7VMH3;Q80X41	A0A1Y7VMH3;Q80X41	4;4	4;4	4;4	Serine/threonine-protein kinase VRK1	Vrk1	tr|A0A1Y7VMH3|A0A1Y7VMH3_MOUSE Serine/threonine-protein kinase VRK1 OS=Mus musculus GN=Vrk1 PE=1 SV=1;sp|Q80X41|VRK1_MOUSE Serine/threonine-protein kinase VRK1 OS=Mus musculus GN=Vrk1 PE=1 SV=2	2	4	4	4	4	3	4	4	3	4	4	3	4	14.8	14.8	14.8	46.845	413	413;440	5.5					11	11							0	6.5474	By MS/MS	By MS/MS	By MS/MS	0.31206	1.094	7.314	22	3
A0A1Y7VMI0	A0A1Y7VMI0	1	1	1			tr|A0A1Y7VMI0|A0A1Y7VMI0_MOUSE Leucine-rich repeat-containing 72 OS=Mus musculus GN=Lrrc72 PE=4 SV=1	1	1	1	1	0	0	1	0	0	1	0	0	1	5.6	5.6	5.6	33.703	288	288	5					1								1	-2			By MS/MS	0.72647	1.7747	NaN	1	0
F8VPK5;A0A1Y7VMN0;P70336;A0A1Y7VLD1	F8VPK5;A0A1Y7VMN0;P70336	42;42;42;9	42;42;42;9	41;41;41;9	Rho-associated protein kinase;Rho-associated protein kinase 2	Rock2	tr|F8VPK5|F8VPK5_MOUSE Rho-associated protein kinase OS=Mus musculus GN=Rock2 PE=1 SV=1;tr|A0A1Y7VMN0|A0A1Y7VMN0_MOUSE Rho-associated protein kinase 2 (Fragment) OS=Mus musculus GN=Rock2 PE=1 SV=1;sp|P70336|ROCK2_MOUSE Rho-associated protein kinase 2 OS=Mu	4	42	42	41	36	31	37	36	31	37	35	30	36	35.2	35.2	34.6	160.61	1388	1388;1444;1388;262	1.96	30	156	13								1		0	323.31	By MS/MS	By MS/MS	By MS/MS	0.38746	0.88875	12.215	184	72
A0A1Y7VN19;Q9CXR1	A0A1Y7VN19;Q9CXR1	5;5	5;5	5;5	Dehydrogenase/reductase SDR family member 7	Dhrs7	tr|A0A1Y7VN19|A0A1Y7VN19_MOUSE Dehydrogenase/reductase SDR family member 7 (Fragment) OS=Mus musculus GN=Dhrs7 PE=1 SV=1;sp|Q9CXR1|DHRS7_MOUSE Dehydrogenase/reductase SDR family member 7 OS=Mus musculus GN=Dhrs7 PE=1 SV=2	2	5	5	5	5	3	4	5	3	4	5	3	4	20.2	20.2	20.2	40.589	362	362;338	5.12	12					8	17	2		1			0	9.8612	By MS/MS	By MS/MS	By MS/MS	0.19267	0.68439	41.476	36	22
A0A1Y7VN36;Q8K0G5;A0A217FL60	A0A1Y7VN36;Q8K0G5;A0A217FL60	2;2;1	2;2;1	2;2;1	Protein TSSC1	Tssc1	tr|A0A1Y7VN36|A0A1Y7VN36_MOUSE Tumor-suppressing subtransferable candidate 1 (Fragment) OS=Mus musculus GN=Tssc1 PE=1 SV=1;sp|Q8K0G5|EIPR1_MOUSE EARP-interacting protein OS=Mus musculus GN=Eipr1 PE=1 SV=2;tr|A0A217FL60|A0A217FL60_MOUSE Tumor suppressing su	3	2	2	2	2	2	1	2	2	1	2	2	1	18	18	18	19.408	172	172;386;135	5.6					2	3							0	2.1664	By MS/MS	By MS/MS	By MS/MS	0.36855	1.0633	8.2797	3	2
A0A1Y7VNT1;E9QKB2;Q9JKS5	A0A1Y7VNT1;E9QKB2;Q9JKS5	1;1;1	1;1;1	1;1;1	Intracellular hyaluronan-binding protein 4	Habp4	tr|A0A1Y7VNT1|A0A1Y7VNT1_MOUSE Intracellular hyaluronan-binding protein 4 OS=Mus musculus GN=Habp4 PE=1 SV=1;tr|E9QKB2|E9QKB2_MOUSE Intracellular hyaluronan-binding protein 4 OS=Mus musculus GN=Habp4 PE=1 SV=1;sp|Q9JKS5|HABP4_MOUSE Intracellular hyaluronan	3	1	1	1	1	1	1	1	1	1	1	1	1	6.4	6.4	6.4	38.147	342	342;412;411	5					9								0	210.2	By MS/MS	By MS/MS	By MS/MS	0.54883	1.4745	11.131	4	3
A0A1Y7VNZ6;Q03141;A0A0A6YY78;E9Q2J6;E9Q9N6;E9PYX3;A0A0R4J227;A0A0R4J0B1;Q3T9A3;F6ZS70;E9QMP6;Q05512;Q8VHJ5	A0A1Y7VNZ6;Q03141	3;3;1;1;1;1;1;1;1;1;1;1;1	3;3;1;1;1;1;1;1;1;1;1;1;1	3;3;1;1;1;1;1;1;1;1;1;1;1	MAP/microtubule affinity-regulating kinase 3	Mark3	tr|A0A1Y7VNZ6|A0A1Y7VNZ6_MOUSE Non-specific serine/threonine protein kinase OS=Mus musculus GN=Mark3 PE=1 SV=1;sp|Q03141|MARK3_MOUSE MAP/microtubule affinity-regulating kinase 3 OS=Mus musculus GN=Mark3 PE=1 SV=2	13	3	3	3	2	3	2	2	3	2	2	3	2	6.5	6.5	6.5	88.828	797	797;753;153;193;707;716;722;731;743;776;776;776;795	3.11	1		5	3									0	101.98	By MS/MS	By MS/MS	By MS/MS	1.2588	2.523	9.2234	5	1
A0A1Y7VP49;P06797;A0A1Y7VNM3	A0A1Y7VP49;P06797;A0A1Y7VNM3	2;2;1	2;2;1	2;2;1	Cathepsin L1;Cathepsin L1 heavy chain;Cathepsin L1 light chain	Ctsl	tr|A0A1Y7VP49|A0A1Y7VP49_MOUSE Cathepsin L1 (Fragment) OS=Mus musculus GN=Ctsl PE=1 SV=1;sp|P06797|CATL1_MOUSE Cathepsin L1 OS=Mus musculus GN=Ctsl PE=1 SV=2;tr|A0A1Y7VNM3|A0A1Y7VNM3_MOUSE Cathepsin L1 (Fragment) OS=Mus musculus GN=Ctsl PE=1 SV=1	3	2	2	2	1	2	2	1	2	2	1	2	2	22.9	22.9	22.9	17.119	157	157;334;205	7.31						2	5	6					0	39.512	By MS/MS	By MS/MS	By MS/MS	8.5095	8.0194	81.843	9	6
A0A286YDI5;A0A286YCI0;Q9JI78;A0A286YCZ7	A0A286YDI5;A0A286YCI0;Q9JI78;A0A286YCZ7	2;2;2;1	2;2;2;1	2;2;2;1	Peptide-N(4)-(N-acetyl-beta-glucosaminyl)asparagine amidase	Ngly1	tr|A0A286YDI5|A0A286YDI5_MOUSE Peptide-N(4)-(N-acetyl-beta-glucosaminyl)asparagine amidase (Fragment) OS=Mus musculus GN=Ngly1 PE=4 SV=1;tr|A0A286YCI0|A0A286YCI0_MOUSE Peptide-N(4)-(N-acetyl-beta-glucosaminyl)asparagine amidase OS=Mus musculus GN=Ngly1 PE=	4	2	2	2	2	2	1	2	2	1	2	2	1	46.8	46.8	46.8	12.151	111	111;596;651;251	1.6	8			2									0	29.717	By MS/MS	By MS/MS	By MS/MS	0.44916	1.0567	23.622	8	7
A0A286YCQ5;O88322	A0A286YCQ5;O88322	1;1	1;1	1;1	Nidogen-2	Nid2	tr|A0A286YCQ5|A0A286YCQ5_MOUSE Nidogen-2 (Fragment) OS=Mus musculus GN=Nid2 PE=4 SV=1;sp|O88322|NID2_MOUSE Nidogen-2 OS=Mus musculus GN=Nid2 PE=1 SV=2	2	1	1	1	1	1	1	1	1	1	1	1	1	1.3	1.3	1.3	128.41	1171	1171;1403	2.33		2	1										0.0017365	1.5956	By MS/MS	By MS/MS	By MS/MS	1.5264	2.4698	46.438	3	1
A0A286YCS8;Q9CR47	A0A286YCS8;Q9CR47	3;3	3;3	3;3	Ribosome biogenesis protein NSA2 homolog	Nsa2	tr|A0A286YCS8|A0A286YCS8_MOUSE Ribosome biogenesis protein NSA2 homolog OS=Mus musculus GN=Nsa2 PE=4 SV=1;sp|Q9CR47|NSA2_MOUSE Ribosome biogenesis protein NSA2 homolog OS=Mus musculus GN=Nsa2 PE=2 SV=1	2	3	3	3	2	0	2	2	0	2	2	0	2	21.9	21.9	21.9	27.021	233	233;260	4.6	2						3						0	6.1742	By MS/MS		By MS/MS	3.8401	8.4942	58.552	3	2
A0A286YCT6	A0A286YCT6	3	1	1			tr|A0A286YCT6|A0A286YCT6_MOUSE Band 4.1-like protein 3 (Fragment) OS=Mus musculus GN=Epb41l3 PE=4 SV=1	1	3	1	1	2	3	3	1	1	1	1	1	1	18.8	7.6	7.6	24.549	223	223	2	5	5	3	1									0	61.845	By MS/MS	By MS/MS	By MS/MS	0.40281	0.86281	44.734	11	11
E9Q4K7;A0A286YCV9;A0A286YD28	E9Q4K7;A0A286YCV9	19;19;2	19;19;2	18;18;1	Kinesin-like protein	Kif13b	tr|E9Q4K7|E9Q4K7_MOUSE Kinesin family member 13B OS=Mus musculus GN=Kif13b PE=1 SV=1;tr|A0A286YCV9|A0A286YCV9_MOUSE Kinesin family member 13B OS=Mus musculus GN=Kif13b PE=4 SV=1	3	19	19	18	13	13	14	13	13	14	13	13	13	16.5	16.5	15.9	204.57	1843	1843;1847;151	1.93	5	51	1										0	63.356	By MS/MS	By MS/MS	By MS/MS	0.30986	0.66389	14.196	51	24
A0A286YCW7;A0A286YD56;D3Z4E2;Q8CFV4	A0A286YCW7;A0A286YD56;D3Z4E2;Q8CFV4	2;2;2;2	2;2;2;2	2;2;2;2	Neuritin	Nrn1	tr|A0A286YCW7|A0A286YCW7_MOUSE Neuritin (Fragment) OS=Mus musculus GN=Nrn1 PE=4 SV=1;tr|A0A286YD56|A0A286YD56_MOUSE Neuritin OS=Mus musculus GN=Nrn1 PE=4 SV=1;tr|D3Z4E2|D3Z4E2_MOUSE Neuritin OS=Mus musculus GN=Nrn1 PE=1 SV=1;sp|Q8CFV4|NRN1_MOUSE Neuritin O	4	2	2	2	2	1	2	2	1	2	2	1	2	16.4	16.4	16.4	15.118	140	140;151;158;142	11											5		0.00044964	1.8492	By MS/MS	By matching	By MS/MS	1.4358	5.135	11.859	3	0
A0A286YCX6;E9PWG2;E9PY51	A0A286YCX6;E9PWG2;E9PY51	12;12;6	12;12;6	12;12;6		Trappc8	tr|A0A286YCX6|A0A286YCX6_MOUSE Trafficking protein particle complex 8 OS=Mus musculus GN=Trappc8 PE=4 SV=1;tr|E9PWG2|E9PWG2_MOUSE Trafficking protein particle complex 8 OS=Mus musculus GN=Trappc8 PE=1 SV=1;tr|E9PY51|E9PY51_MOUSE Trafficking protein particl	3	12	12	12	11	6	4	11	6	4	11	6	4	14.9	14.9	14.9	160.81	1436	1436;1437;822	1.27	19	7											0	238.33	By MS/MS	By MS/MS	By MS/MS	0.21397	0.56835	61.101	20	15
A0A286YD31;Q8BLV3	A0A286YD31;Q8BLV3	1;1	1;1	1;1	Sodium/hydrogen exchanger 7	Slc9a7	tr|A0A286YD31|A0A286YD31_MOUSE Sodium/hydrogen exchanger 7 (Fragment) OS=Mus musculus GN=Slc9a7 PE=4 SV=1;sp|Q8BLV3|SL9A7_MOUSE Sodium/hydrogen exchanger 7 OS=Mus musculus GN=Slc9a7 PE=1 SV=1	2	1	1	1	1	1	1	1	1	1	1	1	1	5.1	5.1	5.1	35.108	313	313;726	1.88	3	3	2										0.0006731	1.8301	By MS/MS	By MS/MS	By MS/MS	NaN	NaN	NaN	0	0
A0A286YDA2;A0A286YDT3;E9Q5C9;A0A286YDV7;A0A286YCD1	A0A286YDA2;A0A286YDT3;E9Q5C9;A0A286YDV7	7;7;7;7;1	7;7;7;7;1	7;7;7;7;1		Nolc1	tr|A0A286YDA2|A0A286YDA2_MOUSE Nucleolar and coiled-body phosphoprotein 1 OS=Mus musculus GN=Nolc1 PE=4 SV=1;tr|A0A286YDT3|A0A286YDT3_MOUSE Nucleolar and coiled-body phosphoprotein 1 OS=Mus musculus GN=Nolc1 PE=4 SV=1;sp|E9Q5C9|NOLC1_MOUSE Nucleolar and co	5	7	7	7	6	5	6	6	5	6	6	5	6	9.1	9.1	9.1	73.427	700	700;701;702;702;197	8.3						4	9	13	8	5	4		0	21.033	By MS/MS	By MS/MS	By MS/MS	0.56948	2.0099	13.685	38	5
A0A286YE10;Q9EP84;A0A286YDA5;O70293;Q8VEB1;A0A286YDZ5	A0A286YE10;Q9EP84;A0A286YDA5;O70293;Q8VEB1;A0A286YDZ5	2;2;2;2;2;1	2;2;2;2;2;1	2;2;2;2;2;1	G protein-coupled receptor kinase 6;G protein-coupled receptor kinase 5	Grk6;Grk5	tr|A0A286YE10|A0A286YE10_MOUSE G protein-coupled receptor kinase 6 OS=Mus musculus GN=Grk6 PE=4 SV=1;tr|Q9EP84|Q9EP84_MOUSE G protein-coupled receptor kinase OS=Mus musculus GN=Grk6 PE=1 SV=1;tr|A0A286YDA5|A0A286YDA5_MOUSE G protein-coupled receptor kinase	6	2	2	2	1	1	0	1	1	0	1	1	0	4.8	4.8	4.8	62.18	542	542;560;584;576;590;557	2	4			2									0.00045167	1.8796	By MS/MS	By MS/MS		1.0198	1.6381	NaN	1	1
A0A286YDB3;Q80XQ2	A0A286YDB3;Q80XQ2	3;3	3;3	3;3	TBC1 domain family member 5	Tbc1d5	tr|A0A286YDB3|A0A286YDB3_MOUSE TBC1 domain family member 5 OS=Mus musculus GN=Tbc1d5 PE=4 SV=1;sp|Q80XQ2|TBCD5_MOUSE TBC1 domain family member 5 OS=Mus musculus GN=Tbc1d5 PE=1 SV=2	2	3	3	3	1	2	1	1	2	1	1	2	1	7.5	7.5	7.5	94.017	837	837;815	3			4										0	5.2979	By MS/MS	By MS/MS	By MS/MS	0.55167	1.0625	24.734	2	0
A0A286YDC0;Q03147	A0A286YDC0;Q03147	1;1	1;1	1;1	Cyclin-dependent kinase 7	Cdk7	tr|A0A286YDC0|A0A286YDC0_MOUSE Cyclin-dependent kinase 7 OS=Mus musculus GN=Cdk7 PE=4 SV=1;sp|Q03147|CDK7_MOUSE Cyclin-dependent kinase 7 OS=Mus musculus GN=Cdk7 PE=1 SV=2	2	1	1	1	1	1	1	1	1	1	1	1	1	4.5	4.5	4.5	34.573	309	309;346	4.2	2					2	1						0	4.7635	By MS/MS	By MS/MS	By MS/MS	1.2796	2.9721	11.388	3	0
A0A286YDW7;A0A286YDD2;Q99LH2	A0A286YDW7;A0A286YDD2;Q99LH2	1;1;1	1;1;1	1;1;1	Phosphatidylserine synthase 1	Ptdss1	tr|A0A286YDW7|A0A286YDW7_MOUSE Phosphatidylserine synthase 1 OS=Mus musculus GN=Ptdss1 PE=4 SV=1;tr|A0A286YDD2|A0A286YDD2_MOUSE Phosphatidylserine synthase 1 OS=Mus musculus GN=Ptdss1 PE=4 SV=1;sp|Q99LH2|PTSS1_MOUSE Phosphatidylserine synthase 1 OS=Mus mus	3	1	1	1	1	0	0	1	0	0	1	0	0	11.6	11.6	11.6	10.928	95	95;106;473	1	1												0.0094644	1.0699	By MS/MS			0.27351	0.63766	NaN	1	1
A0A286YDF5;Q69ZN7;A0A286YCZ3;E9QL12;E9PXU9;A0A0N4SUJ2;E9Q423;A0A0N4SWH3;A0A0N4SWG7;A0A0N4SUN3;A0A0N4SVX9;A0A0N4SV63;Q9ESD7	A0A286YDF5;Q69ZN7;A0A286YCZ3	45;45;23;1;1;1;1;1;1;1;1;1;1	45;45;23;1;1;1;1;1;1;1;1;1;1	1;1;0;0;0;0;0;0;0;0;0;0;0	Myoferlin	Myof	tr|A0A286YDF5|A0A286YDF5_MOUSE Myoferlin OS=Mus musculus GN=Myof PE=4 SV=1;sp|Q69ZN7|MYOF_MOUSE Myoferlin OS=Mus musculus GN=Myof PE=1 SV=2;tr|A0A286YCZ3|A0A286YCZ3_MOUSE Myoferlin (Fragment) OS=Mus musculus GN=Myof PE=4 SV=1	13	45	45	1	38	32	40	38	32	40	1	0	1	29.7	29.7	0.7	234.52	2061	2061;2048;1307;2082;2083;2090;2099;2103;2103;2104;2114;2120;2090	1.8	121	135	21	15		3							0	323.31	By MS/MS	By MS/MS	By MS/MS	0.38417	0.95841	23.386	264	105
A0A286YDI8;G3X972;A0A286YD08	A0A286YDI8;G3X972	6;6;2	6;6;2	6;6;2		Sec24c	tr|A0A286YDI8|A0A286YDI8_MOUSE Sec24-related gene family, member C (S. cerevisiae) OS=Mus musculus GN=Sec24c PE=4 SV=1;tr|G3X972|G3X972_MOUSE SEC24 related gene family, member C (S. cerevisiae), isoform CRA_a OS=Mus musculus GN=Sec24c PE=1 SV=1	3	6	6	6	5	6	4	5	6	4	5	6	4	7.8	7.8	7.8	111.61	1020	1020;1096;174	2.14	10	4	14										0	28.339	By MS/MS	By MS/MS	By MS/MS	0.45204	1.0335	14.655	24	9
A0A286YDJ5;Q6AXC6;A0A286YDY6;A0A286YCB9	A0A286YDJ5;Q6AXC6;A0A286YDY6	3;3;2;1	3;3;2;1	3;3;2;1	Probable ATP-dependent RNA helicase DDX11	Ddx11	tr|A0A286YDJ5|A0A286YDJ5_MOUSE ATP-dependent DNA helicase DDX11 OS=Mus musculus GN=Ddx11 PE=4 SV=1;sp|Q6AXC6|DDX11_MOUSE ATP-dependent DNA helicase DDX11 OS=Mus musculus GN=Ddx11 PE=1 SV=1;tr|A0A286YDY6|A0A286YDY6_MOUSE ATP-dependent DNA helicase DDX11 OS=	4	3	3	3	0	3	0	0	3	0	0	3	0	5	5	5	101.97	906	906;880;393;168	3			3										0.0033827	1.4082		By MS/MS		2.2133	3.7831	38.966	2	2
A0A286YDK2;Q91VC9	A0A286YDK2;Q91VC9	2;2	2;2	2;2	Growth hormone-inducible transmembrane protein	Ghitm	tr|A0A286YDK2|A0A286YDK2_MOUSE Growth hormone-inducible transmembrane protein (Fragment) OS=Mus musculus GN=Ghitm PE=4 SV=1;sp|Q91VC9|GHITM_MOUSE Growth hormone-inducible transmembrane protein OS=Mus musculus GN=Ghitm PE=1 SV=1	2	2	2	2	2	2	1	2	2	1	2	2	1	9.6	9.6	9.6	21.695	198	198;346	1.12	7	1											0.0045891	1.3064	By MS/MS	By MS/MS	By MS/MS	1.6891	3.9642	47.269	8	1
A0A286YDL6;A0A286YCB8;Q5SVI3;Q68EG2;Q5SVJ0;P28652;F8WIS9	A0A286YDL6;A0A286YCB8	6;4;2;2;2;2;1	1;0;0;0;0;0;0	1;0;0;0;0;0;0			tr|A0A286YDL6|A0A286YDL6_MOUSE Calcium/calmodulin-dependent protein kinase type II subunit gamma (Fragment) OS=Mus musculus GN=Camk2g PE=4 SV=1;tr|A0A286YCB8|A0A286YCB8_MOUSE Calcium/calmodulin-dependent protein kinase type II subunit gamma (Fragment) OS=M	7	6	1	1	6	6	6	1	1	1	1	1	1	37.8	6.2	6.2	25.996	241	241;224;518;545;666;542;489	5					3								0.0010996	1.6786	By MS/MS	By MS/MS	By MS/MS	0.50072	1.2137	NaN	1	1
A0A286YDN1;Q8VC03	A0A286YDN1;Q8VC03	1;1	1;1	1;1	Echinoderm microtubule-associated protein-like 3	Eml3	tr|A0A286YDN1|A0A286YDN1_MOUSE Echinoderm microtubule-associated protein-like 3 OS=Mus musculus GN=Eml3 PE=4 SV=1;sp|Q8VC03|EMAL3_MOUSE Echinoderm microtubule-associated protein-like 3 OS=Mus musculus GN=Eml3 PE=1 SV=1	2	1	1	1	1	0	0	1	0	0	1	0	0	4	4	4	95.607	896	896;897	1	1												0	27.805	By MS/MS			NaN	NaN	NaN	0	0
A0A286YDS5;Q99KF1	A0A286YDS5;Q99KF1	2;2	2;2	2;2	Transmembrane emp24 domain-containing protein 9	Tmed9	tr|A0A286YDS5|A0A286YDS5_MOUSE Transmembrane emp24 domain-containing protein 9 OS=Mus musculus GN=Tmed9 PE=4 SV=1;sp|Q99KF1|TMED9_MOUSE Transmembrane emp24 domain-containing protein 9 OS=Mus musculus GN=Tmed9 PE=1 SV=2	2	2	2	2	2	1	1	2	1	1	2	1	1	11.5	11.5	11.5	24.597	209	209;235	8.12								7	1				0	6.2732	By MS/MS	By MS/MS	By MS/MS	0.22109	0.88914	70.909	7	6
A0A286YDT0;Q7TMY4;A0A286YEA7;A0A286YCS0;A0A286YCW5	A0A286YDT0;Q7TMY4;A0A286YEA7;A0A286YCS0	3;3;2;2;1	3;3;2;2;1	3;3;2;2;1	THO complex subunit 7 homolog	Thoc7	tr|A0A286YDT0|A0A286YDT0_MOUSE THO complex subunit 7 homolog (Fragment) OS=Mus musculus GN=Thoc7 PE=4 SV=1;sp|Q7TMY4|THOC7_MOUSE THO complex subunit 7 homolog OS=Mus musculus GN=Thoc7 PE=1 SV=2;tr|A0A286YEA7|A0A286YEA7_MOUSE THO complex subunit 7 homolog (	5	3	3	3	3	3	2	3	3	2	3	3	2	19.5	19.5	19.5	19.921	169	169;204;122;200;66	8.38								8	5				0	5.9332	By MS/MS	By MS/MS	By MS/MS	0.25613	0.88879	9.9606	12	3
A0A286YDU0;E9PYG6	A0A286YDU0;E9PYG6	1;1	1;1	1;1		Rasa1	tr|A0A286YDU0|A0A286YDU0_MOUSE RAS p21 protein activator 1 (Fragment) OS=Mus musculus GN=Rasa1 PE=4 SV=1;tr|E9PYG6|E9PYG6_MOUSE RAS p21 protein activator 1 OS=Mus musculus GN=Rasa1 PE=1 SV=1	2	1	1	1	1	1	0	1	1	0	1	1	0	2.2	2.2	2.2	56.782	497	497;1038	2.5	1		3										0.0002301	2.0295	By MS/MS	By MS/MS		0.58982	0.99802	38.567	3	3
A0A286YDX6;F8VQ75;Q9EQW7	A0A286YDX6;F8VQ75;Q9EQW7	2;2;2	1;1;1	1;1;1	Kinesin-like protein;Kinesin-like protein KIF13A	Kif13a	tr|A0A286YDX6|A0A286YDX6_MOUSE Kinesin-like protein KIF13A (Fragment) OS=Mus musculus GN=Kif13a PE=4 SV=1;tr|F8VQ75|F8VQ75_MOUSE Kinesin-like protein KIF13A OS=Mus musculus GN=Kif13a PE=1 SV=1;sp|Q9EQW7|KI13A_MOUSE Kinesin-like protein KIF13A OS=Mus muscul	3	2	1	1	1	0	2	1	0	1	1	0	1	2.8	1.6	1.6	117.31	1041	1041;1749;1749	2		2											0	4.8777	By MS/MS		By MS/MS	0.56443	1.0538	NaN	1	1
A0A286YDY4	A0A286YDY4	16	1	1			tr|A0A286YDY4|A0A286YDY4_MOUSE Band 4.1-like protein 3 (Fragment) OS=Mus musculus GN=Epb41l3 PE=4 SV=1	1	16	1	1	14	13	13	1	1	1	1	1	1	32.4	1.8	1.8	94.542	852	852	2.43	2		5										0.00022753	1.9406	By MS/MS	By MS/MS	By MS/MS	NaN	NaN	NaN	0	0
A0A286YE36;E9QAE4;O88491	A0A286YE36;E9QAE4;O88491	2;2;2	2;2;2	2;2;2	Histone-lysine N-methyltransferase;Histone-lysine N-methyltransferase, H3 lysine-36 and H4 lysine-20 specific	Nsd1	tr|A0A286YE36|A0A286YE36_MOUSE Histone-lysine N-methyltransferase, H3 lysine-36 and H4 lysine-20-specific OS=Mus musculus GN=Nsd1 PE=4 SV=1;tr|E9QAE4|E9QAE4_MOUSE Histone-lysine N-methyltransferase OS=Mus musculus GN=Nsd1 PE=1 SV=1;sp|O88491|NSD1_MOUSE His	3	2	2	2	1	0	1	1	0	1	1	0	1	1.3	1.3	1.3	284.04	2588	2588;2691;2588	8.5						1					1		0.0041911	1.3428	By MS/MS		By MS/MS	0.45916	1.4735	NaN	1	0
A0JNY3;Q8BUV3	A0JNY3;Q8BUV3	7;6	7;6	7;6	Gephyrin;Molybdopterin adenylyltransferase;Molybdopterin molybdenumtransferase	Gphn	tr|A0JNY3|A0JNY3_MOUSE Gephyrin OS=Mus musculus GN=Gphn PE=1 SV=1;sp|Q8BUV3|GEPH_MOUSE Gephyrin OS=Mus musculus GN=Gphn PE=1 SV=2	2	7	7	7	5	5	6	5	5	6	5	5	6	14.2	14.2	14.2	83.665	772	772;769	3.21	1		21	5		1							0	62.342	By MS/MS	By MS/MS	By MS/MS	0.34295	0.82812	7.0664	28	14
A1BN54;Q7TPR4;Q9JI91;O88990	A1BN54;Q7TPR4	22;22;4;4	15;15;1;0	15;15;1;0	Alpha-actinin-1	Actn1	tr|A1BN54|A1BN54_MOUSE Alpha actinin 1a OS=Mus musculus GN=Actn1 PE=1 SV=1;sp|Q7TPR4|ACTN1_MOUSE Alpha-actinin-1 OS=Mus musculus GN=Actn1 PE=1 SV=1	4	22	15	15	21	21	20	15	14	14	15	14	14	37.2	28	28	102.72	887	887;892;894;900	3.05	16	16	133	26	13	2							0	323.31	By MS/MS	By MS/MS	By MS/MS	0.42259	1.1342	10.577	194	77
A1L341;Q61214;A9C478;A9C477;Q9Z188	A1L341;Q61214;A9C478	3;3;2;1;1	3;3;2;1;1	3;3;2;1;1	Dual specificity tyrosine-phosphorylation-regulated kinase 1A	Dyrk1a	tr|A1L341|A1L341_MOUSE Dual-specificity tyrosine-phosphorylation-regulated kinase 1A OS=Mus musculus GN=Dyrk1a PE=1 SV=1;sp|Q61214|DYR1A_MOUSE Dual specificity tyrosine-phosphorylation-regulated kinase 1A OS=Mus musculus GN=Dyrk1a PE=1 SV=1;tr|A9C478|A9C47	5	3	3	3	3	2	2	3	2	2	3	2	2	5.7	5.7	5.7	84.466	754	754;763;181;110;629	1.9	7			3									0	63.69	By MS/MS	By MS/MS	By MS/MS	0.65952	1.3062	44.953	8	5
A1L3S7;Q8VHR5;A0A0U1RNM2	A1L3S7;Q8VHR5	6;6;2	6;6;2	6;6;2	Transcriptional repressor p66-beta	Gatad2b	tr|A1L3S7|A1L3S7_MOUSE Gatad2b protein OS=Mus musculus GN=Gatad2b PE=1 SV=1;sp|Q8VHR5|P66B_MOUSE Transcriptional repressor p66-beta OS=Mus musculus GN=Gatad2b PE=1 SV=1	3	6	6	6	2	5	4	2	5	4	2	5	4	18	18	18	63.638	578	578;594;263	4.06				17	1								0	32.087	By MS/MS	By MS/MS	By MS/MS	1.606	3.7563	24.924	15	3
A2A3Z2;Q8BN78	A2A3Z2;Q8BN78	2;2	2;2	2;2	Transcriptional regulator Kaiso	Zbtb33	tr|A2A3Z2|A2A3Z2_MOUSE Transcriptional regulator Kaiso (Fragment) OS=Mus musculus GN=Zbtb33 PE=1 SV=1;sp|Q8BN78|KAISO_MOUSE Transcriptional regulator Kaiso OS=Mus musculus GN=Zbtb33 PE=1 SV=1	2	2	2	2	2	2	1	2	2	1	2	2	1	5.5	5.5	5.5	67.955	617	617;671	1	8												0	14.964	By MS/MS	By MS/MS	By MS/MS	2.7817	4.619	4.4727	2	2
A2A432;E9PXY1;J3QJX0	A2A432;E9PXY1;J3QJX0	22;21;12	22;21;12	18;17;12	Cullin-4B	Cul4b	sp|A2A432|CUL4B_MOUSE Cullin-4B OS=Mus musculus GN=Cul4b PE=1 SV=1;tr|E9PXY1|E9PXY1_MOUSE Cullin-4B OS=Mus musculus GN=Cul4b PE=1 SV=2;tr|J3QJX0|J3QJX0_MOUSE Cullin-4B OS=Mus musculus GN=Cul4b PE=1 SV=1	3	22	22	18	15	17	16	15	17	16	13	15	13	31.4	31.4	26.2	110.7	970	970;896;552	2.67	12	5	47	6									0	82.743	By MS/MS	By MS/MS	By MS/MS	0.55183	1.2449	22.049	59	12
A2A468;Q05BA5;O09000	A2A468;Q05BA5;O09000	4;4;4	4;4;4	4;4;4	Nuclear receptor coactivator 3	Ncoa3	tr|A2A468|A2A468_MOUSE Nuclear receptor coactivator 3 OS=Mus musculus GN=Ncoa3 PE=1 SV=1;tr|Q05BA5|Q05BA5_MOUSE Nuclear receptor coactivator 3 OS=Mus musculus GN=Ncoa3 PE=1 SV=1;sp|O09000|NCOA3_MOUSE Nuclear receptor coactivator 3 OS=Mus musculus GN=Ncoa3	3	4	4	4	1	4	2	1	4	2	1	4	2	4.1	4.1	4.1	151.82	1402	1402;1403;1398	2.11		8	1										0	14.417	By MS/MS	By MS/MS	By MS/MS	2.8049	5.5682	66.525	9	5
Q3UH28;Q3U1M7;A2A483;E9Q8D1;A2A482;A2A484;A2A485;A2A486;A2A481;A2A480	Q3UH28;Q3U1M7;A2A483;E9Q8D1;A2A482;A2A484;A2A485	6;6;6;6;6;6;5;1;1;1	6;6;6;6;6;6;5;1;1;1	6;6;6;6;6;6;5;1;1;1		Zmynd8	tr|Q3UH28|Q3UH28_MOUSE Zinc finger, MYND-type-containing 8 OS=Mus musculus GN=Zmynd8 PE=1 SV=1;tr|Q3U1M7|Q3U1M7_MOUSE Zinc finger, MYND-type-containing 8 OS=Mus musculus GN=Zmynd8 PE=1 SV=1;tr|A2A483|A2A483_MOUSE Zinc finger, MYND-type-containing 8 OS=Mus	10	6	6	6	3	5	3	3	5	3	3	5	3	9.4	9.4	9.4	127.29	1154	1154;1174;1179;1199;1206;1235;1094;191;472;492	2		15											0	105.79	By MS/MS	By MS/MS	By MS/MS	0.63309	1.0134	15.678	9	6
A2A4A1	A2A4A1	2	2	2		Dnajc24	tr|A2A4A1|A2A4A1_MOUSE DnaJ homolog subfamily C member 24 OS=Mus musculus GN=Dnajc24 PE=1 SV=1	1	2	2	2	1	2	1	1	2	1	1	2	1	5.4	5.4	5.4	16.922	148	148	9.8									1	4			0.0021584	1.5587	By MS/MS	By MS/MS	By MS/MS	1.0716	3.4141	19.475	5	2
A2A4A6;Q62077;G3UXP4;G3V016;F6SLL0	A2A4A6;Q62077	10;10;2;1;1	10;10;2;1;1	10;10;2;1;1	Phosphoinositide phospholipase C;1-phosphatidylinositol 4,5-bisphosphate phosphodiesterase gamma-1	Plcg1	tr|A2A4A6|A2A4A6_MOUSE Phosphoinositide phospholipase C OS=Mus musculus GN=Plcg1 PE=1 SV=1;sp|Q62077|PLCG1_MOUSE 1-phosphatidylinositol 4,5-bisphosphate phosphodiesterase gamma-1 OS=Mus musculus GN=Plcg1 PE=1 SV=2	5	10	10	10	6	6	8	6	6	8	6	6	8	13.6	13.6	13.6	148.53	1290	1290;1302;513;110;132	2.12	9	12	13										0	27.349	By MS/MS	By MS/MS	By MS/MS	0.71716	1.6152	14.204	30	8
A2A4J3;P61290;A2A4J1	A2A4J3;P61290;A2A4J1	5;5;4	5;5;4	5;5;4	Proteasome activator complex subunit 3	Psme3	tr|A2A4J3|A2A4J3_MOUSE Proteasome activator complex subunit 3 (Fragment) OS=Mus musculus GN=Psme3 PE=1 SV=1;sp|P61290|PSME3_MOUSE Proteasome activator complex subunit 3 OS=Mus musculus GN=Psme3 PE=1 SV=1;tr|A2A4J1|A2A4J1_MOUSE Proteasome activator complex	3	5	5	5	5	4	5	5	4	5	5	4	5	29.9	29.9	29.9	17.759	154	154;254;203	7.21							15	4					0	8.2884	By MS/MS	By MS/MS	By MS/MS	0.60238	1.9277	13.15	19	1
Q05BC8;A2A4N5;A2A4N8;A2A4N7;K3W4P1;P97432	Q05BC8;A2A4N5;A2A4N8;A2A4N7;K3W4P1;P97432	2;2;2;2;2;2	2;2;2;2;2;2	2;2;2;2;2;2	Next to BRCA1 gene 1 protein	Nbr1	tr|Q05BC8|Q05BC8_MOUSE Nbr1 protein OS=Mus musculus GN=Nbr1 PE=1 SV=1;tr|A2A4N5|A2A4N5_MOUSE Next to BRCA1 gene 1 protein OS=Mus musculus GN=Nbr1 PE=1 SV=1;tr|A2A4N8|A2A4N8_MOUSE Next to BRCA1 gene 1 protein OS=Mus musculus GN=Nbr1 PE=1 SV=1;tr|A2A4N7|A2A4	6	2	2	2	1	2	0	1	2	0	1	2	0	2.7	2.7	2.7	98.815	888	888;906;951;963;988;988	3			4										0.0061945	1.238	By MS/MS	By MS/MS		2.6069	5.0961	61.697	2	2
A2A4N9;A2A4P0	A2A4N9;A2A4P0	2;2	2;2	2;2	ATP-dependent RNA helicase DHX8	Dhx8	tr|A2A4N9|A2A4N9_MOUSE ATP-dependent RNA helicase DHX8 (Fragment) OS=Mus musculus GN=Dhx8 PE=1 SV=8;sp|A2A4P0|DHX8_MOUSE ATP-dependent RNA helicase DHX8 OS=Mus musculus GN=Dhx8 PE=2 SV=1	2	2	2	2	2	1	1	2	1	1	2	1	1	2.5	2.5	2.5	134.36	1174	1174;1244	1.8	4	4	2										0	16.473	By MS/MS	By MS/MS	By MS/MS	1.2195	2.2694	28.939	9	4
A2A4Z1;Q9D1C1	A2A4Z1;Q9D1C1	4;4	4;4	4;4	Ubiquitin-conjugating enzyme E2 C	Ube2c	tr|A2A4Z1|A2A4Z1_MOUSE Ubiquitin-conjugating enzyme E2 C OS=Mus musculus GN=Ube2c PE=1 SV=1;sp|Q9D1C1|UBE2C_MOUSE Ubiquitin-conjugating enzyme E2 C OS=Mus musculus GN=Ube2c PE=1 SV=1	2	4	4	4	3	3	4	3	3	4	3	3	4	36.3	36.3	36.3	18.474	171	171;179	9								3	12	3			0	6.5105	By MS/MS	By MS/MS	By MS/MS	6.0169	21.938	6.1019	15	10
A2A5R2;F6YCJ0	A2A5R2	20;3	20;3	15;1	Brefeldin A-inhibited guanine nucleotide-exchange protein 2	Arfgef2	sp|A2A5R2|BIG2_MOUSE Brefeldin A-inhibited guanine nucleotide-exchange protein 2 OS=Mus musculus GN=Arfgef2 PE=1 SV=1	2	20	20	15	15	12	17	15	12	17	11	10	13	15.1	15.1	11.4	202.24	1792	1792;283	1.87	29	46	3	2	1	2							0	85.374	By MS/MS	By MS/MS	By MS/MS	0.41734	0.89059	33.217	69	27
A2A5R8;Q9DBE7;A2A5S3;Q9Z108;V9GX87	A2A5R8;Q9DBE7;A2A5S3;Q9Z108;V9GX87	6;6;6;6;3	6;6;6;6;3	6;6;6;6;3	Double-stranded RNA-binding protein Staufen homolog 1	Stau1	tr|A2A5R8|A2A5R8_MOUSE Double-stranded RNA-binding protein Staufen homolog 1 OS=Mus musculus GN=Stau1 PE=1 SV=1;tr|Q9DBE7|Q9DBE7_MOUSE Double-stranded RNA-binding protein Staufen homolog 1 OS=Mus musculus GN=Stau1 PE=1 SV=1;tr|A2A5S3|A2A5S3_MOUSE Double-st	5	6	6	6	4	6	3	4	6	3	4	6	3	20.6	20.6	20.6	53.746	485	485;489;495;487;436	4.81				5	15	1							0	23.112	By MS/MS	By MS/MS	By MS/MS	1.755	4.4165	24.324	20	2
A2A5V3;A2A5V2;S4R2D3;P55194;A2A5V1;S4R2T6	A2A5V3;A2A5V2;S4R2D3;P55194;A2A5V1;S4R2T6	2;2;2;2;1;1	2;2;2;2;1;1	2;2;2;2;1;1	SH3 domain-binding protein 1	Sh3bp1	tr|A2A5V3|A2A5V3_MOUSE SH3 domain-binding protein 1 OS=Mus musculus GN=Sh3bp1 PE=1 SV=1;tr|A2A5V2|A2A5V2_MOUSE SH3 domain-binding protein 1 OS=Mus musculus GN=Sh3bp1 PE=1 SV=1;tr|S4R2D3|S4R2D3_MOUSE SH3 domain-binding protein 1 OS=Mus musculus GN=Sh3bp1 PE	6	2	2	2	0	2	1	0	2	1	0	2	1	4.8	4.8	4.8	64.462	582	582;584;587;680;55;209	4				4									0	2.1395		By MS/MS	By MS/MS	0.40012	0.90064	12.296	3	1
A2A654;E9Q6A7;A2A655;A2A653	A2A654;E9Q6A7;A2A655	14;13;13;2	14;13;13;2	14;13;13;2		Bptf	tr|A2A654|A2A654_MOUSE Bromodomain PHD finger transcription factor OS=Mus musculus GN=Bptf PE=1 SV=1;tr|E9Q6A7|E9Q6A7_MOUSE Bromodomain PHD finger transcription factor OS=Mus musculus GN=Bptf PE=1 SV=1;tr|A2A655|A2A655_MOUSE Bromodomain PHD finger transcri	4	14	14	14	11	11	10	11	11	10	11	11	10	7.7	7.7	7.7	333.22	3036	3036;2921;2973;289	1.25	33	11											0	33.067	By MS/MS	By MS/MS	By MS/MS	1.0807	2.46	22.074	40	14
A2A6A1	A2A6A1	2	2	2	G patch domain-containing protein 8	Gpatch8	sp|A2A6A1|GPTC8_MOUSE G patch domain-containing protein 8 OS=Mus musculus GN=Gpatch8 PE=1 SV=1	1	2	2	2	0	0	2	0	0	2	0	0	2	2.1	2.1	2.1	164.99	1505	1505	3.5		1			1								0	3.0006			By MS/MS	0.64321	1.5525	NaN	1	0
A2A6M1;Q9CZ28	A2A6M1;Q9CZ28	3;3	3;3	3;3	Vacuolar-sorting protein SNF8	Snf8	tr|A2A6M1|A2A6M1_MOUSE Vacuolar-sorting protein SNF8 OS=Mus musculus GN=Snf8 PE=1 SV=1;sp|Q9CZ28|SNF8_MOUSE Vacuolar-sorting protein SNF8 OS=Mus musculus GN=Snf8 PE=1 SV=1	2	3	3	3	2	3	2	2	3	2	2	3	2	17.2	17.2	17.2	25.968	233	233;258	7.78							2	7					0	3.7094	By MS/MS	By MS/MS	By MS/MS	0.23363	0.97582	13.389	9	2
A2A6Q5;Q8R568	A2A6Q5	3;1	3;1	3;1	Cell division cycle protein 27 homolog	Cdc27	sp|A2A6Q5|CDC27_MOUSE Cell division cycle protein 27 homolog OS=Mus musculus GN=Cdc27 PE=1 SV=1	2	3	3	3	2	2	3	2	2	3	2	2	3	7	7	7	91.841	825	825;399	1.55	7	2	2										0	32.646	By MS/MS	By MS/MS	By MS/MS	1.3718	2.9965	7.4969	9	1
A2A6U3;Q80UG5;A2A6U5;A8Y5D3	A2A6U3;Q80UG5;A2A6U5	12;12;8;1	12;12;8;1	12;12;8;1	Septin-9	2009-09-01	tr|A2A6U3|A2A6U3_MOUSE Septin-9 OS=Mus musculus GN=Sept9 PE=1 SV=1;sp|Q80UG5|SEPT9_MOUSE Septin-9 OS=Mus musculus GN=Sept9 PE=1 SV=1;tr|A2A6U5|A2A6U5_MOUSE Septin-9 (Fragment) OS=Mus musculus GN=Sept9 PE=1 SV=1	4	12	12	12	9	10	8	9	10	8	9	10	8	25.5	25.5	25.5	63.772	565	565;583;242;74	4.35	2			30	7	6	1						0	43.819	By MS/MS	By MS/MS	By MS/MS	0.38854	1.1252	19.885	43	9
F6VYE2;A2A791	F6VYE2;A2A791	8;8	8;8	8;8	Zinc finger MYM-type protein 4	Zmym4	tr|F6VYE2|F6VYE2_MOUSE Zinc finger MYM-type protein 4 (Fragment) OS=Mus musculus GN=Zmym4 PE=1 SV=1;sp|A2A791|ZMYM4_MOUSE Zinc finger MYM-type protein 4 OS=Mus musculus GN=Zmym4 PE=1 SV=1	2	8	8	8	6	4	7	6	4	7	6	4	7	12.1	12.1	12.1	134.2	1209	1209;1549	1.24	17	3	1										0	199.04	By MS/MS	By MS/MS	By MS/MS	1.0566	2.6982	20.627	14	4
A2A7A8;A2A7A7;Q8CFX1	A2A7A8;A2A7A7;Q8CFX1	4;4;4	4;4;4	4;4;4	GDH/6PGL endoplasmic bifunctional protein;Glucose 1-dehydrogenase;6-phosphogluconolactonase	H6pd	tr|A2A7A8|A2A7A8_MOUSE GDH/6PGL endoplasmic bifunctional protein (Fragment) OS=Mus musculus GN=H6pd PE=1 SV=8;tr|A2A7A7|A2A7A7_MOUSE GDH/6PGL endoplasmic bifunctional protein OS=Mus musculus GN=H6pd PE=1 SV=1;sp|Q8CFX1|G6PE_MOUSE GDH/6PGL endoplasmic bifun	3	4	4	4	3	2	3	3	2	3	3	2	3	25.1	25.1	25.1	19.149	171	171;797;789	2.8	2		6	2									0	2.6181	By MS/MS	By MS/MS	By MS/MS	0.32074	0.76308	86.731	10	7
E9Q532;A2A7F4	E9Q532;A2A7F4	3;3	3;3	3;3		Rlf	tr|E9Q532|E9Q532_MOUSE Rearranged L-myc fusion sequence OS=Mus musculus GN=Rlf PE=1 SV=1;tr|A2A7F4|A2A7F4_MOUSE MCG122876 OS=Mus musculus GN=Rlf PE=1 SV=1	2	3	3	3	0	3	1	0	3	1	0	3	1	3.2	3.2	3.2	206.28	1808	1808;1918	2		5											0	53.101		By MS/MS	By MS/MS	NaN	NaN	NaN	0	0
A2A7G9;A2A7H1;Z4YN00;Q9QZN4;A2A7H3	A2A7G9;A2A7H1;Z4YN00;Q9QZN4;A2A7H3	2;2;2;2;1	2;2;2;2;1	2;2;2;2;1	F-box only protein 6	Fbxo6	tr|A2A7G9|A2A7G9_MOUSE F-box only protein 6 (Fragment) OS=Mus musculus GN=Fbxo6 PE=1 SV=1;tr|A2A7H1|A2A7H1_MOUSE F-box only protein 6 (Fragment) OS=Mus musculus GN=Fbxo6 PE=1 SV=1;tr|Z4YN00|Z4YN00_MOUSE F-box only protein 6 (Fragment) OS=Mus musculus GN=Fb	5	2	2	2	2	1	1	2	1	1	2	1	1	8.8	8.8	8.8	26.59	228	228;237;265;295;64	7							5						0.0027813	1.5032	By MS/MS	By MS/MS	By MS/MS	0.90892	2.8995	19.581	4	0
A2A7S7;Q91WQ3;F6VXZ2	A2A7S7;Q91WQ3	16;16;2	16;16;2	16;16;2	Tyrosine--tRNA ligase;Tyrosine--tRNA ligase, cytoplasmic;Tyrosine--tRNA ligase, cytoplasmic, N-terminally processed	Yars	tr|A2A7S7|A2A7S7_MOUSE Tyrosine--tRNA ligase OS=Mus musculus GN=Yars PE=1 SV=1;sp|Q91WQ3|SYYC_MOUSE Tyrosine--tRNA ligase, cytoplasmic OS=Mus musculus GN=Yars PE=1 SV=3	3	16	16	16	13	15	10	13	15	10	13	15	10	36.7	36.7	36.7	63.001	564	564;528;129	4.54				26	31								0	91.169	By MS/MS	By MS/MS	By MS/MS	0.23002	0.69065	9.1008	54	21
A2A815;A2A813;Q99LX0;A2A817;A2A816	A2A815;A2A813;Q99LX0;A2A817;A2A816	5;5;5;4;4	5;5;5;4;4	5;5;5;4;4	Protein deglycase DJ-1	Park7	tr|A2A815|A2A815_MOUSE Protein/nucleic acid deglycase DJ-1 (Fragment) OS=Mus musculus GN=Park7 PE=1 SV=8;tr|A2A813|A2A813_MOUSE Protein/nucleic acid deglycase DJ-1 OS=Mus musculus GN=Park7 PE=1 SV=1;sp|Q99LX0|PARK7_MOUSE Protein/nucleic acid deglycase DJ-1	5	5	5	5	5	4	3	5	4	3	5	4	3	63	63	63	14.243	135	135;175;189;84;125	8.59								16	20	1			0	16.093	By MS/MS	By MS/MS	By MS/MS	0.1654	0.56237	14.002	34	25
A2A841;P48193;A2A839;A2A838;A2A842;F7BUB8;F6S4K9;F7CR30;A2AD32	A2A841;P48193;A2A839;A2A838;A2A842;F7BUB8;F6S4K9;F7CR30	6;6;5;5;5;4;4;3;2	4;4;3;3;3;2;2;1;2	4;4;3;3;3;2;2;1;2	Protein 4.1	Epb4.1;Epb41	tr|A2A841|A2A841_MOUSE Protein 4.1 OS=Mus musculus GN=Epb41 PE=1 SV=1;sp|P48193|41_MOUSE Protein 4.1 OS=Mus musculus GN=Epb41 PE=1 SV=2;tr|A2A839|A2A839_MOUSE Protein 4.1 OS=Mus musculus GN=Epb41 PE=1 SV=1;tr|A2A838|A2A838_MOUSE Protein 4.1 (Fragment) OS=M	9	6	4	4	2	6	5	1	4	4	1	4	4	8.7	6.4	6.4	97.239	869	869;858;639;667;769;250;375;197;715	2.38	4		9										0	14.3	By MS/MS	By MS/MS	By MS/MS	0.69185	1.2565	16.589	9	6
A2A848;Q9R0H0	A2A848;Q9R0H0	2;2	2;2	2;2	Peroxisomal acyl-coenzyme A oxidase 1	Acox1	tr|A2A848|A2A848_MOUSE Peroxisomal acyl-coenzyme A oxidase 1 (Fragment) OS=Mus musculus GN=Acox1 PE=1 SV=1;sp|Q9R0H0|ACOX1_MOUSE Peroxisomal acyl-coenzyme A oxidase 1 OS=Mus musculus GN=Acox1 PE=1 SV=5	2	2	2	2	2	2	2	2	2	2	2	2	2	3.8	3.8	3.8	70.03	625	625;661	6.91				2	2	1		2	4				0	10.565	By MS/MS	By MS/MS	By MS/MS	0.79283	2.4076	12.504	9	1
A2A8E2;Q8BHG2;B7ZC72;B7ZC71	A2A8E2;Q8BHG2;B7ZC72;B7ZC71	2;2;1;1	2;2;1;1	2;2;1;1	UPF0587 protein C1orf123 homolog	0610037L13Rik	tr|A2A8E2|A2A8E2_MOUSE RIKEN cDNA 0610037L13 gene OS=Mus musculus GN=0610037L13Rik PE=1 SV=1;sp|Q8BHG2|CA123_MOUSE UPF0587 protein C1orf123 homolog OS=Mus musculus PE=1 SV=1;tr|B7ZC72|B7ZC72_MOUSE RIKEN cDNA 0610037L13 gene OS=Mus musculus GN=0610037L13Rik	4	2	2	2	2	2	2	2	2	2	2	2	2	23.2	23.2	23.2	15.783	138	138;160;153;155	9									7				0	2.1037	By MS/MS	By matching	By MS/MS	0.2859	0.97896	9.276	6	0
A8Y5G5;A2A8R0	A8Y5G5;A2A8R0	1;1	1;1	1;1		Zfyve9	tr|A8Y5G5|A8Y5G5_MOUSE Zinc finger, FYVE domain-containing 9 OS=Mus musculus GN=Zfyve9 PE=1 SV=1;tr|A2A8R0|A2A8R0_MOUSE MCG17975 OS=Mus musculus GN=Zfyve9 PE=1 SV=1	2	1	1	1	1	1	1	1	1	1	1	1	1	1.3	1.3	1.3	146.33	1338	1338;1397	1.25	3	1											0.0047738	1.2769	By matching	By MS/MS	By matching	0.97161	2.367	34.738	4	0
A2A8T9;Q6PCQ6;Q8BGQ6	A2A8T9;Q6PCQ6;Q8BGQ6	1;1;1	1;1;1	1;1;1	EF-hand calcium-binding domain-containing protein 14	Efcab14	tr|A2A8T9|A2A8T9_MOUSE EF-hand calcium-binding domain-containing protein 14 OS=Mus musculus GN=Efcab14 PE=1 SV=1;tr|Q6PCQ6|Q6PCQ6_MOUSE EF-hand calcium-binding domain-containing protein 14 OS=Mus musculus GN=Efcab14 PE=1 SV=1;sp|Q8BGQ6|EFC14_MOUSE EF-hand	3	1	1	1	1	1	1	1	1	1	1	1	1	4	4	4	46.492	420	420;529;484	4				3									0	4.255	By MS/MS	By MS/MS	By MS/MS	3.3228	7.4541	38.7	3	0
A2A8U2	A2A8U2	1	1	1	Transmembrane protein 201	Tmem201	sp|A2A8U2|TM201_MOUSE Transmembrane protein 201 OS=Mus musculus GN=Tmem201 PE=1 SV=1	1	1	1	1	1	1	1	1	1	1	1	1	1	2.1	2.1	2.1	72.499	664	664	6						3							0	2.9596	By matching	By MS/MS	By matching	0.26586	0.68355	8.0552	3	0
E9QKA4;A2A8V8;A2A8V9;E9PUK6;Q52KI8;A2A983;F6T4M4;F7BWM1	E9QKA4;A2A8V8;A2A8V9;E9PUK6;Q52KI8;A2A983	3;3;3;3;3;2;1;1	3;3;3;3;3;2;1;1	3;3;3;3;3;2;1;1	Serine/arginine repetitive matrix protein 1	Srrm1	tr|E9QKA4|E9QKA4_MOUSE Serine/arginine repetitive matrix protein 1 OS=Mus musculus GN=Srrm1 PE=1 SV=1;tr|A2A8V8|A2A8V8_MOUSE Serine/arginine repetitive matrix protein 1 OS=Mus musculus GN=Srrm1 PE=1 SV=1;tr|A2A8V9|A2A8V9_MOUSE Serine/arginine repetitive ma	8	3	3	3	3	3	2	3	3	2	3	3	2	5.2	5.2	5.2	101.16	897	897;909;918;923;946;198;140;239	6		2	3	3	7	8	4	5	4	1			0	43.049	By MS/MS	By MS/MS	By MS/MS	0.2257	0.71385	4.519	35	23
A2A9F7;Q8VEJ1	A2A9F7;Q8VEJ1	1;1	1;1	1;1	GPN-loop GTPase 2	Gpn2	tr|A2A9F7|A2A9F7_MOUSE GPN-loop GTPase 2 OS=Mus musculus GN=Gpn2 PE=1 SV=1;sp|Q8VEJ1|GPN2_MOUSE GPN-loop GTPase 2 OS=Mus musculus GN=Gpn2 PE=2 SV=2	2	1	1	1	1	1	1	1	1	1	1	1	1	7.3	7.3	7.3	31.814	287	287;310	7.25							3	1					0.0027748	1.4911	By MS/MS	By MS/MS	By MS/MS	0.42697	1.0685	19.147	4	2
A2A9I0;O35166	A2A9I0;O35166	1;1	1;1	1;1	Golgi SNAP receptor complex member 2	Gosr2	tr|A2A9I0|A2A9I0_MOUSE Golgi SNAP receptor complex member 2 OS=Mus musculus GN=Gosr2 PE=1 SV=1;sp|O35166|GOSR2_MOUSE Golgi SNAP receptor complex member 2 OS=Mus musculus GN=Gosr2 PE=1 SV=2	2	1	1	1	1	1	1	1	1	1	1	1	1	6.1	6.1	6.1	19.571	165	165;212	8.25								3	1				0.0092798	1.0815	By MS/MS	By MS/MS	By MS/MS	0.5695	2.1486	8.8119	4	1
A2A9I2;A7XV14	A2A9I2;A7XV14	1;1	1;1	1;1	Selection and upkeep of intraepithelial T-cells protein 11	Skint11	tr|A2A9I2|A2A9I2_MOUSE Selection and upkeep of intraepithelial T-cells protein 11 OS=Mus musculus GN=Skint11 PE=4 SV=1;sp|A7XV14|SKI11_MOUSE Selection and upkeep of intraepithelial T-cells protein 11 OS=Mus musculus GN=Skint11 PE=2 SV=1	2	1	1	1	0	0	1	0	0	1	0	0	1	12.7	12.7	12.7	19.966	173	173;364	11											1		0.0088943	1.0929			By MS/MS	NaN	NaN	NaN	0	0
A6PWC3;A2A9Q2;Q8BHG1;Q3V3G9	A6PWC3;A2A9Q2;Q8BHG1	12;12;12;4	12;12;12;4	12;12;12;4	Nardilysin	Nrd1	tr|A6PWC3|A6PWC3_MOUSE Nardilysin, N-arginine dibasic convertase, NRD convertase 1 OS=Mus musculus GN=Nrd1 PE=1 SV=1;tr|A2A9Q2|A2A9Q2_MOUSE Nardilysin, N-arginine dibasic convertase, NRD convertase 1 OS=Mus musculus GN=Nrd1 PE=1 SV=1;sp|Q8BHG1|NRDC_MOUSE N	4	12	12	12	11	10	10	11	10	10	11	10	10	15.7	15.7	15.7	127.77	1117	1117;1229;1161;395	2.22	24	13	41										0	95.356	By MS/MS	By MS/MS	By MS/MS	0.51599	1.1713	18.289	70	35
A2A9R3	A2A9R3	8	8	8		Mageb4	sp|A2A9R3|MAGB4_MOUSE Melanoma-associated antigen B4 OS=Mus musculus GN=Mageb4 PE=1 SV=1	1	8	8	8	6	7	7	6	7	7	6	7	7	30.9	30.9	30.9	60.922	556	556	4.25				27	9								0	80.431	By MS/MS	By MS/MS	By MS/MS	0.45392	1.4066	21.899	27	10
A2A9W1;A2A9W3;Q3UBZ5	A2A9W1;A2A9W3;Q3UBZ5	2;2;2	2;2;2	2;2;2	MIF4G domain-containing protein	Mif4gd	tr|A2A9W1|A2A9W1_MOUSE MIF4G domain-containing protein (Fragment) OS=Mus musculus GN=Mif4gd PE=1 SV=1;tr|A2A9W3|A2A9W3_MOUSE MIF4G domain-containing protein OS=Mus musculus GN=Mif4gd PE=1 SV=1;sp|Q3UBZ5|MI4GD_MOUSE MIF4G domain-containing protein OS=Mus mu	3	2	2	2	1	1	1	1	1	1	1	1	1	13.6	13.6	13.6	18.658	162	162;203;222	8.25								3	1				0	3.5696	By MS/MS	By MS/MS	By MS/MS	0.21695	0.79796	12.76	3	1
A2A9W7;Q8BMI3;S4R2D2;A2A9W5	A2A9W7;Q8BMI3;S4R2D2;A2A9W5	4;4;3;2	3;3;2;1	3;3;2;1	ADP-ribosylation factor-binding protein GGA3	Gga3	tr|A2A9W7|A2A9W7_MOUSE ADP-ribosylation factor-binding protein GGA3 OS=Mus musculus GN=Gga3 PE=1 SV=1;sp|Q8BMI3|GGA3_MOUSE ADP-ribosylation factor-binding protein GGA3 OS=Mus musculus GN=Gga3 PE=1 SV=2;tr|S4R2D2|S4R2D2_MOUSE ADP-ribosylation factor-binding	4	4	3	3	2	3	3	1	2	3	1	2	3	9.8	8.4	8.4	70.192	640	640;718;595;117	3.67			3	6									0	66.928	By MS/MS	By MS/MS	By MS/MS	0.56787	1.2093	1.6829	8	2
A2A9X5;Q9JM14	A2A9X5;Q9JM14	2;2	2;2	2;2	5(3)-deoxyribonucleotidase, cytosolic type	Nt5c	tr|A2A9X5|A2A9X5_MOUSE 5(3)-deoxyribonucleotidase, cytosolic type OS=Mus musculus GN=Nt5c PE=1 SV=1;sp|Q9JM14|NT5C_MOUSE 5(3)-deoxyribonucleotidase, cytosolic type OS=Mus musculus GN=Nt5c PE=1 SV=1	2	2	2	2	2	1	1	2	1	1	2	1	1	12.9	12.9	12.9	21.939	194	194;200	8.25								3	1				0.0073454	1.1649	By MS/MS	By MS/MS	By MS/MS	0.35122	0.87245	9.8043	2	2
A2AA71;Q3U2P1;A2AA72	A2AA71;Q3U2P1	3;3;1	3;3;1	3;3;1	Protein transport protein Sec24A	Sec24a	tr|A2AA71|A2AA71_MOUSE Protein transport protein Sec24A OS=Mus musculus GN=Sec24a PE=1 SV=1;sp|Q3U2P1|SC24A_MOUSE Protein transport protein Sec24A OS=Mus musculus GN=Sec24a PE=1 SV=1	3	3	3	3	3	3	2	3	3	2	3	3	2	4.5	4.5	4.5	118.65	1089	1089;1090;591	2.08	6		7										0	13.085	By MS/MS	By MS/MS	By MS/MS	0.55296	1.0364	26.556	10	6
A2AAN0;O35250;A2AAN3;A2AAN4	A2AAN0;O35250	12;12;3;1	12;12;3;1	12;12;3;1	Exocyst complex component 7	Exoc7	tr|A2AAN0|A2AAN0_MOUSE Exocyst complex component 7 OS=Mus musculus GN=Exoc7 PE=1 SV=1;sp|O35250|EXOC7_MOUSE Exocyst complex component 7 OS=Mus musculus GN=Exoc7 PE=1 SV=2	4	12	12	12	10	10	8	10	10	8	10	10	8	23.4	23.4	23.4	78.505	684	684;697;288;105	4				30									0	323.31	By MS/MS	By MS/MS	By MS/MS	0.34916	1.0096	15.373	28	9
A2AAN2;Q8BMA6	A2AAN2;Q8BMA6	9;9	9;9	9;9	Signal recognition particle subunit SRP68	Srp68	tr|A2AAN2|A2AAN2_MOUSE Signal recognition particle subunit SRP68 OS=Mus musculus GN=Srp68 PE=1 SV=1;sp|Q8BMA6|SRP68_MOUSE Signal recognition particle subunit SRP68 OS=Mus musculus GN=Srp68 PE=1 SV=2	2	9	9	9	6	6	8	6	6	8	6	6	8	28.8	28.8	28.8	65.952	587	587;625	3.58	4	1	1	26	1								0	86.594	By MS/MS	By MS/MS	By MS/MS	0.34053	0.96465	10.828	30	15
A2BDP0;A2ABV5	A2BDP0;A2ABV5	1;1	1;1	1;1	Mediator of RNA polymerase II transcription subunit 14	Med14	tr|A2BDP0|A2BDP0_MOUSE Mediator of RNA polymerase II transcription subunit 14 OS=Mus musculus GN=Med14 PE=1 SV=1;sp|A2ABV5|MED14_MOUSE Mediator of RNA polymerase II transcription subunit 14 OS=Mus musculus GN=Med14 PE=1 SV=1	2	1	1	1	0	1	1	0	1	1	0	1	1	1.5	1.5	1.5	87.375	798	798;1459	1	2												0.00066964	1.796		By MS/MS	By matching	0.68353	1.9901	29.384	2	0
A2ACM0;Q8K4Q0;E9PXZ5	A2ACM0;Q8K4Q0;E9PXZ5	2;2;1	2;2;1	2;2;1	Regulatory-associated protein of mTOR	Rptor	tr|A2ACM0|A2ACM0_MOUSE Putative uncharacterized protein OS=Mus musculus GN=Rptor PE=1 SV=1;sp|Q8K4Q0|RPTOR_MOUSE Regulatory-associated protein of mTOR OS=Mus musculus GN=Rptor PE=1 SV=1;tr|E9PXZ5|E9PXZ5_MOUSE Regulatory-associated protein of mTOR OS=Mus mu	3	2	2	2	1	2	1	1	2	1	1	2	1	2	2	2	149.5	1335	1335;1335;387	1	4												0	2.7743	By MS/MS	By MS/MS	By MS/MS	0.44317	0.99993	10.412	4	1
A2ACV6;E1U8D0	A2ACV6;E1U8D0	11;10	11;10	11;10	Protein SOGA1;N-terminal form;C-terminal 80 kDa form	Soga1	tr|A2ACV6|A2ACV6_MOUSE Protein SOGA1 OS=Mus musculus GN=Soga1 PE=1 SV=1;sp|E1U8D0|SOGA1_MOUSE Protein SOGA1 OS=Mus musculus GN=Soga1 PE=1 SV=3	2	11	11	11	8	8	8	8	8	8	8	8	8	9.8	9.8	9.8	183.14	1654	1654;1418	2.03		30	1										0	13.594	By MS/MS	By MS/MS	By MS/MS	2.8549	5.9973	22.979	24	13
Q3UR39;A2AD03;Q9QXG2	Q3UR39;A2AD03;Q9QXG2	3;3;3	3;3;3	3;3;3	Rab proteins geranylgeranyltransferase component A 1	Chm	tr|Q3UR39|Q3UR39_MOUSE Rab proteins geranylgeranyltransferase component A 1 OS=Mus musculus GN=Chm PE=1 SV=1;tr|A2AD03|A2AD03_MOUSE Rab proteins geranylgeranyltransferase component A 1 OS=Mus musculus GN=Chm PE=1 SV=1;sp|Q9QXG2|RAE1_MOUSE Rab proteins gera	3	3	3	3	0	3	2	0	3	2	0	3	2	5.9	5.9	5.9	69.14	623	623;662;665	3.14	2			5									0	8.9608		By MS/MS	By MS/MS	0.64345	1.428	21.463	5	0
A2ADA5	A2ADA5	1	1	1	tRNA pseudouridine synthase-like 1	Pusl1	sp|A2ADA5|PUSL1_MOUSE tRNA pseudouridine synthase-like 1 OS=Mus musculus GN=Pusl1 PE=1 SV=1	1	1	1	1	1	1	1	1	1	1	1	1	1	3.8	3.8	3.8	31.992	291	291	7.67							1	2					0	2.3103	By MS/MS	By MS/MS	By MS/MS	NaN	NaN	NaN	0	0
A2ADB1;A2ADB0;Q62504	A2ADB1;A2ADB0;Q62504	6;6;6	6;6;6	6;6;6	Msx2-interacting protein	Spen	tr|A2ADB1|A2ADB1_MOUSE Msx2-interacting protein OS=Mus musculus GN=Spen PE=1 SV=1;tr|A2ADB0|A2ADB0_MOUSE Msx2-interacting protein OS=Mus musculus GN=Spen PE=1 SV=1;sp|Q62504|MINT_MOUSE Msx2-interacting protein OS=Mus musculus GN=Spen PE=1 SV=2	3	6	6	6	4	4	5	4	4	5	4	4	5	2.7	2.7	2.7	395.98	3620	3620;3643;3644	1.77	6	15	1										0	7.1237	By MS/MS	By MS/MS	By MS/MS	1.4523	2.4132	33.633	17	9
F6WHL0;A2ADH1;Q9CQY5;F6TBV1	F6WHL0;A2ADH1;Q9CQY5;F6TBV1	2;2;2;1	2;2;2;1	2;2;2;1	Magnesium transporter protein 1	Magt1	tr|F6WHL0|F6WHL0_MOUSE Magnesium transporter protein 1 (Fragment) OS=Mus musculus GN=Magt1 PE=1 SV=1;tr|A2ADH1|A2ADH1_MOUSE Magnesium transporter protein 1 OS=Mus musculus GN=Magt1 PE=1 SV=1;sp|Q9CQY5|MAGT1_MOUSE Magnesium transporter protein 1 OS=Mus musc	4	2	2	2	2	1	1	2	1	1	2	1	1	6.1	6.1	6.1	38.839	343	343;368;335;312	1.56	4	5											0	2.2121	By MS/MS	By MS/MS	By MS/MS	0.28058	0.7	14.956	8	2
A2ADR8;Q8R3G1	A2ADR8;Q8R3G1	2;2	2;2	2;2	Nuclear inhibitor of protein phosphatase 1	Ppp1r8	tr|A2ADR8|A2ADR8_MOUSE Nuclear inhibitor of protein phosphatase 1 OS=Mus musculus GN=Ppp1r8 PE=1 SV=1;sp|Q8R3G1|PP1R8_MOUSE Nuclear inhibitor of protein phosphatase 1 OS=Mus musculus GN=Ppp1r8 PE=1 SV=1	2	2	2	2	2	1	1	2	1	1	2	1	1	12	12	12	38.399	350	350;351	5	1				1	4							0	4.9877	By MS/MS	By MS/MS	By MS/MS	0.55459	1.4583	3.7991	6	1
A2ADY9	A2ADY9	1	1	1	Protein DDI1 homolog 2	Ddi2	sp|A2ADY9|DDI2_MOUSE Protein DDI1 homolog 2 OS=Mus musculus GN=Ddi2 PE=1 SV=1	1	1	1	1	0	1	0	0	1	0	0	1	0	4.3	4.3	4.3	44.59	399	399	6						1							0.0094529	1.0631		By MS/MS		0.58513	1.4631	NaN	1	0
A2AE89;P10649;F6WHQ7;F6Y363;D3YVP6;E9QAC8;P19639;D3YZ29;D3YVP8;D3YVP9;A2AE91;Q8R5I6;G5E8M7;O35660	A2AE89;P10649;F6WHQ7	5;5;4;2;2;2;2;1;1;1;1;1;1;1	2;2;2;0;1;1;1;0;0;0;0;0;0;0	1;1;1;0;0;0;0;0;0;0;0;0;0;0	Glutathione S-transferase Mu 1	Gstm1	tr|A2AE89|A2AE89_MOUSE Glutathione S-transferase Mu 1 OS=Mus musculus GN=Gstm1 PE=1 SV=2;sp|P10649|GSTM1_MOUSE Glutathione S-transferase Mu 1 OS=Mus musculus GN=Gstm1 PE=1 SV=2;tr|F6WHQ7|F6WHQ7_MOUSE Glutathione S-transferase Mu 1 (Fragment) OS=Mus musculu	14	5	2	1	5	2	4	2	1	2	1	1	1	24.2	8.2	4.9	28.556	244	244;218;194;85;181;193;218;119;123;154;184;218;232;218	8.17								5	1				0.0041885	1.3388	By MS/MS	By MS/MS	By MS/MS	0.13927	0.54583	3.4382	6	2
A2AEG2;Q80Z25	A2AEG2;Q80Z25	4;4	4;4	4;4	Oral-facial-digital syndrome 1 protein homolog	Ofd1	tr|A2AEG2|A2AEG2_MOUSE Oral-facial-digital syndrome 1 gene homolog (Human) OS=Mus musculus GN=Ofd1 PE=1 SV=1;sp|Q80Z25|OFD1_MOUSE Oral-facial-digital syndrome 1 protein homolog OS=Mus musculus GN=Ofd1 PE=1 SV=1	2	4	4	4	2	2	0	2	2	0	2	2	0	5.2	5.2	5.2	117.63	1019	1019;1017	3.2	1	1	1	1		1							0.0015311	1.6333	By MS/MS	By MS/MS		0.71052	1.5661	29.631	4	1
A2AEJ8;A2AEK1;Q8BIQ5	A2AEJ8;A2AEK1;Q8BIQ5	2;2;2	2;2;2	2;2;2	Cleavage stimulation factor subunit 2	Cstf2	tr|A2AEJ8|A2AEJ8_MOUSE Cleavage stimulation factor subunit 2 (Fragment) OS=Mus musculus GN=Cstf2 PE=1 SV=1;tr|A2AEK1|A2AEK1_MOUSE AlphaCstF-64 variant 4 OS=Mus musculus GN=Cstf2 PE=1 SV=1;sp|Q8BIQ5|CSTF2_MOUSE Cleavage stimulation factor subunit 2 OS=Mus m	3	2	2	2	2	1	2	2	1	2	2	1	2	23.4	23.4	23.4	20.12	184	184;554;580	4.25				12	4								0	73.377	By MS/MS	By MS/MS	By MS/MS	0.4639	1.2082	17.872	10	8
A2AEM2;Q99LI2	A2AEM2;Q99LI2	7;7	7;7	7;7	Chloride channel CLIC-like protein 1	Clcc1	tr|A2AEM2|A2AEM2_MOUSE Chloride channel CLIC-like 1, isoform CRA_a OS=Mus musculus GN=Clcc1 PE=1 SV=1;sp|Q99LI2|CLCC1_MOUSE Chloride channel CLIC-like protein 1 OS=Mus musculus GN=Clcc1 PE=1 SV=1	2	7	7	7	6	7	6	6	7	6	6	7	6	26.1	26.1	26.1	61.239	544	544;539	4.76	2		1	7	26	3	2						0	52.378	By MS/MS	By MS/MS	By MS/MS	0.48639	1.4273	21.622	24	12
A2AEW9;A2AEW8;Q8VD04;A2AEW5;A2AEW6	A2AEW9;A2AEW8;Q8VD04;A2AEW5	7;7;7;4;2	7;7;7;4;2	7;7;7;4;2	GRIP1-associated protein 1	Gripap1	tr|A2AEW9|A2AEW9_MOUSE GRIP1-associated protein 1 OS=Mus musculus GN=Gripap1 PE=1 SV=1;tr|A2AEW8|A2AEW8_MOUSE GRIP1-associated protein 1 OS=Mus musculus GN=Gripap1 PE=1 SV=1;sp|Q8VD04|GRAP1_MOUSE GRIP1-associated protein 1 OS=Mus musculus GN=Gripap1 PE=1 S	5	7	7	7	3	4	5	3	4	5	3	4	5	11.1	11.1	11.1	90.764	792	792;837;806;485;469	3.12			14	2									0	323.31	By MS/MS	By MS/MS	By MS/MS	0.36174	0.77697	34.486	11	9
A2AEX8;A2AEX6;P97447;A2AEY1;A2AEY2;A2AEX7;A2AEY0;A2AEX9;Q8CDC8	A2AEX8;A2AEX6;P97447;A2AEY1;A2AEY2;A2AEX7	15;15;15;11;11;8;4;3;1	15;15;15;11;11;8;4;3;1	15;15;15;11;11;8;4;3;1	Four and a half LIM domains protein 1	Fhl1	tr|A2AEX8|A2AEX8_MOUSE Four and a half LIM domains 1, isoform CRA_b OS=Mus musculus GN=Fhl1 PE=1 SV=1;tr|A2AEX6|A2AEX6_MOUSE Four and a half LIM domains protein 1 OS=Mus musculus GN=Fhl1 PE=1 SV=1;sp|P97447|FHL1_MOUSE Four and a half LIM domains protein 1	9	15	15	15	14	10	13	14	10	13	14	10	13	63.9	63.9	63.9	33.563	296	296;309;280;234;323;210;89;72;279	4.76	45	9	3	3	4	5	36	19	6	5			0	83.624	By MS/MS	By MS/MS	By MS/MS	0.51387	1.929	35.236	118	47
A2AF67;A2AF47;A2AF65	A2AF67;A2AF47	7;7;1	7;7;1	7;7;1	Dedicator of cytokinesis protein 11	Dock11	tr|A2AF67|A2AF67_MOUSE Dedicator of cytokinesis protein 11 OS=Mus musculus GN=Dock11 PE=1 SV=1;sp|A2AF47|DOC11_MOUSE Dedicator of cytokinesis protein 11 OS=Mus musculus GN=Dock11 PE=1 SV=1	3	7	7	7	3	1	4	3	1	4	3	1	4	5.1	5.1	5.1	218.24	1902	1902;2073;527	1.8	5	4			1								0	6.0874	By MS/MS	By MS/MS	By MS/MS	0.3724	0.802	15.118	6	2
A2AFF6;O35638;F6TNY1;A0A1B0GXA7	A2AFF6;O35638	9;9;2;1	9;9;2;1	5;5;0;1	Cohesin subunit SA-2	Stag2	tr|A2AFF6|A2AFF6_MOUSE Cohesin subunit SA-2 OS=Mus musculus GN=Stag2 PE=1 SV=1;sp|O35638|STAG2_MOUSE Cohesin subunit SA-2 OS=Mus musculus GN=Stag2 PE=1 SV=3	4	9	9	5	6	8	6	6	8	6	4	4	3	8.9	8.9	5.5	145.7	1268	1268;1231;285;145	2.53	4	7	21										0	26.54	By MS/MS	By MS/MS	By MS/MS	0.78798	1.6251	32.699	29	8
B1AV20;A2AFI8;B9EI38;Q80XA6	B1AV20;A2AFI8;B9EI38;Q80XA6	2;2;2;2	2;2;2;2	2;2;2;2	RalBP1-associated Eps domain-containing protein 2	Reps2	tr|B1AV20|B1AV20_MOUSE RalBP1-associated Eps domain-containing protein 2 (Fragment) OS=Mus musculus GN=Reps2 PE=1 SV=1;tr|A2AFI8|A2AFI8_MOUSE RalBP1-associated Eps domain-containing protein 2 OS=Mus musculus GN=Reps2 PE=1 SV=1;tr|B9EI38|B9EI38_MOUSE RalBP1	4	2	2	2	2	1	1	2	1	1	2	1	1	6.9	6.9	6.9	57.532	518	518;647;648;521	4.29				5	2								0	41.75	By MS/MS	By MS/MS	By MS/MS	0.33979	0.92437	6.1431	5	2
I6L986;A2AFK4	I6L986;A2AFK4	2;2	2;2	2;2		Mtg2	tr|I6L986|I6L986_MOUSE Gtpbp5 protein OS=Mus musculus GN=Mtg2 PE=1 SV=1;tr|A2AFK4|A2AFK4_MOUSE GTP binding protein 5, isoform CRA_a OS=Mus musculus GN=Mtg2 PE=1 SV=1	2	2	2	2	1	2	1	1	2	1	1	2	1	18.2	18.2	18.2	24.506	231	231;405	5.25	2					2	4						0	66.407	By MS/MS	By MS/MS	By MS/MS	1.7317	3.7456	52.24	7	5
A2AFL3;P70699	A2AFL3;P70699	1;1	1;1	1;1	Lysosomal alpha-glucosidase	Gaa	tr|A2AFL3|A2AFL3_MOUSE Lysosomal alpha-glucosidase OS=Mus musculus GN=Gaa PE=1 SV=1;sp|P70699|LYAG_MOUSE Lysosomal alpha-glucosidase OS=Mus musculus GN=Gaa PE=1 SV=2	2	1	1	1	1	1	1	1	1	1	1	1	1	9.5	9.5	9.5	25.916	231	231;953	2.6	1		4										0	10.334	By MS/MS	By MS/MS	By MS/MS	4.3503	11.261	53.563	4	4
A2AFP5;Q9R0M6;A2AFP4;Q8BHH2	A2AFP5;Q9R0M6	6;6;1;1	6;6;1;1	6;6;1;1	Ras-related protein Rab-9A	Rab9;Rab9a	tr|A2AFP5|A2AFP5_MOUSE RAB9, member RAS oncogene family (Fragment) OS=Mus musculus GN=Rab9 PE=1 SV=1;sp|Q9R0M6|RAB9A_MOUSE Ras-related protein Rab-9A OS=Mus musculus GN=Rab9a PE=1 SV=1	4	6	6	6	6	4	5	6	4	5	6	4	5	31.7	31.7	31.7	22.946	202	202;201;59;201	8.35								15	8				0	12.271	By MS/MS	By MS/MS	By MS/MS	0.68609	2.4625	5.5141	22	3
A2AFQ0;Q7TMY8;F6XP90;F6UYC1	A2AFQ0;Q7TMY8	19;19;6;2	19;19;6;2	19;19;6;2	E3 ubiquitin-protein ligase HUWE1	Huwe1	tr|A2AFQ0|A2AFQ0_MOUSE E3 ubiquitin-protein ligase HUWE1 OS=Mus musculus GN=Huwe1 PE=1 SV=1;sp|Q7TMY8|HUWE1_MOUSE E3 ubiquitin-protein ligase HUWE1 OS=Mus musculus GN=Huwe1 PE=1 SV=5	4	19	19	19	17	14	15	17	14	15	17	14	15	6.9	6.9	6.9	482.69	4378	4378;4377;1176;150	1.2	56	14											0	76.04	By MS/MS	By MS/MS	By MS/MS	0.79432	2.1992	21.414	67	16
Q99N15;A2AFQ2;O08756	Q99N15;A2AFQ2;O08756	6;6;4	6;6;4	6;6;4	3-hydroxyacyl-CoA dehydrogenase type-2	Hsd17b10	tr|Q99N15|Q99N15_MOUSE 17beta-hydroxysteroid dehydrogenase type 10/short chain L-3-hydroxyacyl-CoA dehydrogenase OS=Mus musculus GN=Hsd17b10 PE=1 SV=1;tr|A2AFQ2|A2AFQ2_MOUSE 3-hydroxyacyl-CoA dehydrogenase type-2 OS=Mus musculus GN=Hsd17b10 PE=1 SV=1;sp|O0	3	6	6	6	6	6	6	6	6	6	6	6	6	29.9	29.9	29.9	27.273	261	261;271;261	5.09	32	5				2	16	33	3		1		0	66.69	By MS/MS	By MS/MS	By MS/MS	0.16377	0.60849	6.8013	79	51
A2AFQ9;E9PUU4;Q8BX17;F7CKD6	A2AFQ9;E9PUU4;Q8BX17	4;4;4;1	4;4;4;1	4;4;4;1	Gem-associated protein 5	Gemin5	tr|A2AFQ9|A2AFQ9_MOUSE Gem-associated protein 5 OS=Mus musculus GN=Gemin5 PE=1 SV=1;tr|E9PUU4|E9PUU4_MOUSE Gem-associated protein 5 OS=Mus musculus GN=Gemin5 PE=1 SV=1;sp|Q8BX17|GEMI5_MOUSE Gem-associated protein 5 OS=Mus musculus GN=Gemin5 PE=1 SV=2	4	4	4	4	0	4	1	0	4	1	0	4	1	2.9	2.9	2.9	166.52	1501	1501;1503;1502;177	1.71	2	5											0	6.8446		By MS/MS	By MS/MS	0.64914	1.0754	25.035	6	4
A2AFW6;Q9D050;D6RCZ1	A2AFW6;Q9D050	5;4;1	5;4;1	1;0;0		Mtch2	tr|A2AFW6|A2AFW6_MOUSE Mitochondrial carrier homolog 2 OS=Mus musculus GN=Mtch2 PE=1 SV=1;tr|Q9D050|Q9D050_MOUSE Mitochondrial carrier homolog 2 OS=Mus musculus GN=Mtch2 PE=1 SV=1	3	5	5	1	4	2	4	4	2	4	0	1	1	24.1	24.1	4.1	32.345	294	294;312;45	4.15	8	2				1	7	2					0	22.094	By MS/MS	By MS/MS	By MS/MS	0.43289	1.1803	128.6	9	7
A2AFY7;E9PVB5	A2AFY7;E9PVB5	2;2	2;2	2;2	Tetratricopeptide repeat protein 17	Ttc17	tr|A2AFY7|A2AFY7_MOUSE Tetratricopeptide repeat protein 17 OS=Mus musculus GN=Ttc17 PE=1 SV=1;sp|E9PVB5|TTC17_MOUSE Tetratricopeptide repeat protein 17 OS=Mus musculus GN=Ttc17 PE=1 SV=1	2	2	2	2	1	0	1	1	0	1	1	0	1	4.6	4.6	4.6	108.13	956	956;1198	2		2											0	3.6696	By MS/MS		By MS/MS	1.4242	2.6807	NaN	1	1
A2AG50;A2AG51	A2AG50;A2AG51	4;2	4;2	4;2	MAP7 domain-containing protein 2	Map7d2	sp|A2AG50|MA7D2_MOUSE MAP7 domain-containing protein 2 OS=Mus musculus GN=Map7d2 PE=1 SV=1;tr|A2AG51|A2AG51_MOUSE MAP7 domain-containing protein 2 (Fragment) OS=Mus musculus GN=Map7d2 PE=1 SV=2	2	4	4	4	2	4	3	2	4	3	2	4	3	8.7	8.7	8.7	86.049	781	781;402	3.18			9	2									0	88.366	By MS/MS	By MS/MS	By MS/MS	0.85244	1.64	25.754	6	1
A2AG68;Q64430;B1AQ57;Q64446	A2AG68;Q64430	9;9;1;1	9;9;1;1	9;9;1;1	Copper-transporting ATPase 1	Atp7a	tr|A2AG68|A2AG68_MOUSE Copper-transporting ATPase 1 OS=Mus musculus GN=Atp7a PE=1 SV=1;sp|Q64430|ATP7A_MOUSE Copper-transporting ATPase 1 OS=Mus musculus GN=Atp7a PE=1 SV=3	4	9	9	9	7	8	6	7	8	6	7	8	6	10	10	10	162.03	1492	1492;1491;1347;1462	1.12	22	3											0	25.162	By MS/MS	By MS/MS	By MS/MS	0.99831	1.7354	18.326	22	10
A2AGH8;A2AGH9;A2AGH6	A2AGH8;A2AGH9;A2AGH6	9;9;9	9;9;9	9;9;9	Mediator of RNA polymerase II transcription subunit 12	Med12	tr|A2AGH8|A2AGH8_MOUSE Mediator of RNA polymerase II transcription subunit 12 OS=Mus musculus GN=Med12 PE=1 SV=1;tr|A2AGH9|A2AGH9_MOUSE Mediator of RNA polymerase II transcription subunit 12 OS=Mus musculus GN=Med12 PE=1 SV=1;sp|A2AGH6|MED12_MOUSE Mediator	3	9	9	9	7	7	4	7	7	4	7	7	4	5.9	5.9	5.9	240.87	2157	2157;2182;2190	1.85	3	17											0	17.125	By MS/MS	By MS/MS	By MS/MS	1.0431	1.9974	18.039	19	5
A2AGS6;Q4QQM4	A2AGS6;Q4QQM4	3;3	3;3	3;3	Tumor protein p53-inducible protein 11	Trp53i11	tr|A2AGS6|A2AGS6_MOUSE Tumor protein p53-inducible protein 11 (Fragment) OS=Mus musculus GN=Trp53i11 PE=1 SV=1;sp|Q4QQM4|P5I11_MOUSE Tumor protein p53-inducible protein 11 OS=Mus musculus GN=Trp53i11 PE=1 SV=1	2	3	3	3	3	3	3	3	3	3	3	3	3	43.7	43.7	43.7	9.5972	87	87;189	2.69	20	8	2					1	3	2			0	47.493	By MS/MS	By MS/MS	By MS/MS	0.32866	0.92853	13.985	32	6
A2AH75;Q60575	A2AH75;Q60575	12;9	12;9	8;5	Kinesin-like protein;Kinesin-like protein KIF1B	Kif1b	tr|A2AH75|A2AH75_MOUSE Kinesin family member 1B, isoform CRA_a OS=Mus musculus GN=Kif1b PE=1 SV=1;sp|Q60575|KIF1B_MOUSE Kinesin-like protein KIF1B OS=Mus musculus GN=Kif1b PE=1 SV=2	2	12	12	8	9	9	7	9	9	7	5	7	5	16.6	16.6	10.3	130.05	1150	1150;1816	2.51	9	10	24			2							0	39.279	By MS/MS	By MS/MS	By MS/MS	1.8869	4.6159	36.093	40	14
A2AH85;O08810;G3UZ34;G3UXK8;G3UZ25	A2AH85;O08810;G3UZ34	20;20;19;1;1	20;20;19;1;1	20;20;19;1;1	116 kDa U5 small nuclear ribonucleoprotein component	Eftud2	tr|A2AH85|A2AH85_MOUSE 116 kDa U5 small nuclear ribonucleoprotein component OS=Mus musculus GN=Eftud2 PE=1 SV=1;sp|O08810|U5S1_MOUSE 116 kDa U5 small nuclear ribonucleoprotein component OS=Mus musculus GN=Eftud2 PE=1 SV=1;tr|G3UZ34|G3UZ34_MOUSE 116 kDa U5	5	20	20	20	18	19	20	18	19	20	18	19	20	30.3	30.3	30.3	109.49	972	972;971;962;85;98	2.25	50	25	81	3	1								0	205.32	By MS/MS	By MS/MS	By MS/MS	0.33531	0.84627	18.928	140	77
E9PV92;A2AHG4;E9QKW9;A2AHG2;Q6ZPK0;F6U6L3;F6TL54;A2AHG3;F6URE6;D3Z764	E9PV92;A2AHG4;E9QKW9;A2AHG2;Q6ZPK0;F6U6L3	3;3;3;3;3;2;1;1;1;1	3;3;3;3;3;2;1;1;1;1	3;3;3;3;3;2;1;1;1;1	PHD finger protein 21A	Phf21a	tr|E9PV92|E9PV92_MOUSE PHD finger protein 21A OS=Mus musculus GN=Phf21a PE=1 SV=2;tr|A2AHG4|A2AHG4_MOUSE PHD finger protein 21A OS=Mus musculus GN=Phf21a PE=1 SV=1;tr|E9QKW9|E9QKW9_MOUSE PHD finger protein 21A OS=Mus musculus GN=Phf21a PE=1 SV=2;tr|A2AHG2|	10	3	3	3	0	3	0	0	3	0	0	3	0	7.4	7.4	7.4	67.776	611	611;641;659;688;659;185;189;556;575;604	5.67				2					1				0	37.26		By MS/MS		0.57231	1.3334	117.37	2	0
A2AHJ4	A2AHJ4	1	1	1	Bromodomain and WD repeat-containing protein 3	Brwd3	sp|A2AHJ4|BRWD3_MOUSE Bromodomain and WD repeat-containing protein 3 OS=Mus musculus GN=Brwd3 PE=1 SV=1	1	1	1	1	1	0	0	1	0	0	1	0	0	1.2	1.2	1.2	202.94	1799	1799	2		1											1	-2	By MS/MS			NaN	NaN	NaN	0	0
A2AHQ7;Q8BWJ3;Q6PE66	A2AHQ7;Q8BWJ3	3;3;1	3;3;1	3;3;1	Phosphorylase b kinase regulatory subunit alpha, liver isoform	Phka2	tr|A2AHQ7|A2AHQ7_MOUSE Phosphorylase b kinase regulatory subunit OS=Mus musculus GN=Phka2 PE=1 SV=1;sp|Q8BWJ3|KPB2_MOUSE Phosphorylase b kinase regulatory subunit alpha, liver isoform OS=Mus musculus GN=Phka2 PE=1 SV=1	3	3	3	3	1	3	1	1	3	1	1	3	1	3.7	3.7	3.7	133.81	1191	1191;1235;537	3			7										0	3.8735	By MS/MS	By MS/MS	By MS/MS	0.51161	0.85626	46.101	6	6
B0QZY2;E0CXU7;B0QZY3;B0QZY4;A2AHR2;E9Q289	B0QZY2;E0CXU7;B0QZY3;B0QZY4;A2AHR2;E9Q289	1;1;1;1;1;1	1;1;1;1;1;1	1;1;1;1;1;1		Acbd4	tr|B0QZY2|B0QZY2_MOUSE Acyl-Coenzyme A-binding domain-containing 4 (Fragment) OS=Mus musculus GN=Acbd4 PE=1 SV=8;tr|E0CXU7|E0CXU7_MOUSE Acyl-Coenzyme A-binding domain-containing 4 OS=Mus musculus GN=Acbd4 PE=1 SV=1;tr|B0QZY3|B0QZY3_MOUSE Acyl-Coenzyme A-bi	6	1	1	1	1	0	0	1	0	0	1	0	0	25.9	25.9	25.9	5.9468	54	54;86;109;172;287;327	6						1							0	6.6973	By MS/MS			NaN	NaN	NaN	0	0
A2AHX7;A2AHX8;A2AHX9;Q9QWX2;Q64373	A2AHX7;A2AHX8;A2AHX9;Q9QWX2;Q64373	1;1;1;1;1	1;1;1;1;1	1;1;1;1;1	Bcl-2-like protein 1	Bcl2l1	tr|A2AHX7|A2AHX7_MOUSE Bcl-2-like protein 1 (Fragment) OS=Mus musculus GN=Bcl2l1 PE=1 SV=1;tr|A2AHX8|A2AHX8_MOUSE Bcl-2-like protein 1 (Fragment) OS=Mus musculus GN=Bcl2l1 PE=1 SV=1;tr|A2AHX9|A2AHX9_MOUSE Bcl-2-like protein 1 (Fragment) OS=Mus musculus GN=	5	1	1	1	1	1	1	1	1	1	1	1	1	19.2	19.2	19.2	8.6011	78	78;96;154;188;233	8								3					0	2.4055	By MS/MS	By MS/MS	By MS/MS	0.80556	3.0282	12.017	3	0
A2AHY3;P20067	A2AHY3;P20067	1;1	1;1	1;1	DNA-binding protein inhibitor ID-1	Id1	tr|A2AHY3|A2AHY3_MOUSE DNA-binding protein inhibitor ID-1 OS=Mus musculus GN=Id1 PE=1 SV=1;sp|P20067|ID1_MOUSE DNA-binding protein inhibitor ID-1 OS=Mus musculus GN=Id1 PE=1 SV=3	2	1	1	1	1	1	1	1	1	1	1	1	1	10.1	10.1	10.1	17.897	168	168;168	10										4			0	6.4003	By MS/MS	By MS/MS	By MS/MS	3.1342	12.006	NaN	1	1
A2AHZ3;A2AHZ2;Q06985	A2AHZ3;A2AHZ2;Q06985	1;1;1	1;1;1	1;1;1	E3 ubiquitin-protein ligase;E3 ubiquitin-protein ligase SIAH1B	Siah1b	tr|A2AHZ3|A2AHZ3_MOUSE E3 ubiquitin-protein ligase SIAH1B (Fragment) OS=Mus musculus GN=Siah1b PE=4 SV=1;tr|A2AHZ2|A2AHZ2_MOUSE E3 ubiquitin-protein ligase OS=Mus musculus GN=Siah1b PE=3 SV=1;sp|Q06985|SIA1B_MOUSE E3 ubiquitin-protein ligase SIAH1B OS=Mus	3	1	1	1	1	1	1	1	1	1	1	1	1	21.2	21.2	21.2	7.0169	66	66;282;282	5.75	2						4	2					0	2.4178	By MS/MS	By MS/MS	By MS/MS	2.5312	7.3989	26.463	4	4
A2AI52;Q80U87	A2AI52;Q80U87	10;10	10;10	10;10	Ubiquitin carboxyl-terminal hydrolase;Ubiquitin carboxyl-terminal hydrolase 8	Usp8	tr|A2AI52|A2AI52_MOUSE Ubiquitin carboxyl-terminal hydrolase 8 OS=Mus musculus GN=Usp8 PE=1 SV=1;sp|Q80U87|UBP8_MOUSE Ubiquitin carboxyl-terminal hydrolase 8 OS=Mus musculus GN=Usp8 PE=1 SV=2	2	10	10	10	5	10	5	5	10	5	5	10	5	13.6	13.6	13.6	123.89	1091	1091;1080	2.77	3		23										0	30.363	By MS/MS	By MS/MS	By MS/MS	1.3091	2.5282	21.523	23	6
A2AI57;Q923J1	A2AI57;Q923J1	5;5	5;5	5;5	Transient receptor potential cation channel subfamily M member 7	Trpm7	tr|A2AI57|A2AI57_MOUSE Transient receptor potential cation channel subfamily M member 7 OS=Mus musculus GN=Trpm7 PE=1 SV=1;sp|Q923J1|TRPM7_MOUSE Transient receptor potential cation channel subfamily M member 7 OS=Mus musculus GN=Trpm7 PE=1 SV=1	2	5	5	5	3	4	3	3	4	3	3	4	3	4.2	4.2	4.2	212.33	1862	1862;1863	1	15												0	23.758	By MS/MS	By MS/MS	By MS/MS	1.4072	2.8631	18.421	11	5
A2AI91;A2AI89;A2AI88;A2AI87;P18826	A2AI91;A2AI89;A2AI88;A2AI87;P18826	1;1;1;1;1	1;1;1;1;1	1;1;1;1;1	Phosphorylase b kinase regulatory subunit alpha, skeletal muscle isoform	Phka1	tr|A2AI91|A2AI91_MOUSE Phosphorylase b kinase regulatory subunit OS=Mus musculus GN=Phka1 PE=1 SV=1;tr|A2AI89|A2AI89_MOUSE Phosphorylase b kinase regulatory subunit OS=Mus musculus GN=Phka1 PE=1 SV=1;tr|A2AI88|A2AI88_MOUSE Phosphorylase b kinase regulatory	5	1	1	1	1	1	1	1	1	1	1	1	1	1.3	1.3	1.3	132.32	1182	1182;1211;1224;1241;1241	2.75		1	3										0	7.7138	By matching	By MS/MS	By MS/MS	0.80739	1.6131	1.6733	3	0
A2AIH8;Q9D711	A2AIH8;Q9D711	1;1	1;1	1;1	Pirin	Pir	tr|A2AIH8|A2AIH8_MOUSE Pirin (Fragment) OS=Mus musculus GN=Pir PE=1 SV=1;sp|Q9D711|PIR_MOUSE Pirin OS=Mus musculus GN=Pir PE=1 SV=1	2	1	1	1	1	1	0	1	1	0	1	1	0	6.3	6.3	6.3	27.942	253	253;290	6.5						1	1						0.00022952	2.0151	By MS/MS	By MS/MS		0.29991	0.78177	33.173	2	1
E9PZY8;A2AIV2	E9PZY8;A2AIV2	8;8	8;8	8;8	Protein virilizer homolog	1110037F02Rik;Kiaa1429	tr|E9PZY8|E9PZY8_MOUSE Protein virilizer homolog OS=Mus musculus GN=Virma PE=1 SV=1;sp|A2AIV2|VIR_MOUSE Protein virilizer homolog OS=Mus musculus GN=Virma PE=1 SV=1	2	8	8	8	5	5	5	5	5	5	5	5	5	5.3	5.3	5.3	207.17	1861	1861;1811	2		15											0	9.9087	By MS/MS	By MS/MS	By MS/MS	0.88006	1.6516	7.9568	13	0
A2AIW9;Q9DC61	A2AIW9;Q9DC61	4;4	4;4	4;4	Mitochondrial-processing peptidase subunit alpha	Pmpca	tr|A2AIW9|A2AIW9_MOUSE Mitochondrial-processing peptidase subunit alpha OS=Mus musculus GN=Pmpca PE=1 SV=1;sp|Q9DC61|MPPA_MOUSE Mitochondrial-processing peptidase subunit alpha OS=Mus musculus GN=Pmpca PE=1 SV=1	2	4	4	4	2	2	2	2	2	2	2	2	2	17.2	17.2	17.2	48.455	441	441;524	5.29					5	2							0	5.0168	By MS/MS	By MS/MS	By MS/MS	0.42476	1.1085	18.205	6	3
E9QAT4;A2AIX1;F7BPW6	E9QAT4;A2AIX1;F7BPW6	3;3;2	3;3;2	3;3;2		Sec16a	tr|E9QAT4|E9QAT4_MOUSE Protein transport protein sec16 OS=Mus musculus GN=Sec16a PE=1 SV=1;tr|A2AIX1|A2AIX1_MOUSE Protein transport protein sec16 OS=Mus musculus GN=Sec16a PE=1 SV=1;tr|F7BPW6|F7BPW6_MOUSE Protein transport protein sec16 (Fragment) OS=Mus m	3	3	3	3	2	3	1	2	3	1	2	3	1	2.2	2.2	2.2	254.2	2357	2357;2377;907	2		8											0	3.2444	By MS/MS	By MS/MS	By MS/MS	0.4859	0.86839	21.245	8	6
A2AJ15;A2AJ14	A2AJ15;A2AJ14	4;2	4;2	4;2	Endoplasmic reticulum mannosyl-oligosaccharide 1,2-alpha-mannosidase	Man1b1	sp|A2AJ15|MA1B1_MOUSE Endoplasmic reticulum mannosyl-oligosaccharide 1,2-alpha-mannosidase OS=Mus musculus GN=Man1b1 PE=1 SV=1;tr|A2AJ14|A2AJ14_MOUSE Endoplasmic reticulum mannosyl-oligosaccharide 1,2-alpha-mannosidase (Fragment) OS=Mus musculus GN=Man1b1	2	4	4	4	2	4	2	2	4	2	2	4	2	7.3	7.3	7.3	75.149	658	658;238	4				11									0	279.32	By MS/MS	By MS/MS	By MS/MS	0.6037	1.3532	13.635	11	3
A2AJ26;P41234	A2AJ26;P41234	1;1	1;1	1;1	ATP-binding cassette sub-family A member 2	Abca2	tr|A2AJ26|A2AJ26_MOUSE ATP-binding cassette sub-family A member 2 OS=Mus musculus GN=Abca2 PE=1 SV=1;sp|P41234|ABCA2_MOUSE ATP-binding cassette sub-family A member 2 OS=Mus musculus GN=Abca2 PE=1 SV=4	2	1	1	1	0	1	0	0	1	0	0	1	0	0.7	0.7	0.7	270.52	2433	2433;2434	1	3												0	13.728		By MS/MS		NaN	NaN	NaN	0	0
A2AJ72;Q3TIX6;A0A0A6YY39;A0A0A6YX76;A2AJ71;F7AM43	A2AJ72;Q3TIX6;A0A0A6YY39;A0A0A6YX76;A2AJ71	6;6;4;3;3;1	6;6;4;3;3;1	6;6;4;3;3;1		Fubp3	tr|A2AJ72|A2AJ72_MOUSE Far upstream element (FUSE)-binding protein 3 OS=Mus musculus GN=Fubp3 PE=1 SV=1;tr|Q3TIX6|Q3TIX6_MOUSE Far upstream element (FUSE)-binding protein 3 OS=Mus musculus GN=Fubp3 PE=1 SV=1;tr|A0A0A6YY39|A0A0A6YY39_MOUSE Far upstream elem	6	6	6	6	6	3	3	6	3	3	6	3	3	23	23	23	61.447	569	569;575;123;83;97;264	4.56				14	3						1		0	36.98	By MS/MS	By MS/MS	By MS/MS	0.42584	1.2189	36.043	17	11
A2AJG0;Q80UU2	A2AJG0;Q80UU2	1;1	1;1	1;1	Ribonuclease P protein subunit p38	Rpp38	tr|A2AJG0|A2AJG0_MOUSE Ribonuclease P protein subunit p38 OS=Mus musculus GN=Rpp38 PE=1 SV=1;sp|Q80UU2|RPP38_MOUSE Ribonuclease P protein subunit p38 OS=Mus musculus GN=Rpp38 PE=1 SV=1	2	1	1	1	1	1	1	1	1	1	1	1	1	5.7	5.7	5.7	31.189	280	280;280	3.14	4					3							0	8.8739	By MS/MS	By MS/MS	By MS/MS	0.4075	1.0933	3.949	3	3
A2AJH3;O70311;F7APP3	A2AJH3;O70311;F7APP3	7;7;5	6;6;4	6;6;4	Glycylpeptide N-tetradecanoyltransferase;Glycylpeptide N-tetradecanoyltransferase 2	Nmt2	tr|A2AJH3|A2AJH3_MOUSE Glycylpeptide N-tetradecanoyltransferase OS=Mus musculus GN=Nmt2 PE=1 SV=1;sp|O70311|NMT2_MOUSE Glycylpeptide N-tetradecanoyltransferase 2 OS=Mus musculus GN=Nmt2 PE=1 SV=1;tr|F7APP3|F7APP3_MOUSE Glycylpeptide N-tetradecanoyltransfer	3	7	6	6	6	5	5	5	4	4	5	4	4	26.3	23.5	23.5	56.984	498	498;529;485	3.3	9			3	11								0	36.202	By MS/MS	By MS/MS	By MS/MS	0.56751	1.6515	12.188	22	8
A2AJI1;A8Y5P4;A2AJI0;F6WF36	A2AJI1;A8Y5P4;A2AJI0;F6WF36	11;11;11;9	11;11;11;9	11;11;11;9	MAP7 domain-containing protein 1	Map7d1	tr|A2AJI1|A2AJI1_MOUSE MAP7 domain-containing protein 1 OS=Mus musculus GN=Map7d1 PE=1 SV=1;tr|A8Y5P4|A8Y5P4_MOUSE MAP7 domain-containing protein 1 OS=Mus musculus GN=Map7d1 PE=1 SV=1;sp|A2AJI0|MA7D1_MOUSE MAP7 domain-containing protein 1 OS=Mus musculus G	4	11	11	11	5	11	10	5	11	10	5	11	10	21.4	21.4	21.4	85.763	774	774;814;846;591	3.05		1	33	3									0	125.24	By MS/MS	By MS/MS	By MS/MS	1.155	2.4226	21.282	31	6
A2AJP9;A8Y5Q0;A2AJQ0;Q3UV70	A2AJP9;A8Y5Q0;A2AJQ0;Q3UV70	2;2;2;2	2;2;2;2	2;2;2;2	[Pyruvate dehydrogenase [acetyl-transferring]]-phosphatase 1, mitochondrial	Pdp1	tr|A2AJP9|A2AJP9_MOUSE MCG54027, isoform CRA_a OS=Mus musculus GN=Pdp1 PE=1 SV=2;tr|A8Y5Q0|A8Y5Q0_MOUSE [Pyruvate dehydrogenase [acetyl-transferring]]-phosphatase 1, mitochondrial OS=Mus musculus GN=Pdp1 PE=1 SV=1;tr|A2AJQ0|A2AJQ0_MOUSE [Pyruvate dehydroge	4	2	2	2	1	2	2	1	2	2	1	2	2	5.3	5.3	5.3	63.835	563	563;578;597;538	4.57	1				5	1							0	4.214	By MS/MS	By MS/MS	By MS/MS	0.25767	0.66432	29.189	6	3
A2AKD7;Q61234	A2AKD7;Q61234	2;2	2;2	2;2	Alpha-1-syntrophin	Snta1	tr|A2AKD7|A2AKD7_MOUSE Alpha-1-syntrophin OS=Mus musculus GN=Snta1 PE=1 SV=1;sp|Q61234|SNTA1_MOUSE Alpha-1-syntrophin OS=Mus musculus GN=Snta1 PE=1 SV=1	2	2	2	2	2	2	2	2	2	2	2	2	2	7	7	7	53.282	499	499;503	4.86				1	6								0	4.1062	By MS/MS	By MS/MS	By MS/MS	0.75539	2.1875	2.4321	7	0
E9PYJ6;A2AKG8	E9PYJ6;A2AKG8	2;2	2;2	2;2	Focadhesin	Focad	tr|E9PYJ6|E9PYJ6_MOUSE Focadhesin OS=Mus musculus GN=Focad PE=1 SV=1;sp|A2AKG8|FOCAD_MOUSE Focadhesin OS=Mus musculus GN=Focad PE=1 SV=1	2	2	2	2	1	2	1	1	2	1	1	2	1	1.2	1.2	1.2	189.56	1712	1712;1798	1.57	3	4											0	2.3916	By MS/MS	By MS/MS	By MS/MS	0.39346	0.77465	20.412	7	1
A2AKU9;A2AKV1;A2AKV2;A2AKV3;A2AKV0	A2AKU9;A2AKV1;A2AKV2;A2AKV3	8;4;4;4;1	8;4;4;4;1	1;0;0;0;0	ATP synthase subunit gamma	Atp5c1	tr|A2AKU9|A2AKU9_MOUSE ATP synthase subunit gamma OS=Mus musculus GN=Atp5c1 PE=1 SV=1;tr|A2AKV1|A2AKV1_MOUSE ATP synthase subunit gamma, mitochondrial (Fragment) OS=Mus musculus GN=Atp5c1 PE=1 SV=1;tr|A2AKV2|A2AKV2_MOUSE ATP synthase subunit gamma, mitocho	5	8	8	1	8	6	6	8	6	6	1	1	1	38	38	4	32.77	297	297;154;171;188;101	5.87	13			1			22	17		1			0	18.904	By MS/MS	By MS/MS	By MS/MS	0.20656	0.73645	5.1192	44	22
A2AL50;Q8C0I1;H3BKN2;A2AL49;H3BIY5	A2AL50;Q8C0I1;H3BKN2;A2AL49	8;8;7;6;2	8;8;7;6;2	8;8;7;6;2	Alkyldihydroxyacetonephosphate synthase, peroxisomal	Agps	tr|A2AL50|A2AL50_MOUSE Alkylglycerone-phosphate synthase OS=Mus musculus GN=Agps PE=1 SV=1;sp|Q8C0I1|ADAS_MOUSE Alkyldihydroxyacetonephosphate synthase, peroxisomal OS=Mus musculus GN=Agps PE=1 SV=1;tr|H3BKN2|H3BKN2_MOUSE Alkylglycerone-phosphate synthase	5	8	8	8	7	7	5	7	7	5	7	7	5	20.1	20.1	20.1	74.342	671	671;645;568;508;57	3.25	18	1	2	26	13								0	97.942	By MS/MS	By MS/MS	By MS/MS	0.29399	0.88774	17.779	38	27
A2AL85;Q8BSY0;Q8CBM2;A2AL83;A2AL78;Q3TU40;A2AL81;A2AL71;A2AL77;Q9CR06;A2AL74;A2AL76;A2AL75	A2AL85;Q8BSY0;Q8CBM2	12;12;11;2;2;2;2;1;1;1;1;1;1	12;12;11;2;2;2;2;1;1;1;1;1;1	10;10;10;0;0;0;0;0;0;0;0;0;0	Aspartyl/asparaginyl beta-hydroxylase	Asph	tr|A2AL85|A2AL85_MOUSE Aspartyl/asparaginyl beta-hydroxylase OS=Mus musculus GN=Asph PE=1 SV=1;sp|Q8BSY0|ASPH_MOUSE Aspartyl/asparaginyl beta-hydroxylase OS=Mus musculus GN=Asph PE=1 SV=1;tr|Q8CBM2|Q8CBM2_MOUSE Aspartyl/asparaginyl beta-hydroxylase OS=Mus	13	12	12	10	10	8	9	10	8	9	9	7	7	24.6	24.6	16.8	81.467	725	725;741;658;163;245;294;310;73;149;207;215;261;272	3.96	4	2	37	13	2	6	2	2	2	2			0	117.43	By MS/MS	By MS/MS	By MS/MS	0.38251	0.84397	17.211	57	22
A2ALA4;Q62276	A2ALA4;Q62276	3;3	3;3	3;3	Mediator of RNA polymerase II transcription subunit 22	Med22	tr|A2ALA4|A2ALA4_MOUSE Mediator of RNA polymerase II transcription subunit 22 (Fragment) OS=Mus musculus GN=Med22 PE=1 SV=1;sp|Q62276|MED22_MOUSE Mediator of RNA polymerase II transcription subunit 22 OS=Mus musculus GN=Med22 PE=1 SV=2	2	3	3	3	3	3	3	3	3	3	3	3	3	17.9	17.9	17.9	19.562	168	168;200	9.75									3	9			0	4.2242	By MS/MS	By MS/MS	By MS/MS	0.37022	1.5414	8.2416	12	3
A2ALF3;Q6NZB0;A2ALF0;F6TQL3;F7CXJ2;E9PZT4;D3Z4I5	A2ALF3;Q6NZB0;A2ALF0;F6TQL3	6;6;5;5;2;1;1	6;6;5;5;2;1;1	6;6;5;5;2;1;1	DnaJ homolog subfamily C member 8	Dnajc8	tr|A2ALF3|A2ALF3_MOUSE DnaJ homolog subfamily C member 8 OS=Mus musculus GN=Dnajc8 PE=1 SV=1;sp|Q6NZB0|DNJC8_MOUSE DnaJ homolog subfamily C member 8 OS=Mus musculus GN=Dnajc8 PE=1 SV=2;tr|A2ALF0|A2ALF0_MOUSE DnaJ homolog subfamily C member 8 OS=Mus musculu	7	6	6	6	5	5	5	5	5	5	5	5	5	26.9	26.9	26.9	27.487	234	234;253;219;244;95;61;85	7.1							26	3					0	20.235	By MS/MS	By MS/MS	By MS/MS	0.45374	1.593	6.4115	25	3
A2ALH2;Q8JZY1;Q8CBC7;F6Q475	A2ALH2;Q8JZY1;Q8CBC7	3;3;3;1	3;3;3;1	3;3;3;1	Putative tRNA (cytidine(32)/guanosine(34)-2-O)-methyltransferase	Ftsj1	tr|A2ALH2|A2ALH2_MOUSE Putative tRNA (cytidine(32)/guanosine(34)-2-O)-methyltransferase OS=Mus musculus GN=Ftsj1 PE=1 SV=1;tr|Q8JZY1|Q8JZY1_MOUSE Putative tRNA (cytidine(32)/guanosine(34)-2-O)-methyltransferase OS=Mus musculus GN=Ftsj1 PE=1 SV=1;tr|Q8CBC	4	3	3	3	0	3	1	0	3	1	0	3	1	13.6	13.6	13.6	33.831	308	308;322;324;111	7							4						0.0061907	1.2302		By MS/MS	By matching	0.98617	2.6631	51.323	4	0
Q8C048;A2ALL9;Q0VF55	Q8C048;A2ALL9;Q0VF55	7;7;7	3;3;3	3;3;3	Calcium-transporting ATPase	Atp2b3	tr|Q8C048|Q8C048_MOUSE Calcium-transporting ATPase OS=Mus musculus GN=Atp2b3 PE=1 SV=1;tr|A2ALL9|A2ALL9_MOUSE Calcium-transporting ATPase OS=Mus musculus GN=Atp2b3 PE=1 SV=1;tr|Q0VF55|Q0VF55_MOUSE Calcium-transporting ATPase OS=Mus musculus GN=Atp2b3 PE=1	3	7	3	3	7	7	6	3	3	3	3	3	3	8.7	4.7	4.7	125.71	1144	1144;1173;1220	1.67	6	8	1										0	17.592	By MS/MS	By MS/MS	By MS/MS	0.44173	0.83723	28.697	10	7
A2ALP5;P52734	A2ALP5;P52734	3;3	3;3	3;3	FYVE, RhoGEF and PH domain-containing protein 1	Fgd1	tr|A2ALP5|A2ALP5_MOUSE FYVE, RhoGEF and PH domain-containing protein 1 OS=Mus musculus GN=Fgd1 PE=1 SV=1;sp|P52734|FGD1_MOUSE FYVE, RhoGEF and PH domain-containing protein 1 OS=Mus musculus GN=Fgd1 PE=1 SV=2	2	3	3	3	2	3	2	2	3	2	2	3	2	6.4	6.4	6.4	89.005	791	791;960	3			8										0	16.58	By MS/MS	By MS/MS	By MS/MS	1.1058	1.9946	13.143	8	4
A2ALR9;Q3V0C5;F6VSP0;F6TGT8;F6VSQ9;F7ALR2;F6TH61;A2ALR5;A2ALR8	A2ALR9;Q3V0C5;F6VSP0;F6TGT8	4;4;2;2;1;1;1;1;1	4;4;2;2;1;1;1;1;1	4;4;2;2;1;1;1;1;1	Ubiquitin carboxyl-terminal hydrolase 48	Usp48	tr|A2ALR9|A2ALR9_MOUSE Ubiquitin carboxyl-terminal hydrolase 48 OS=Mus musculus GN=Usp48 PE=1 SV=1;sp|Q3V0C5|UBP48_MOUSE Ubiquitin carboxyl-terminal hydrolase 48 OS=Mus musculus GN=Usp48 PE=1 SV=2;tr|F6VSP0|F6VSP0_MOUSE Ubiquitin carboxyl-terminal hydrolas	9	4	4	4	1	4	2	1	4	2	1	4	2	5.7	5.7	5.7	118.77	1036	1036;1052;156;170;85;113;123;267;631	2.8	1		9										0	7.3225	By MS/MS	By MS/MS	By MS/MS	1.3301	2.8018	64.06	10	7
A7TU71;A2ALU4	A7TU71;A2ALU4	7;7	7;7	7;7	Protein Shroom2	Shroom2	tr|A7TU71|A7TU71_MOUSE Protein Shroom2 OS=Mus musculus GN=Shroom2 PE=1 SV=1;sp|A2ALU4|SHRM2_MOUSE Protein Shroom2 OS=Mus musculus GN=Shroom2 PE=1 SV=1	2	7	7	7	4	4	5	4	4	5	4	4	5	8.2	8.2	8.2	165.26	1487	1487;1481	2.07		14	1										0	8.819	By MS/MS	By MS/MS	By MS/MS	0.64137	1.297	21.927	13	3
A2ALW5;Z4YLX5	A2ALW5	4;1	4;1	4;1	DnaJ homolog subfamily C member 25	Dnajc25	sp|A2ALW5|DJC25_MOUSE DnaJ homolog subfamily C member 25 OS=Mus musculus GN=Dnajc25 PE=1 SV=1	2	4	4	4	3	2	3	3	2	3	3	2	3	14	14	14	41.937	357	357;79	6.15			2	1			10						0	6.4963	By MS/MS	By MS/MS	By MS/MS	0.29846	1.1315	25.16	11	4
A2ALX6;A2ALX7;G3UZI7;O54834	A2ALX6;A2ALX7;G3UZI7;O54834	1;1;1;1	1;1;1;1	1;1;1;1	Rho GTPase-activating protein 6	Arhgap6	tr|A2ALX6|A2ALX6_MOUSE Rho GTPase activating protein 6, isoform CRA_c OS=Mus musculus GN=Arhgap6 PE=1 SV=1;tr|A2ALX7|A2ALX7_MOUSE Rho GTPase-activating protein 6 OS=Mus musculus GN=Arhgap6 PE=1 SV=1;tr|G3UZI7|G3UZI7_MOUSE Rho GTPase activating protein 6, i	4	1	1	1	1	1	1	1	1	1	1	1	1	5.4	5.4	5.4	33.293	294	294;385;478;987	3			3										0	4.8317	By MS/MS	By MS/MS	By MS/MS	0.75043	1.6804	5.9416	3	0
A2AMC3;Q3UXG7;Q91ZW2	A2AMC3;Q3UXG7;Q91ZW2	1;1;1	1;1;1	1;1;1	GDP-fucose protein O-fucosyltransferase 1	Pofut1	tr|A2AMC3|A2AMC3_MOUSE GDP-fucose protein O-fucosyltransferase 1 OS=Mus musculus GN=Pofut1 PE=1 SV=1;tr|Q3UXG7|Q3UXG7_MOUSE GDP-fucose protein O-fucosyltransferase 1 OS=Mus musculus GN=Pofut1 PE=1 SV=1;sp|Q91ZW2|OFUT1_MOUSE GDP-fucose protein O-fucosyltran	3	1	1	1	1	1	1	1	1	1	1	1	1	4.5	4.5	4.5	40.02	352	352;353;393	6.25						3	1						0.0010984	1.6646	By MS/MS	By MS/MS	By MS/MS	0.33109	0.92981	4.9409	4	1
A2AMG5;Q9R207	A2AMG5;Q9R207	1;1	1;1	1;1	Nibrin	Nbn	tr|A2AMG5|A2AMG5_MOUSE Nibrin (Fragment) OS=Mus musculus GN=Nbn PE=1 SV=1;sp|Q9R207|NBN_MOUSE Nibrin OS=Mus musculus GN=Nbn PE=1 SV=1	2	1	1	1	1	1	1	1	1	1	1	1	1	2.2	2.2	2.2	60.553	548	548;751	3.5			2	2									0	3.3971	By MS/MS	By MS/MS	By MS/MS	2.2571	4.7268	23.463	2	2
F6S4G2;A2AMQ5;Q99L43	F6S4G2;A2AMQ5;Q99L43	1;1;1	1;1;1	1;1;1	Phosphatidate cytidylyltransferase;Phosphatidate cytidylyltransferase 2	Cds2	tr|F6S4G2|F6S4G2_MOUSE Phosphatidate cytidylyltransferase (Fragment) OS=Mus musculus GN=Cds2 PE=1 SV=1;tr|A2AMQ5|A2AMQ5_MOUSE Phosphatidate cytidylyltransferase OS=Mus musculus GN=Cds2 PE=1 SV=1;sp|Q99L43|CDS2_MOUSE Phosphatidate cytidylyltransferase 2 OS=	3	1	1	1	1	1	1	1	1	1	1	1	1	5.2	5.2	5.2	21.633	194	194;427;444	4.18	5	3	2		3	1			1			2	0	2.2308	By MS/MS	By MS/MS	By MS/MS	NaN	NaN	NaN	0	0
A2AMW0;F7CAZ6	A2AMW0	4;1	2;0	2;0		Capzb	tr|A2AMW0|A2AMW0_MOUSE Capping protein (Actin filament) muscle Z-line, beta, isoform CRA_a OS=Mus musculus GN=Capzb PE=1 SV=1	2	4	2	2	4	4	4	2	2	2	2	2	2	18.8	8.8	8.8	29.295	260	260;204	5.18	6						6	5					0	4.0167	By MS/MS	By MS/MS	By MS/MS	0.33974	1.1387	4.818	16	7
A2AMY5;Q91VX2;F6PYV5;F6WTC8	A2AMY5;Q91VX2	8;8;3;1	8;8;3;1	8;8;3;1	Ubiquitin-associated protein 2	Ubap2	tr|A2AMY5|A2AMY5_MOUSE Ubiquitin-associated protein 2 OS=Mus musculus GN=Ubap2 PE=1 SV=1;sp|Q91VX2|UBAP2_MOUSE Ubiquitin-associated protein 2 OS=Mus musculus GN=Ubap2 PE=1 SV=1	4	8	8	8	7	7	4	7	7	4	7	7	4	15.5	15.5	15.5	117.83	1131	1131;1132;245;140	3			27										0	323.31	By MS/MS	By MS/MS	By MS/MS	0.76626	1.4449	3.1765	25	12
A2AN08;Z4YMA7;F6SSP6;Z4YLP1	A2AN08	29;12;10;1	29;12;10;1	29;12;10;1	E3 ubiquitin-protein ligase UBR4	Ubr4	sp|A2AN08|UBR4_MOUSE E3 ubiquitin-protein ligase UBR4 OS=Mus musculus GN=Ubr4 PE=1 SV=1	4	29	29	29	24	20	16	24	20	16	24	20	16	8.4	8.4	8.4	572.28	5180	5180;1301;2065;204	1.05	73	4											0	323.31	By MS/MS	By MS/MS	By MS/MS	0.57705	1.7624	23.476	73	24
F7D5G9;F6S5B6;Q3UUV0;A2AN61;Q8VEH2	F7D5G9;F6S5B6;Q3UUV0;A2AN61;Q8VEH2	1;1;1;1;1	1;1;1;1;1	1;1;1;1;1		Ciz1	tr|F7D5G9|F7D5G9_MOUSE CDKN1A-interacting zinc finger protein 1 (Fragment) OS=Mus musculus GN=Ciz1 PE=1 SV=1;tr|F6S5B6|F6S5B6_MOUSE CDKN1A-interacting zinc finger protein 1 (Fragment) OS=Mus musculus GN=Ciz1 PE=1 SV=8;tr|Q3UUV0|Q3UUV0_MOUSE CDKN1A-interact	5	1	1	1	1	1	1	1	1	1	1	1	1	8.2	8.2	8.2	27.091	245	245;262;791;821;845	3			7										0.0053886	1.263	By MS/MS	By MS/MS	By MS/MS	1.0169	1.8933	11.533	5	5
A2ANY6;J3QMC5	A2ANY6;J3QMC5	10;9	10;9	10;9		Mdn1	tr|A2ANY6|A2ANY6_MOUSE Midasin OS=Mus musculus GN=Mdn1 PE=1 SV=1;tr|J3QMC5|J3QMC5_MOUSE Midasin OS=Mus musculus GN=Mdn1 PE=1 SV=1	2	10	10	10	6	7	6	6	7	6	6	7	6	2.9	2.9	2.9	630.33	5589	5589;5582	1.3	22							1					0	44.668	By MS/MS	By MS/MS	By MS/MS	0.74022	2.2606	25.754	19	8
A2AVI0;A2APB1;Q8BMS9	A2AVI0;A2APB1;Q8BMS9	1;1;1	1;1;1	1;1;1	Ras association domain-containing protein 2	Rassf2	tr|A2AVI0|A2AVI0_MOUSE Ras association domain-containing protein 2 (Fragment) OS=Mus musculus GN=Rassf2 PE=1 SV=1;tr|A2APB1|A2APB1_MOUSE Ras association domain-containing protein 2 (Fragment) OS=Mus musculus GN=Rassf2 PE=1 SV=1;sp|Q8BMS9|RASF2_MOUSE Ras as	3	1	1	1	0	1	0	0	1	0	0	1	0	55.2	55.2	55.2	3.3719	29	29;202;326	7							1						0.0075264	1.1464		By MS/MS		NaN	NaN	NaN	0	0
A2APB8	A2APB8	25	25	25	Targeting protein for Xklp2	Tpx2	sp|A2APB8|TPX2_MOUSE Targeting protein for Xklp2 OS=Mus musculus GN=Tpx2 PE=1 SV=1	1	25	25	25	16	18	20	16	18	20	16	18	20	46.3	46.3	46.3	85.893	745	745	3.42		3	76	16	6	1	3	1					0	68.884	By MS/MS	By MS/MS	By MS/MS	5.509	14.812	84.448	93	54
Q3U8S1;A2APM5;A2APM3;A2APM4;E9QKM8;Q80X37;A2APM1;A2APM2;P15379	Q3U8S1;A2APM5;A2APM3;A2APM4;E9QKM8;Q80X37;A2APM1;A2APM2;P15379	2;2;2;2;2;2;2;2;2	2;2;2;2;2;2;2;2;2	2;2;2;2;2;2;2;2;2	CD44 antigen	Cd44	tr|Q3U8S1|Q3U8S1_MOUSE CD44 antigen OS=Mus musculus GN=Cd44 PE=1 SV=1;tr|A2APM5|A2APM5_MOUSE CD44 antigen OS=Mus musculus GN=Cd44 PE=1 SV=1;tr|A2APM3|A2APM3_MOUSE CD44 antigen OS=Mus musculus GN=Cd44 PE=1 SV=1;tr|A2APM4|A2APM4_MOUSE CD44 antigen OS=Mus mus	9	2	2	2	2	2	2	2	2	2	2	2	2	9.3	9.3	9.3	40.263	365	365;434;464;498;577;580;657;780;778	4.57			1	11				1	1				0	14.559	By MS/MS	By MS/MS	By MS/MS	0.53137	1.508	30.768	13	4
A2APR8;O08901	A2APR8;O08901	2;2	2;2	2;2	Mitotic checkpoint serine/threonine-protein kinase BUB1	Bub1	tr|A2APR8|A2APR8_MOUSE Mitotic checkpoint serine/threonine-protein kinase BUB1 OS=Mus musculus GN=Bub1 PE=1 SV=1;sp|O08901|BUB1_MOUSE Mitotic checkpoint serine/threonine-protein kinase BUB1 OS=Mus musculus GN=Bub1 PE=1 SV=1	2	2	2	2	0	2	1	0	2	1	0	2	1	3.9	3.9	3.9	119.73	1059	1059;1058	2.33	1		2										0	11.615		By MS/MS	By MS/MS	0.88396	1.4876	NaN	1	1
A2APY7	A2APY7	2	2	2	NADH dehydrogenase [ubiquinone] 1 alpha subcomplex assembly factor 5	Ndufaf5	sp|A2APY7|NDUF5_MOUSE Arginine-hydroxylase NDUFAF5, mitochondrial OS=Mus musculus GN=Ndufaf5 PE=1 SV=1	1	2	2	2	0	1	1	0	1	1	0	1	1	5	5	5	38.404	343	343	4	1						1						0.007722	1.1382		By MS/MS	By MS/MS	1.1887	3.3957	269.24	2	1
A2AQ19	A2AQ19	5	5	5	RNA polymerase-associated protein RTF1 homolog	Rtf1	sp|A2AQ19|RTF1_MOUSE RNA polymerase-associated protein RTF1 homolog OS=Mus musculus GN=Rtf1 PE=1 SV=1	1	5	5	5	1	4	2	1	4	2	1	4	2	7	7	7	80.796	715	715	4				8									0	5.9462	By MS/MS	By MS/MS	By MS/MS	0.74698	1.6962	15.699	6	2
A2AQ43;A2AQ44;A2AQ42;A2AQ45;A2AQ41;Q80TY0;F6VVN1;A2AQ47;A2AQ39	A2AQ43;A2AQ44;A2AQ42;A2AQ45;A2AQ41;Q80TY0;F6VVN1	7;7;7;7;7;7;4;1;1	7;7;7;7;7;7;4;1;1	2;2;2;2;2;2;1;1;1	Formin-binding protein 1	Fnbp1	tr|A2AQ43|A2AQ43_MOUSE Formin-binding protein 1 OS=Mus musculus GN=Fnbp1 PE=1 SV=1;tr|A2AQ44|A2AQ44_MOUSE Formin-binding protein 1 OS=Mus musculus GN=Fnbp1 PE=1 SV=1;tr|A2AQ42|A2AQ42_MOUSE Formin-binding protein 1 OS=Mus musculus GN=Fnbp1 PE=1 SV=1;tr|A2AQ	9	7	7	2	2	4	5	2	4	5	0	0	2	18.4	18.4	4.7	64.628	554	554;559;586;591;615;616;388;160;208	4				18									0	46.033	By MS/MS	By MS/MS	By MS/MS	1.2978	3.1586	7.7685	14	9
A2AQA7;Q8CFQ3	A2AQA7;Q8CFQ3	6;6	6;6	6;6	Intron-binding protein aquarius	Aqr	tr|A2AQA7|A2AQA7_MOUSE Intron-binding protein aquarius OS=Mus musculus GN=Aqr PE=1 SV=1;sp|Q8CFQ3|AQR_MOUSE Intron-binding protein aquarius OS=Mus musculus GN=Aqr PE=1 SV=2	2	6	6	6	2	2	4	2	2	4	2	2	4	7.5	7.5	7.5	161.85	1400	1400;1481	1.62	3	5											0	3.9037	By MS/MS	By MS/MS	By MS/MS	0.53324	1.1229	27.603	8	3
Q8C4G3;Q8C288;A2AQC3;O70228	Q8C4G3;Q8C288;A2AQC3;O70228	3;3;3;3	3;3;3;3	3;3;3;3	Phospholipid-transporting ATPase;Probable phospholipid-transporting ATPase IIA	Atp9a	tr|Q8C4G3|Q8C4G3_MOUSE Phospholipid-transporting ATPase OS=Mus musculus GN=Atp9a PE=1 SV=1;tr|Q8C288|Q8C288_MOUSE Phospholipid-transporting ATPase OS=Mus musculus GN=Atp9a PE=1 SV=1;tr|A2AQC3|A2AQC3_MOUSE Phospholipid-transporting ATPase OS=Mus musculus GN	4	3	3	3	2	2	2	2	2	2	2	2	2	6.4	6.4	6.4	116.42	1029	1029;1031;1105;1047	1	7												0	29.595	By MS/MS	By MS/MS	By MS/MS	0.41435	0.80473	21.384	6	5
F6QQ13;A2AQE2;Q6A098	F6QQ13;A2AQE2;Q6A098	3;3;2	3;3;2	3;3;2	Selenocysteine insertion sequence-binding protein 2-like	Secisbp2l	tr|F6QQ13|F6QQ13_MOUSE Selenocysteine insertion sequence-binding protein 2-like (Fragment) OS=Mus musculus GN=Secisbp2l PE=1 SV=1;tr|A2AQE2|A2AQE2_MOUSE SECIS binding protein 2-like OS=Mus musculus GN=Secisbp2l PE=1 SV=1;sp|Q6A098|SBP2L_MOUSE Selenocystein	3	3	3	3	1	2	2	1	2	2	1	2	2	14.5	14.5	14.5	47.188	428	428;1089;1086	2.62		3	5										0	21.428	By MS/MS	By MS/MS	By MS/MS	3.7154	8.7179	27.337	3	2
A2AQJ7;A2AQJ5;A2AQJ6;Q8BXN9	A2AQJ7;A2AQJ5;A2AQJ6;Q8BXN9	4;4;4;4	4;4;4;4	4;4;4;4	Transmembrane protein 87A	Tmem87a	tr|A2AQJ7|A2AQJ7_MOUSE Transmembrane protein 87A OS=Mus musculus GN=Tmem87a PE=1 SV=1;tr|A2AQJ5|A2AQJ5_MOUSE Transmembrane protein 87A OS=Mus musculus GN=Tmem87a PE=1 SV=1;tr|A2AQJ6|A2AQJ6_MOUSE Transmembrane protein 87A OS=Mus musculus GN=Tmem87a PE=1 SV=	4	4	4	4	4	2	2	4	2	2	4	2	2	11.4	11.4	11.4	57.011	500	500;559;560;555	1.8	9	6	5										0	77.64	By MS/MS	By MS/MS	By MS/MS	0.4183	1.1707	16.173	20	8
A2AQN5;A2AQN4;Q9QXG4;D6RHA7	A2AQN5;A2AQN4;Q9QXG4	3;3;3;1	3;3;3;1	3;3;3;1	Acetyl-coenzyme A synthetase, cytoplasmic	Acss2	tr|A2AQN5|A2AQN5_MOUSE Acetyl-coenzyme A synthetase, cytoplasmic OS=Mus musculus GN=Acss2 PE=1 SV=1;tr|A2AQN4|A2AQN4_MOUSE Acetyl-coenzyme A synthetase, cytoplasmic OS=Mus musculus GN=Acss2 PE=1 SV=1;sp|Q9QXG4|ACSA_MOUSE Acetyl-coenzyme A synthetase, cytop	4	3	3	3	2	3	2	2	3	2	2	3	2	6.9	6.9	6.9	79.343	706	706;714;701;124	2.85	5			8									0	7.2671	By MS/MS	By MS/MS	By MS/MS	0.36068	0.77694	41.583	11	8
A2AQR0;Q64521	A2AQR0;Q64521	13;13	13;13	13;13	Glycerol-3-phosphate dehydrogenase;Glycerol-3-phosphate dehydrogenase, mitochondrial	Gpd2	tr|A2AQR0|A2AQR0_MOUSE Glycerol-3-phosphate dehydrogenase OS=Mus musculus GN=Gpd2 PE=1 SV=1;sp|Q64521|GPDM_MOUSE Glycerol-3-phosphate dehydrogenase, mitochondrial OS=Mus musculus GN=Gpd2 PE=1 SV=2	2	13	13	13	11	9	8	11	9	8	11	9	8	31	31	31	82.829	745	745;727	3.62	5	1		39									0	47.372	By MS/MS	By MS/MS	By MS/MS	0.21337	0.55895	7.2467	36	21
A2AQR3;A2AQR4;Q99KE8	A2AQR3;A2AQR4;Q99KE8	1;1;1	1;1;1	1;1;1	Zinc finger protein 64	Zfp64	tr|A2AQR3|A2AQR3_MOUSE Zinc finger protein 64 OS=Mus musculus GN=Zfp64 PE=1 SV=1;tr|A2AQR4|A2AQR4_MOUSE Zinc finger protein 64 OS=Mus musculus GN=Zfp64 PE=1 SV=1;sp|Q99KE8|ZFP64_MOUSE Zinc finger protein 64 OS=Mus musculus GN=Zfp64 PE=2 SV=1	3	1	1	1	0	1	0	0	1	0	0	1	0	2.2	2.2	2.2	71.714	643	643;676;643	4				1									0.0046035	1.3203		By MS/MS		NaN	NaN	NaN	0	0
A2AR60;E9PZJ6;Q6P2L7	A2AR60;E9PZJ6;Q6P2L7	3;3;3	3;3;3	3;3;3	Protein CASC4	Casc4	tr|A2AR60|A2AR60_MOUSE Protein CASC4 (Fragment) OS=Mus musculus GN=Casc4 PE=1 SV=1;tr|E9PZJ6|E9PZJ6_MOUSE Protein CASC4 OS=Mus musculus GN=Casc4 PE=1 SV=2;sp|Q6P2L7|CASC4_MOUSE Protein CASC4 OS=Mus musculus GN=Casc4 PE=1 SV=1	3	3	3	3	2	2	1	2	2	1	2	2	1	9.4	9.4	9.4	30.56	267	267;379;435	5					8								0	3.9584	By MS/MS	By MS/MS	By MS/MS	1.5921	3.9915	27.4	8	7
A2ARP8;Q9QYR6	A2ARP8;Q9QYR6	36;36	36;36	36;36	Microtubule-associated protein 1A;MAP1A heavy chain;MAP1 light chain LC2	Map1a	tr|A2ARP8|A2ARP8_MOUSE Microtubule-associated protein 1A OS=Mus musculus GN=Map1a PE=1 SV=1;sp|Q9QYR6|MAP1A_MOUSE Microtubule-associated protein 1A OS=Mus musculus GN=Map1a PE=1 SV=2	2	36	36	36	23	29	32	23	29	32	23	29	32	22.8	22.8	22.8	325.88	3014	3014;2776	1.68	85	83	15	3		1							0	323.31	By MS/MS	By MS/MS	By MS/MS	0.27246	0.72105	39.636	160	85
A2ARZ7;P35285;D6RFT6;Q3TXV4;Q921E2	A2ARZ7;P35285	3;3;1;1;1	3;3;1;1;1	3;3;1;1;1	Ras-related protein Rab-22A	Rab22a	tr|A2ARZ7|A2ARZ7_MOUSE RAB22A, member RAS oncogene family, isoform CRA_c OS=Mus musculus GN=Rab22a PE=1 SV=1;sp|P35285|RB22A_MOUSE Ras-related protein Rab-22A OS=Mus musculus GN=Rab22a PE=1 SV=2	5	3	3	3	3	3	3	3	3	3	3	3	3	19.8	19.8	19.8	20.895	187	187;194;68;195;194	8.72								5	13				0	6.0072	By MS/MS	By MS/MS	By MS/MS	0.4612	1.5545	6.7409	16	3
A2AS70;O54826	A2AS70;O54826	3;3	3;3	3;3	Protein AF-10	Mllt10	tr|A2AS70|A2AS70_MOUSE Protein AF-10 OS=Mus musculus GN=Mllt10 PE=1 SV=1;sp|O54826|AF10_MOUSE Protein AF-10 OS=Mus musculus GN=Mllt10 PE=1 SV=2	2	3	3	3	2	2	3	2	2	3	2	2	3	7.2	7.2	7.2	104.53	990	990;1068	3			10										0	28.527	By MS/MS	By MS/MS	By MS/MS	1.3872	2.4307	23.651	5	3
A2AS98;P28660	A2AS98;P28660	12;12	12;12	12;12	Nck-associated protein 1	Nckap1	tr|A2AS98|A2AS98_MOUSE Nck-associated protein 1 OS=Mus musculus GN=Nckap1 PE=1 SV=1;sp|P28660|NCKP1_MOUSE Nck-associated protein 1 OS=Mus musculus GN=Nckap1 PE=1 SV=2	2	12	12	12	9	11	9	9	11	9	9	11	9	16.4	16.4	16.4	129.51	1134	1134;1128	1.69	29	10	13										0	34.088	By MS/MS	By MS/MS	By MS/MS	0.35046	0.94923	18.207	50	24
A2ASF9;Q9JLL9;Q5I7S8;F6X0V1;Q8BRR9;Q61481	A2ASF9;Q9JLL9;Q5I7S8;F6X0V1;Q8BRR9;Q61481	1;1;1;1;1;1	1;1;1;1;1;1	1;1;1;1;1;1	Calcium/calmodulin-dependent 3,5-cyclic nucleotide phosphodiesterase 1A	Pde1a	tr|A2ASF9|A2ASF9_MOUSE Phosphodiesterase OS=Mus musculus GN=Pde1a PE=1 SV=1;tr|Q9JLL9|Q9JLL9_MOUSE Phosphodiesterase OS=Mus musculus GN=Pde1a PE=1 SV=1;tr|Q5I7S8|Q5I7S8_MOUSE Phosphodiesterase OS=Mus musculus GN=Pde1a PE=1 SV=1;tr|F6X0V1|F6X0V1_MOUSE Phosp	6	1	1	1	0	1	0	0	1	0	0	1	0	4.8	4.8	4.8	47.909	420	420;456;465;476;545;565	1	1												0	5.0298		By MS/MS		NaN	NaN	NaN	0	0
A2AST1;E9Q8Q6	A2AST1;E9Q8Q6	2;2	2;2	2;2		Ccdc141	tr|A2AST1|A2AST1_MOUSE Coiled-coil domain-containing 141 OS=Mus musculus GN=Ccdc141 PE=1 SV=1;tr|E9Q8Q6|E9Q8Q6_MOUSE Coiled-coil domain-containing 141 OS=Mus musculus GN=Ccdc141 PE=1 SV=2	2	2	2	2	0	2	1	0	2	1	0	2	1	1.4	1.4	1.4	164.9	1451	1451;1531	2		3											0.00022868	1.9781		By MS/MS	By MS/MS	1.2639	2.0786	36.881	3	1
A2AT02;Q9CZ44	A2AT02;Q9CZ44	7;7	7;7	7;7	NSFL1 cofactor p47	Nsfl1c	tr|A2AT02|A2AT02_MOUSE NSFL1 cofactor p47 OS=Mus musculus GN=Nsfl1c PE=1 SV=1;sp|Q9CZ44|NSF1C_MOUSE NSFL1 cofactor p47 OS=Mus musculus GN=Nsfl1c PE=1 SV=1	2	7	7	7	7	5	5	7	5	5	7	5	5	29.2	29.2	29.2	37.436	339	339;370	5.81	1				22	29	8	2	1				0	323.31	By MS/MS	By MS/MS	By MS/MS	0.29761	1.0876	10.142	48	25
A2AT37;F6Q3G7	A2AT37	10;3	10;3	10;3		Upf2	tr|A2AT37|A2AT37_MOUSE UPF2 regulator of nonsense transcripts homolog (yeast) OS=Mus musculus GN=Upf2 PE=1 SV=1	2	10	10	10	8	6	7	8	6	7	8	6	7	12.1	12.1	12.1	147.55	1269	1269;523	1.53	17	19											0	18.767	By MS/MS	By MS/MS	By MS/MS	0.56573	1.1146	18.631	31	14
A2AT41;Q3U186	A2AT41;Q3U186	1;1	1;1	1;1	Probable arginine--tRNA ligase, mitochondrial	Rars2	tr|A2AT41|A2AT41_MOUSE Probable arginine--tRNA ligase, mitochondrial (Fragment) OS=Mus musculus GN=Rars2 PE=1 SV=1;sp|Q3U186|SYRM_MOUSE Probable arginine--tRNA ligase, mitochondrial OS=Mus musculus GN=Rars2 PE=1 SV=1	2	1	1	1	1	1	0	1	1	0	1	1	0	11.7	11.7	11.7	11.492	103	103;578	5					3								0.0065857	1.2068	By MS/MS	By MS/MS		0.541	1.317	NaN	1	1
A2ATI9;Q99JX3;A2ATI8;A2ATI6	A2ATI9;Q99JX3;A2ATI8;A2ATI6	4;4;2;2	4;4;2;2	4;4;2;2	Golgi reassembly-stacking protein 2	Gorasp2	tr|A2ATI9|A2ATI9_MOUSE Golgi reassembly stacking protein 2, isoform CRA_d OS=Mus musculus GN=Gorasp2 PE=1 SV=1;sp|Q99JX3|GORS2_MOUSE Golgi reassembly-stacking protein 2 OS=Mus musculus GN=Gorasp2 PE=1 SV=3;tr|A2ATI8|A2ATI8_MOUSE Golgi reassembly-stacking p	4	4	4	4	3	4	3	3	4	3	3	4	3	14.4	14.4	14.4	45.026	431	431;451;317;351	5.23					10	3							0	71.418	By MS/MS	By MS/MS	By MS/MS	0.3162	1.0591	30.721	13	10
A2ATJ2;Q8R4R6	A2ATJ2;Q8R4R6	1;1	1;1	1;1	Nucleoporin NUP53	Nup35	tr|A2ATJ2|A2ATJ2_MOUSE Nucleoporin NUP53 (Fragment) OS=Mus musculus GN=Nup35 PE=1 SV=1;sp|Q8R4R6|NUP53_MOUSE Nucleoporin NUP53 OS=Mus musculus GN=Nup35 PE=1 SV=2	2	1	1	1	1	1	1	1	1	1	1	1	1	13.2	13.2	13.2	20.424	197	197;325	6.8						1	4						0.0025696	1.5086	By MS/MS	By MS/MS	By MS/MS	0.80201	1.8284	9.1158	4	3
G8JL68;A2ATP5;A2ATP6;Q8C854;F6XJA1	G8JL68;A2ATP5;A2ATP6;Q8C854;F6XJA1	7;7;7;7;6	7;7;7;7;6	7;7;7;7;6	Myelin expression factor 2	Myef2	tr|G8JL68|G8JL68_MOUSE Myelin expression factor 2 (Fragment) OS=Mus musculus GN=Myef2 PE=1 SV=1;tr|A2ATP5|A2ATP5_MOUSE Myelin expression factor 2 OS=Mus musculus GN=Myef2 PE=1 SV=1;tr|A2ATP6|A2ATP6_MOUSE Myelin expression factor 2 OS=Mus musculus GN=Myef2	5	7	7	7	5	6	6	5	6	6	5	6	6	15.3	15.3	15.3	57.033	530	530;550;567;591;446	4.69	1			18	21	2	3						0	31.596	By MS/MS	By MS/MS	By MS/MS	0.2578	0.8699	9.1675	42	14
A2ATU9;Q8BY71	A2ATU9;Q8BY71	3;3	3;3	3;3	Histone acetyltransferase type B catalytic subunit	Hat1	tr|A2ATU9|A2ATU9_MOUSE Histone acetyltransferase type B catalytic subunit OS=Mus musculus GN=Hat1 PE=1 SV=1;sp|Q8BY71|HAT1_MOUSE Histone acetyltransferase type B catalytic subunit OS=Mus musculus GN=Hat1 PE=1 SV=1	2	3	3	3	3	2	1	3	2	1	3	2	1	9.5	9.5	9.5	50.182	423	423;416	4.56	2				3	4							0	6.1783	By MS/MS	By MS/MS	By matching	0.69211	2.0025	19.041	9	4
A2AU52;Q8BG94	A2AU52;Q8BG94	1;1	1;1	1;1	COMM domain-containing protein 7	Commd7	tr|A2AU52|A2AU52_MOUSE COMM domain-containing protein 7 OS=Mus musculus GN=Commd7 PE=1 SV=1;sp|Q8BG94|COMD7_MOUSE COMM domain-containing protein 7 OS=Mus musculus GN=Commd7 PE=1 SV=1	2	1	1	1	1	1	0	1	1	0	1	1	0	8.5	8.5	8.5	14.683	129	129;200	9									2				0.0065668	1.1953	By MS/MS	By MS/MS		0.28198	0.81306	1.6576	2	1
A2AU61;A2AU62;Q64012;A2AU60	A2AU61;A2AU62;Q64012;A2AU60	8;8;8;4	8;8;8;4	8;8;8;4	RNA-binding protein Raly	Raly	tr|A2AU61|A2AU61_MOUSE RNA-binding protein Raly (Fragment) OS=Mus musculus GN=Raly PE=1 SV=1;tr|A2AU62|A2AU62_MOUSE RNA-binding protein Raly (Fragment) OS=Mus musculus GN=Raly PE=1 SV=1;sp|Q64012|RALY_MOUSE RNA-binding protein Raly OS=Mus musculus GN=Raly	4	8	8	8	6	6	6	6	6	6	6	6	6	39.3	39.3	39.3	23.12	211	211;298;312;141	5.51	8					14	18	1					0	40.448	By MS/MS	By MS/MS	By MS/MS	1.0526	3.6296	66.177	40	8
A2AU71;A2AU72	A2AU71;A2AU72	1;1	1;1	1;1	Armadillo repeat-containing protein 3	Armc3	tr|A2AU71|A2AU71_MOUSE Armadillo repeat-containing protein 3 OS=Mus musculus GN=Armc3 PE=1 SV=1;sp|A2AU72|ARMC3_MOUSE Armadillo repeat-containing protein 3 OS=Mus musculus GN=Armc3 PE=1 SV=1	2	1	1	1	1	0	0	1	0	0	1	0	0	2.3	2.3	2.3	96.015	869	869;881	3			1										0.0075387	1.1562	By MS/MS			NaN	NaN	NaN	0	0
Q3TAI4;A2AUD5;Q9CYZ2;V9GWU5;Q3TUJ9;Q8BKP1;F6VQ81	Q3TAI4;A2AUD5;Q9CYZ2;V9GWU5;Q3TUJ9;Q8BKP1	7;7;7;5;5;5;2	7;7;7;5;5;5;2	7;7;7;5;5;5;2	Tumor protein D54	Tpd52l2	tr|Q3TAI4|Q3TAI4_MOUSE Tumor protein D52-like 2, isoform CRA_c OS=Mus musculus GN=Tpd52l2 PE=1 SV=1;tr|A2AUD5|A2AUD5_MOUSE Tumor protein D54 OS=Mus musculus GN=Tpd52l2 PE=1 SV=1;sp|Q9CYZ2|TPD54_MOUSE Tumor protein D54 OS=Mus musculus GN=Tpd52l2 PE=1 SV=1;t	7	7	7	7	5	6	7	5	6	7	5	6	7	43.2	43.2	43.2	22.466	206	206;229;220;169;186;200;161	8.45							5	28	16	7			0	104.32	By MS/MS	By MS/MS	By MS/MS	0.29057	1.0681	5.3274	49	17
A2AUK8;A2AUK7;A2AUK5;A2AUK6;E9PV14	A2AUK8;A2AUK7;A2AUK5;A2AUK6;E9PV14	22;21;21;20;13	2;2;1;2;1	2;2;1;2;1		Epb4.1l1	tr|A2AUK8|A2AUK8_MOUSE Band 4.1-like protein 1 OS=Mus musculus GN=Epb41l1 PE=1 SV=1;tr|A2AUK7|A2AUK7_MOUSE Band 4.1-like protein 1 OS=Mus musculus GN=Epb41l1 PE=1 SV=1;tr|A2AUK5|A2AUK5_MOUSE Band 4.1-like protein 1 OS=Mus musculus GN=Epb41l1 PE=1 SV=1;tr|A	5	22	2	2	17	18	20	2	2	2	2	2	2	41.2	2.9	2.9	96.852	867	867;730;879;631;1064	2.82	4	3	9	5	1								0	3.7546	By MS/MS	By MS/MS	By MS/MS	0.47796	1.0184	3.6524	22	3
A2AUM9	A2AUM9	2	2	2	Centrosomal protein of 152 kDa	Cep152	sp|A2AUM9|CE152_MOUSE Centrosomal protein of 152 kDa OS=Mus musculus GN=Cep152 PE=1 SV=1	1	2	2	2	1	1	1	1	1	1	1	1	1	2.7	2.7	2.7	196.53	1736	1736	2		4											0	7.6293	By MS/MS	By MS/MS	By MS/MS	0.65707	1.0799	NaN	1	1
A2AUT3;Q3UA16;A2AUT1;A2AUT4	A2AUT3;Q3UA16;A2AUT1;A2AUT4	3;3;2;2	3;3;2;2	3;3;2;2	Kinetochore protein Spc25	Spc25	tr|A2AUT3|A2AUT3_MOUSE Kinetochore protein Spc25 (Fragment) OS=Mus musculus GN=Spc25 PE=1 SV=1;sp|Q3UA16|SPC25_MOUSE Kinetochore protein Spc25 OS=Mus musculus GN=Spc25 PE=2 SV=1;tr|A2AUT1|A2AUT1_MOUSE Kinetochore protein Spc25 (Fragment) OS=Mus musculus GN	4	3	3	3	1	2	3	1	2	3	1	2	3	24	24	24	19.603	167	167;226;133;211	8								6					0.00045198	1.8887	By MS/MS	By MS/MS	By MS/MS	1.3236	3.7249	14.885	5	4
F6QQP6;F6RK07;A2AUX5;A2AUX3;B7ZD29;Q3UHC7	F6QQP6;F6RK07;A2AUX5;A2AUX3;B7ZD29;Q3UHC7	2;2;2;2;2;2	2;2;2;2;2;2	1;1;1;1;1;1	Disabled homolog 2-interacting protein	Dab2ip	tr|F6QQP6|F6QQP6_MOUSE Disabled homolog 2-interacting protein (Fragment) OS=Mus musculus GN=Dab2ip PE=1 SV=1;tr|F6RK07|F6RK07_MOUSE Disabled homolog 2-interacting protein (Fragment) OS=Mus musculus GN=Dab2ip PE=1 SV=1;tr|A2AUX5|A2AUX5_MOUSE Disabled homolo	6	2	2	1	2	2	2	2	2	2	1	1	1	3.6	3.6	1.5	77.545	713	713;1083;1124;1132;1154;1189	2.75		4	7	1									0	23.747	By MS/MS	By MS/MS	By MS/MS	1.1716	2.0993	12.997	10	5
A2AUY4;F6R4Y5	A2AUY4	8;1	8;1	8;1		Baz2b	tr|A2AUY4|A2AUY4_MOUSE Bromodomain adjacent to zinc finger domain, 2B OS=Mus musculus GN=Baz2b PE=1 SV=1	2	8	8	8	7	5	5	7	5	5	7	5	5	7.1	7.1	7.1	234	2123	2123;253	2.05		19	1										0	49.568	By MS/MS	By MS/MS	By MS/MS	3.1248	5.6997	32.009	15	9
A2AV19;Q8VBV3;A0A0A6YW57	A2AV19;Q8VBV3;A0A0A6YW57	3;3;2	3;3;2	3;3;2	Exosome complex component RRP4	Exosc2	tr|A2AV19|A2AV19_MOUSE Exosome complex component RRP4 (Fragment) OS=Mus musculus GN=Exosc2 PE=1 SV=1;sp|Q8VBV3|EXOS2_MOUSE Exosome complex component RRP4 OS=Mus musculus GN=Exosc2 PE=1 SV=1;tr|A0A0A6YW57|A0A0A6YW57_MOUSE Exosome complex component RRP4 (Fra	3	3	3	3	2	2	3	2	2	3	2	2	3	15	15	15	27.308	247	247;293;74	7.22							7	2					0	6.1931	By MS/MS	By MS/MS	By MS/MS	0.32201	1.0166	8.3356	9	5
A2AVJ7;Q99PL5	A2AVJ7;Q99PL5	40;40	40;40	40;40	Ribosome-binding protein 1	Rrbp1	tr|A2AVJ7|A2AVJ7_MOUSE Ribosome-binding protein 1 OS=Mus musculus GN=Rrbp1 PE=1 SV=1;sp|Q99PL5|RRBP1_MOUSE Ribosome-binding protein 1 OS=Mus musculus GN=Rrbp1 PE=1 SV=2	2	40	40	40	31	36	38	31	36	38	31	36	38	33.5	33.5	33.5	158.39	1464	1464;1605	2.54	18	177	147	15	7	2	2						0	323.31	By MS/MS	By MS/MS	By MS/MS	0.60631	1.4539	9.1558	342	60
A2AVP3;Q9DBX2	A2AVP3;Q9DBX2	1;1	1;1	1;1	Phosducin-like protein	Pdcl	tr|A2AVP3|A2AVP3_MOUSE Phosducin-like protein (Fragment) OS=Mus musculus GN=Pdcl PE=1 SV=1;sp|Q9DBX2|PHLP_MOUSE Phosducin-like protein OS=Mus musculus GN=Pdcl PE=1 SV=1	2	1	1	1	1	0	0	1	0	0	1	0	0	15.5	15.5	15.5	22.588	193	193;301	6						1							0	2.2636	By MS/MS			1.6418	5.2219	NaN	1	1
A2AW86;Q60767	A2AW86;Q60767	14;14	14;14	14;14	Lymphocyte antigen 75	Ly75	tr|A2AW86|A2AW86_MOUSE Lymphocyte antigen 75 OS=Mus musculus GN=Ly75 PE=1 SV=1;sp|Q60767|LY75_MOUSE Lymphocyte antigen 75 OS=Mus musculus GN=Ly75 PE=1 SV=2	2	14	14	14	10	7	12	10	7	12	10	7	12	12.4	12.4	12.4	197.38	1723	1723;1723	1.94	12	30	6		1								0	143.33	By MS/MS	By MS/MS	By MS/MS	0.70728	1.7305	19.994	39	14
A2AWA9;A2AWA7;A0A0A6YW18	A2AWA9	19;7;1	19;7;1	18;7;0	Rab GTPase-activating protein 1	Rabgap1	sp|A2AWA9|RBGP1_MOUSE Rab GTPase-activating protein 1 OS=Mus musculus GN=Rabgap1 PE=1 SV=1	3	19	19	18	12	18	11	12	18	11	11	17	10	20.3	20.3	19.5	120.8	1064	1064;455;107	2.37	20	5	46										0	26.519	By MS/MS	By MS/MS	By MS/MS	0.77034	1.6517	22.459	67	27
A2AWF0;A2AWE9;P58389;B7ZDE0;D6RFC2;F6Z6I0	A2AWF0;A2AWE9;P58389;B7ZDE0	5;5;5;3;2;1	5;5;5;3;2;1	5;5;5;3;2;1	Serine/threonine-protein phosphatase 2A activator	Ppp2r4	tr|A2AWF0|A2AWF0_MOUSE Serine/threonine-protein phosphatase 2A activator OS=Mus musculus GN=Ptpa PE=1 SV=1;tr|A2AWE9|A2AWE9_MOUSE Serine/threonine-protein phosphatase 2A activator OS=Mus musculus GN=Ptpa PE=1 SV=1;sp|P58389|PTPA_MOUSE Serine/threonine-prot	6	5	5	5	4	4	4	4	4	4	4	4	4	67.3	67.3	67.3	11.798	104	104;281;323;61;49;126	5.23	7					13	9		1				0	36.762	By MS/MS	By MS/MS	By MS/MS	0.21506	0.70563	11.772	20	11
A2AWF8;A2AWF9;E9Q4S7;Q64455	A2AWF8;A2AWF9;E9Q4S7;Q64455	9;9;9;9	9;9;9;9	9;9;9;9	Protein-tyrosine-phosphatase;Receptor-type tyrosine-protein phosphatase eta	Ptprj	tr|A2AWF8|A2AWF8_MOUSE Receptor-type tyrosine-protein phosphatase eta OS=Mus musculus GN=Ptprj PE=1 SV=1;tr|A2AWF9|A2AWF9_MOUSE Receptor-type tyrosine-protein phosphatase eta OS=Mus musculus GN=Ptprj PE=1 SV=1;tr|E9Q4S7|E9Q4S7_MOUSE Receptor-type tyrosine-	4	9	9	9	7	5	7	7	5	7	7	5	7	10.8	10.8	10.8	128.71	1164	1164;1299;1350;1238	2		22											0	44.653	By MS/MS	By MS/MS	By MS/MS	0.98748	1.8197	11.928	21	3
H3BJU3;A2AWJ1;Q8BK03	H3BJU3;A2AWJ1;Q8BK03	1;1;1	1;1;1	1;1;1	Protein FAM73B	Fam73b	tr|H3BJU3|H3BJU3_MOUSE Mitoguardin 2 (Fragment) OS=Mus musculus GN=Miga2 PE=1 SV=1;tr|A2AWJ1|A2AWJ1_MOUSE Mitoguardin 2 (Fragment) OS=Mus musculus GN=Miga2 PE=1 SV=2;sp|Q8BK03|MIGA2_MOUSE Mitoguardin 2 OS=Mus musculus GN=Miga2 PE=1 SV=1	3	1	1	1	1	1	0	1	1	0	1	1	0	16.5	16.5	16.5	9.3495	91	91;139;593	4.67				1	2								0.0073665	1.1772	By MS/MS	By MS/MS		0.56793	1.4913	NaN	1	1
A2AWN8;P59326	A2AWN8;P59326	8;8	8;8	5;5	YTH domain-containing family protein 1	Ythdf1	tr|A2AWN8|A2AWN8_MOUSE YTH domain family 1, isoform CRA_a OS=Mus musculus GN=Ythdf1 PE=1 SV=1;sp|P59326|YTHD1_MOUSE YTH domain-containing family protein 1 OS=Mus musculus GN=Ythdf1 PE=1 SV=1	2	8	8	5	7	6	8	7	6	8	5	4	5	17.7	17.7	11.4	63.899	586	586;559	4.25	2			25	5	3		1					0	83.722	By MS/MS	By MS/MS	By MS/MS	0.68167	1.9141	19.698	31	11
A2AWT7;A2AWT6;E9Q4A8;G3UZW9	A2AWT7;A2AWT6	16;15;5;4	1;0;0;0	1;0;0;0		Ubtf	tr|A2AWT7|A2AWT7_MOUSE Nucleolar transcription factor 1 OS=Mus musculus GN=Ubtf PE=1 SV=1;tr|A2AWT6|A2AWT6_MOUSE Nucleolar transcription factor 1 OS=Mus musculus GN=Ubtf PE=1 SV=1	4	16	1	1	15	8	16	0	0	1	0	0	1	29.4	2.1	2.1	88.386	752	752;727;169;151	12												1	1	-2	By matching	By matching	By MS/MS	NaN	NaN	NaN	0	0
A2BDX2;O70152;F8WII3	A2BDX2;O70152	3;3;1	3;3;1	3;3;1	Dolichol-phosphate mannosyltransferase subunit 1	Dpm1	tr|A2BDX2|A2BDX2_MOUSE Dolichol-phosphate mannosyltransferase subunit 1 OS=Mus musculus GN=Dpm1 PE=1 SV=1;sp|O70152|DPM1_MOUSE Dolichol-phosphate mannosyltransferase subunit 1 OS=Mus musculus GN=Dpm1 PE=1 SV=1	3	3	3	3	2	2	1	2	2	1	2	2	1	17.8	17.8	17.8	23.432	208	208;260;121	6.71	1						2	4					0	2.7872	By MS/MS	By MS/MS	By MS/MS	0.30951	1.172	13.036	7	2
A2BE28	A2BE28	3	3	3	Ribosomal biogenesis protein LAS1L	Las1l	sp|A2BE28|LAS1L_MOUSE Ribosomal biogenesis protein LAS1L OS=Mus musculus GN=Las1l PE=1 SV=1	1	3	3	3	3	3	2	3	3	2	3	3	2	7.1	7.1	7.1	89.413	776	776	3.25			9	3									0	15.569	By MS/MS	By MS/MS	By MS/MS	0.62093	1.4432	15.861	10	9
A2BE93;Q9EQU5;A2BE92	A2BE93;Q9EQU5;A2BE92	4;4;3	4;4;3	4;4;3	Protein SET	Set	tr|A2BE93|A2BE93_MOUSE Protein SET (Fragment) OS=Mus musculus GN=Set PE=1 SV=1;sp|Q9EQU5|SET_MOUSE Protein SET OS=Mus musculus GN=Set PE=1 SV=1;tr|A2BE92|A2BE92_MOUSE Protein SET (Fragment) OS=Mus musculus GN=Set PE=1 SV=1	3	4	4	4	4	1	4	4	1	4	4	1	4	20.5	20.5	20.5	24.923	215	215;289;151	6.22						21	6						0	5.8377	By MS/MS	By MS/MS	By MS/MS	0.2383	0.7888	4.7148	27	2
A2BFF8;O88487;Q3TPJ8;A2BFF5;A2BFF9	A2BFF8;O88487;Q3TPJ8;A2BFF5;A2BFF9	8;8;7;6;6	8;8;7;6;6	8;8;7;6;6	Cytoplasmic dynein 1 intermediate chain 2	Dync1i2	tr|A2BFF8|A2BFF8_MOUSE Cytoplasmic dynein 1 intermediate chain 2 OS=Mus musculus GN=Dync1i2 PE=1 SV=1;sp|O88487|DC1I2_MOUSE Cytoplasmic dynein 1 intermediate chain 2 OS=Mus musculus GN=Dync1i2 PE=1 SV=1;tr|Q3TPJ8|Q3TPJ8_MOUSE Cytoplasmic dynein 1 intermedi	5	8	8	8	8	5	5	8	5	5	8	5	5	30.3	30.3	30.3	68.265	611	611;612;632;637;638	3.34	11	1	3	32	2		1						0	251.84	By MS/MS	By MS/MS	By MS/MS	0.32681	0.90516	22.757	35	18
A2BGN7;Q9D8X0	A2BGN7;Q9D8X0	1;1	1;1	1;1	Protein MANBAL	Manbal	tr|A2BGN7|A2BGN7_MOUSE Protein MANBAL OS=Mus musculus GN=Manbal PE=1 SV=1;sp|Q9D8X0|MANBL_MOUSE Protein MANBAL OS=Mus musculus GN=Manbal PE=3 SV=2	2	1	1	1	1	1	1	1	1	1	1	1	1	21.2	21.2	21.2	9.3679	85	85;85	10.2										3	1		0	2.3119	By MS/MS	By MS/MS	By MS/MS	0.47303	1.611	6.3792	4	1
E9QAQ7;A2BH40	E9QAQ7;A2BH40	5;5	5;5	5;5	AT-rich interactive domain-containing protein 1A	Arid1a	tr|E9QAQ7|E9QAQ7_MOUSE AT-rich interactive domain-containing protein 1A OS=Mus musculus GN=Arid1a PE=1 SV=1;sp|A2BH40|ARI1A_MOUSE AT-rich interactive domain-containing protein 1A OS=Mus musculus GN=Arid1a PE=1 SV=1	2	5	5	5	4	3	5	4	3	5	4	3	5	4.2	4.2	4.2	242.67	2287	2287;2283	2.11		17	2										0	47.28	By MS/MS	By MS/MS	By MS/MS	0.6661	1.5074	16.926	17	8
A2BIE1	A2BIE1	5	5	5		Qser1	tr|A2BIE1|A2BIE1_MOUSE Glutamine and serine-rich 1 OS=Mus musculus GN=Qser1 PE=1 SV=2	1	5	5	5	2	3	3	2	3	3	2	3	3	5.2	5.2	5.2	185.38	1698	1698	2		8											0	15.222	By MS/MS	By MS/MS	By MS/MS	1.3028	2.342	57.936	4	3
A2CES4;Q9CQI7	A2CES4;Q9CQI7	4;4	4;4	3;3	U2 small nuclear ribonucleoprotein B	Snrpb2	tr|A2CES4|A2CES4_MOUSE U2 small nuclear ribonucleoprotein B (Fragment) OS=Mus musculus GN=Snrpb2 PE=1 SV=1;sp|Q9CQI7|RU2B_MOUSE U2 small nuclear ribonucleoprotein B OS=Mus musculus GN=Snrpb2 PE=1 SV=1	2	4	4	3	2	3	3	2	3	3	1	3	3	32.2	32.2	25.2	16.009	143	143;225	7.76							5	11	1				0	6.5175	By MS/MS	By MS/MS	By MS/MS	0.3833	1.3866	1.2263	16	6
A2CF80;A2CF83;D3Z687;Q9DCT6;F6S0D5;F8WH46;H3BJI0	A2CF80;A2CF83;D3Z687;Q9DCT6;F6S0D5;F8WH46;H3BJI0	2;2;2;2;1;1;1	2;2;2;2;1;1;1	1;1;1;1;0;1;0	Chromatin complexes subunit BAP18	0610010K14Rik;Bap18	tr|A2CF80|A2CF80_MOUSE RIKEN cDNA 0610010K14 gene OS=Mus musculus GN=0610010K14Rik PE=1 SV=1;tr|A2CF83|A2CF83_MOUSE RIKEN cDNA 0610010K14 gene OS=Mus musculus GN=0610010K14Rik PE=1 SV=1;tr|D3Z687|D3Z687_MOUSE RIKEN cDNA 0610010K14 gene OS=Mus musculus GN=0	7	2	2	1	2	2	1	2	2	1	1	1	1	28.4	28.4	13.7	10.383	102	102;109;191;171;80;81;147	8.67								3	6				0	3.8664	By MS/MS	By MS/MS	By MS/MS	0.26774	0.66042	49.038	8	7
A2CG35;P35283	A2CG35;P35283	3;3	3;3	3;3	Ras-related protein Rab-12	Rab12	tr|A2CG35|A2CG35_MOUSE Ras-related protein Rab-12 OS=Mus musculus GN=Rab12 PE=1 SV=1;sp|P35283|RAB12_MOUSE Ras-related protein Rab-12 OS=Mus musculus GN=Rab12 PE=1 SV=3	2	3	3	3	2	3	2	2	3	2	2	3	2	14.1	14.1	14.1	32.238	291	291;243	5.35	5	1					4	7					0	16.008	By MS/MS	By MS/MS	By MS/MS	0.44812	1.1475	37.846	16	10
A2CG63;Z4YMH1;Z4YL44;A0A1Y7VIX3	A2CG63;Z4YMH1;Z4YL44	8;7;5;3	8;7;5;3	8;7;5;3	AT-rich interactive domain-containing protein 4B	Arid4b	sp|A2CG63|ARI4B_MOUSE AT-rich interactive domain-containing protein 4B OS=Mus musculus GN=Arid4b PE=1 SV=1;tr|Z4YMH1|Z4YMH1_MOUSE AT-rich interactive domain-containing protein 4B (Fragment) OS=Mus musculus GN=Arid4b PE=1 SV=1;tr|Z4YL44|Z4YL44_MOUSE AT-rich	4	8	8	8	2	5	6	2	5	6	2	5	6	8.9	8.9	8.9	147.64	1314	1314;540;473;128	2.83		15				2			1				0	7.735	By MS/MS	By MS/MS	By MS/MS	1.8594	3.5624	109.54	13	12
A2CG76;Q9Z148;A2CG77	A2CG76;Q9Z148	3;3;1	3;3;1	3;3;1	Histone-lysine N-methyltransferase EHMT2	Ehmt2	tr|A2CG76|A2CG76_MOUSE Histone-lysine N-methyltransferase EHMT2 OS=Mus musculus GN=Ehmt2 PE=1 SV=1;sp|Q9Z148|EHMT2_MOUSE Histone-lysine N-methyltransferase EHMT2 OS=Mus musculus GN=Ehmt2 PE=1 SV=2	3	3	3	3	1	2	3	1	2	3	1	2	3	4.3	4.3	4.3	134.69	1229	1229;1263;441	1.93	2	11	1										0	105.27	By MS/MS	By MS/MS	By MS/MS	1.2853	2.1165	22.904	7	3
A2RSJ4;Q8C318	A2RSJ4;Q8C318	2;1	2;1	2;1	UHRF1-binding protein 1-like	Uhrf1bp1l	sp|A2RSJ4|UH1BL_MOUSE UHRF1-binding protein 1-like OS=Mus musculus GN=Uhrf1bp1l PE=1 SV=2;tr|Q8C318|Q8C318_MOUSE UHRF1-binding protein 1-like (Fragment) OS=Mus musculus GN=Uhrf1bp1l PE=1 SV=1	2	2	2	2	2	2	2	2	2	2	2	2	2	1.9	1.9	1.9	161.94	1457	1457;590	1.53	7	8											0	10.315	By MS/MS	By MS/MS	By MS/MS	0.63148	1.1047	8.8835	11	5
A2RSY1	A2RSY1	3	3	3	KAT8 regulatory NSL complex subunit 3	Kansl3	sp|A2RSY1|KANL3_MOUSE KAT8 regulatory NSL complex subunit 3 OS=Mus musculus GN=Kansl3 PE=1 SV=1	1	3	3	3	0	3	2	0	3	2	0	3	2	5.9	5.9	5.9	96.134	903	903	2	4		4										0	6.3763		By MS/MS	By MS/MS	1.5864	2.8628	54.608	4	4
Q91YZ8;A3KFU5;A3KFU8;Q6PHQ9;D3Z5M2;V9GXG3;A2A5N3	Q91YZ8;A3KFU5;A3KFU8;Q6PHQ9;D3Z5M2	11;11;11;11;10;3;1	8;8;8;8;7;2;0	8;8;8;8;7;2;0	Polyadenylate-binding protein	Pabpc4;Gm10110	tr|Q91YZ8|Q91YZ8_MOUSE Polyadenylate-binding protein OS=Mus musculus GN=Pabpc4 PE=1 SV=1;tr|A3KFU5|A3KFU5_MOUSE Polyadenylate-binding protein OS=Mus musculus GN=Pabpc4 PE=1 SV=1;tr|A3KFU8|A3KFU8_MOUSE Polyadenylate-binding protein OS=Mus musculus GN=Pabpc4	7	11	8	8	9	10	11	6	7	8	6	7	8	20.5	14.1	14.1	67.852	615	615;631;644;660;615;168;607	2.89	13	1		23									0	24.096	By MS/MS	By MS/MS	By MS/MS	0.43579	1.2058	9.283	34	10
A3KG44;A3KG40;A3KG41;A3KG38;Q8VC91;E9Q2Y3;Q7TSS3;O88522	A3KG44;A3KG40;A3KG41;A3KG38;Q8VC91;E9Q2Y3;Q7TSS3;O88522	1;1;1;1;1;1;1;1	1;1;1;1;1;1;1;1	1;1;1;1;1;1;1;1	NF-kappa-B essential modulator	Ikbkg	tr|A3KG44|A3KG44_MOUSE NF-kappa-B essential modulator (Fragment) OS=Mus musculus GN=Ikbkg PE=1 SV=1;tr|A3KG40|A3KG40_MOUSE NF-kappa-B essential modulator (Fragment) OS=Mus musculus GN=Ikbkg PE=1 SV=1;tr|A3KG41|A3KG41_MOUSE NF-kappa-B essential modulator (F	8	1	1	1	1	1	1	1	1	1	1	1	1	11.6	11.6	11.6	21.964	190	190;228;249;265;411;424;430;412	5.67					1	2							0	19.29	By MS/MS	By MS/MS	By MS/MS	0.91819	2.5533	15.784	3	0
G8JL40;A3KG93;Q6ZQ88;F6ZC60;F6Z4I3	G8JL40;A3KG93;Q6ZQ88;F6ZC60;F6Z4I3	4;4;4;2;2	4;4;4;2;2	4;4;4;2;2	Lysine-specific histone demethylase 1A	Kdm1a	tr|G8JL40|G8JL40_MOUSE Lysine-specific histone demethylase 1A (Fragment) OS=Mus musculus GN=Kdm1a PE=1 SV=1;tr|A3KG93|A3KG93_MOUSE Lysine-specific histone demethylase 1A OS=Mus musculus GN=Kdm1a PE=1 SV=1;sp|Q6ZQ88|KDM1A_MOUSE Lysine-specific histone demet	5	4	4	4	4	3	2	4	3	2	4	3	2	8.1	8.1	8.1	75.422	683	683;873;853;250;322	2.27	4		7										0	4.7156	By MS/MS	By MS/MS	By MS/MS	0.58718	1.5572	24.435	10	4
A3KGB4	A3KGB4	6	6	6	TBC1 domain family member 8B	Tbc1d8b	sp|A3KGB4|TBC8B_MOUSE TBC1 domain family member 8B OS=Mus musculus GN=Tbc1d8b PE=1 SV=1	1	6	6	6	4	5	3	4	5	3	4	5	3	8.7	8.7	8.7	127.89	1114	1114	1.9	11	12	8										0	113.18	By MS/MS	By MS/MS	By MS/MS	0.64026	1.192	13.286	27	16
A3KGI3;Q66JQ7;A3KGI5	A3KGI3;Q66JQ7	6;6;1	6;6;1	6;6;1	Protein CASC5	Casc5	tr|A3KGI3|A3KGI3_MOUSE Kinetochore scaffold 1 OS=Mus musculus GN=Knl1 PE=1 SV=1;sp|Q66JQ7|KNL1_MOUSE Kinetochore scaffold 1 OS=Mus musculus GN=Knl1 PE=1 SV=3	3	6	6	6	3	4	2	3	4	2	3	4	2	3.5	3.5	3.5	238.18	2119	2119;1612;484	2.33		6	3										0	3.645	By MS/MS	By MS/MS	By MS/MS	0.4157	0.86089	162.87	5	2
A3KGL9;E9Q2Z4;Q5XK38;F6W687;P09602	A3KGL9;E9Q2Z4;Q5XK38;F6W687;P09602	2;1;1;1;1	2;1;1;1;1	2;1;1;1;1	Non-histone chromosomal protein HMG-17	Hmgn2;Gm16494	tr|A3KGL9|A3KGL9_MOUSE Non-histone chromosomal protein HMG-17 OS=Mus musculus GN=Hmgn2 PE=1 SV=1;tr|E9Q2Z4|E9Q2Z4_MOUSE Predicted gene 16494 OS=Mus musculus GN=Gm16494 PE=4 SV=1;tr|Q5XK38|Q5XK38_MOUSE Hmgn2 protein OS=Mus musculus GN=Hmgn2 PE=1 SV=1;tr|F6W	5	2	2	2	0	2	1	0	2	1	0	2	1	38.5	38.5	38.5	9.7258	96	96;87;92;112;90	9									3				0	3.0105		By MS/MS	By MS/MS	0.30036	1.0022	6.0645	2	0
A3KGU7;A3KGU9;A3KGU5;E9Q447;A3KGU4;P08032	A3KGU7;A3KGU9;A3KGU5;E9Q447	93;93;90;90;7;1	93;93;90;90;7;1	1;1;1;1;0;0		Sptan1	tr|A3KGU7|A3KGU7_MOUSE Spectrin alpha chain, non-erythrocytic 1 OS=Mus musculus GN=Sptan1 PE=1 SV=1;tr|A3KGU9|A3KGU9_MOUSE Spectrin alpha chain, non-erythrocytic 1 OS=Mus musculus GN=Sptan1 PE=1 SV=2;tr|A3KGU5|A3KGU5_MOUSE Spectrin alpha chain, non-erythro	6	93	93	1	73	65	86	73	65	86	1	1	1	46.8	46.8	0.4	285.15	2477	2477;2498;2457;2478;219;2415	2.12	53	396	111	5									0	323.31	By MS/MS	By MS/MS	By MS/MS	0.34366	0.79782	21.856	526	199
A6H5Z3	A6H5Z3	10	10	9	Exocyst complex component 6B	Exoc6b	sp|A6H5Z3|EXC6B_MOUSE Exocyst complex component 6B OS=Mus musculus GN=Exoc6b PE=1 SV=1	1	10	10	9	7	5	6	7	5	6	6	5	5	18.5	18.5	17.5	94.128	810	810	3.05		3	13	4									0	25.545	By MS/MS	By MS/MS	By MS/MS	0.43732	1.0133	22.7	17	4
A6H611;A0A286YDC5	A6H611;A0A286YDC5	2;1	2;1	2;1	Mitochondrial intermediate peptidase	Mipep	sp|A6H611|MIPEP_MOUSE Mitochondrial intermediate peptidase OS=Mus musculus GN=Mipep PE=1 SV=1;tr|A0A286YDC5|A0A286YDC5_MOUSE Mitochondrial intermediate peptidase OS=Mus musculus GN=Mipep PE=4 SV=1	2	2	2	2	2	2	0	2	2	0	2	2	0	3	3	3	80.851	711	711;568	3.14	2			5									0	2.5112	By MS/MS	By MS/MS		0.72132	1.4342	18.29	4	3
D6RG65;A6H630	D6RG65;A6H630	2;2	2;2	2;2	Protein-glutamate O-methyltransferase	1700052N19Rik;Armt1	tr|D6RG65|D6RG65_MOUSE Protein-glutamate O-methyltransferase OS=Mus musculus GN=Armt1 PE=1 SV=1;sp|A6H630|ARMT1_MOUSE Protein-glutamate O-methyltransferase OS=Mus musculus GN=Armt1 PE=1 SV=1	2	2	2	2	2	2	1	2	2	1	2	2	1	39.6	39.6	39.6	5.9907	53	53;439	5.5					3	3							0	3.4043	By MS/MS	By MS/MS	By MS/MS	0.225	0.58381	23.941	6	3
A6H8H2;E9Q449	A6H8H2;E9Q449	11;10	11;10	11;10	DENN domain-containing protein 4C	Dennd4c	sp|A6H8H2|DEN4C_MOUSE DENN domain-containing protein 4C OS=Mus musculus GN=Dennd4c PE=1 SV=1;tr|E9Q449|E9Q449_MOUSE DENN domain-containing protein 4C OS=Mus musculus GN=Dennd4c PE=1 SV=1	2	11	11	11	10	5	7	10	5	7	10	5	7	9	9	9	211.46	1906	1906;1615	1.42	19	14											0	14.504	By MS/MS	By MS/MS	By MS/MS	0.54754	1.055	21.745	32	9
A6P3E4;Q91Y86;D3Z1Z4;Q7TSJ7;G3X8U9	A6P3E4;Q91Y86;D3Z1Z4;Q7TSJ7;G3X8U9	3;3;2;2;2	3;3;2;2;2	2;2;2;1;1	Mitogen-activated protein kinase;Mitogen-activated protein kinase 8	Mapk8	tr|A6P3E4|A6P3E4_MOUSE Mitogen-activated protein kinase OS=Mus musculus GN=Mapk8 PE=1 SV=1;sp|Q91Y86|MK08_MOUSE Mitogen-activated protein kinase 8 OS=Mus musculus GN=Mapk8 PE=1 SV=1;tr|D3Z1Z4|D3Z1Z4_MOUSE Mitogen-activated protein kinase OS=Mus musculus GN	5	3	3	2	1	2	3	1	2	3	0	1	2	11.2	11.2	7.6	44.021	384	384;384;308;427;427	4.12	3					5							0	4.8553	By MS/MS	By MS/MS	By MS/MS	1.3077	2.4975	76.321	3	2
A6PW47;Q99K74	A6PW47;Q99K74	4;4	4;4	4;4	Mediator of RNA polymerase II transcription subunit 24	Med24	tr|A6PW47|A6PW47_MOUSE Mediator of RNA polymerase II transcription subunit 24 OS=Mus musculus GN=Med24 PE=1 SV=1;sp|Q99K74|MED24_MOUSE Mediator of RNA polymerase II transcription subunit 24 OS=Mus musculus GN=Med24 PE=1 SV=1	2	4	4	4	3	4	3	3	4	3	3	4	3	7.5	7.5	7.5	111.86	1006	1006;987	2.5	3		9										0	6.1422	By MS/MS	By MS/MS	By MS/MS	0.6287	1.162	37.602	9	5
A6PWS5	A6PWS5	3	2	2		Gsn	tr|A6PWS5|A6PWS5_MOUSE Gelsolin (Fragment) OS=Mus musculus GN=Gsn PE=1 SV=1	1	3	2	2	3	2	3	2	2	2	2	2	2	10.4	4	4	28.059	251	251	3.33			4	2									0	2.2509	By MS/MS	By MS/MS	By MS/MS	0.23029	0.48169	14.153	6	3
A6PWX5;A6PWX8;A6PWX9;Q9CWU6;D6RJ83;A6PWX7;F6V305	A6PWX5;A6PWX8;A6PWX9;Q9CWU6;D6RJ83	3;3;3;3;2;1;1	3;3;3;3;2;1;1	3;3;3;3;2;1;1	Ubiquinol-cytochrome-c reductase complex assembly factor 1	Uqcc1	tr|A6PWX5|A6PWX5_MOUSE Ubiquinol-cytochrome-c reductase complex assembly factor 1 OS=Mus musculus GN=Uqcc1 PE=1 SV=1;tr|A6PWX8|A6PWX8_MOUSE Ubiquinol-cytochrome-c reductase complex assembly factor 1 (Fragment) OS=Mus musculus GN=Uqcc1 PE=1 SV=1;tr|A6PWX9|A	7	3	3	3	2	3	2	2	3	2	2	3	2	20.5	20.5	20.5	24.587	215	215;262;269;295;120;227;243	8.54								6	7				0	14.227	By MS/MS	By MS/MS	By MS/MS	0.30852	0.96163	142.25	10	1
A6X8Z5	A6X8Z5	7	7	7	Rho GTPase-activating protein 31	Arhgap31	sp|A6X8Z5|RHG31_MOUSE Rho GTPase-activating protein 31 OS=Mus musculus GN=Arhgap31 PE=1 SV=1	1	7	7	7	3	6	4	3	6	4	3	6	4	8.5	8.5	8.5	155.27	1425	1425	2		16											0	7.081	By MS/MS	By MS/MS	By MS/MS	2.9907	5.4251	31.821	15	11
A6X919	A6X919	2	2	2	Probable C-mannosyltransferase DPY19L1	Dpy19l1	sp|A6X919|D19L1_MOUSE Probable C-mannosyltransferase DPY19L1 OS=Mus musculus GN=Dpy19l1 PE=1 SV=1	1	2	2	2	2	2	1	2	2	1	2	2	1	2.8	2.8	2.8	84.186	746	746	1	5												0.0047718	1.2747	By MS/MS	By MS/MS	By MS/MS	0.28107	0.59408	41.606	5	2
F7ARZ1;A7M7Q8;Q3TI14;Q8VE22;Q5SXC9	F7ARZ1;A7M7Q8;Q3TI14;Q8VE22;Q5SXC9	4;4;4;4;2	4;4;4;4;2	4;4;4;4;2	28S ribosomal protein S23, mitochondrial	Mrps23	tr|F7ARZ1|F7ARZ1_MOUSE 28S ribosomal protein S23, mitochondrial (Fragment) OS=Mus musculus GN=Mrps23 PE=1 SV=1;tr|A7M7Q8|A7M7Q8_MOUSE 28S ribosomal protein S23, mitochondrial (Fragment) OS=Mus musculus GN=Mrps23 PE=1 SV=1;tr|Q3TI14|Q3TI14_MOUSE 28S ribosom	5	4	4	4	3	3	4	3	3	4	3	3	4	34.2	34.2	34.2	13.295	120	120;121;158;177;100	8.76								5	11	1			0	93.179	By MS/MS	By MS/MS	By MS/MS	0.24874	0.83921	5.3143	15	5
A7YY80;Q9WV92;A0A286YD84;A0A286YCY8;A0A286YCY1;A0A286YDD0;A0A286YD94	A7YY80;Q9WV92;A0A286YD84	30;28;20;9;7;4;2	30;28;20;9;7;4;2	13;11;5;8;0;4;2	Band 4.1-like protein 3;Band 4.1-like protein 3, N-terminally processed	Epb4.1l3;Epb41l3	tr|A7YY80|A7YY80_MOUSE 130kDa Protein 4.1B MEF cell isoform OS=Mus musculus GN=Epb41l3 PE=2 SV=1;sp|Q9WV92|E41L3_MOUSE Band 4.1-like protein 3 OS=Mus musculus GN=Epb41l3 PE=1 SV=1;tr|A0A286YD84|A0A286YD84_MOUSE Band 4.1-like protein 3 (Fragment) OS=Mus mus	7	30	30	13	25	26	26	25	26	26	12	13	13	50.7	50.7	20.8	97.596	876	876;929;605;287;262;53;29	2.43	77	31	111	22	7	2							0	323.31	By MS/MS	By MS/MS	By MS/MS	0.50494	1.3066	19.406	226	82
A8Y5E9;B2KGA7;Q505B7	A8Y5E9;B2KGA7;Q505B7	1;1;1	1;1;1	1;1;1	Protein archease	Zbtb8os	tr|A8Y5E9|A8Y5E9_MOUSE Protein archease OS=Mus musculus GN=Zbtb8os PE=1 SV=1;tr|B2KGA7|B2KGA7_MOUSE Protein archease OS=Mus musculus GN=Zbtb8os PE=1 SV=1;sp|Q505B7|ARCH_MOUSE Protein archease OS=Mus musculus GN=Zbtb8os PE=1 SV=2	3	1	1	1	1	1	1	1	1	1	1	1	1	12.5	12.5	12.5	15.677	136	136;167;168	9									9				0	14.247	By MS/MS	By MS/MS	By MS/MS	0.51063	1.7604	17.967	7	4
A8Y5K6;Q9EST3;Q5NBZ4	A8Y5K6;Q9EST3;Q5NBZ4	3;3;2	3;3;2	3;3;2	Eukaryotic translation initiation factor 4E transporter	Eif4enif1	tr|A8Y5K6|A8Y5K6_MOUSE Eukaryotic translation initiation factor 4E transporter OS=Mus musculus GN=Eif4enif1 PE=1 SV=2;sp|Q9EST3|4ET_MOUSE Eukaryotic translation initiation factor 4E transporter OS=Mus musculus GN=Eif4enif1 PE=1 SV=2;tr|Q5NBZ4|Q5NBZ4_MOUSE	3	3	3	3	1	3	0	1	3	0	1	3	0	7.2	7.2	7.2	87.881	808	808;983;239	3			5										0	4.8737	By MS/MS	By MS/MS		0.92817	1.4477	38.497	5	2
A9JEI5;F7AT44;Q9QZ06	A9JEI5;F7AT44;Q9QZ06	1;1;1	1;1;1	1;1;1	Toll-interacting protein	Tollip	tr|A9JEI5|A9JEI5_MOUSE Toll interacting protein, isoform CRA_b OS=Mus musculus GN=Tollip PE=1 SV=1;tr|F7AT44|F7AT44_MOUSE Toll-interacting protein OS=Mus musculus GN=Tollip PE=1 SV=2;sp|Q9QZ06|TOLIP_MOUSE Toll-interacting protein OS=Mus musculus GN=Tollip	3	1	1	1	1	1	1	1	1	1	1	1	1	6.8	6.8	6.8	22.886	205	205;270;274	7.3							7	3					0	26.103	By MS/MS	By MS/MS	By MS/MS	NaN	NaN	NaN	0	0
B0QZM2;B1ASK8;Q6P073	B0QZM2;B1ASK8;Q6P073	2;2;2	2;2;2	2;2;2	Ubiquitin-conjugating enzyme E2 J2	Ube2j2	tr|B0QZM2|B0QZM2_MOUSE Ubiquitin-conjugating enzyme E2 J2 (Fragment) OS=Mus musculus GN=Ube2j2 PE=1 SV=1;tr|B1ASK8|B1ASK8_MOUSE Ubiquitin-conjugating enzyme E2 J2 OS=Mus musculus GN=Ube2j2 PE=1 SV=1;sp|Q6P073|UB2J2_MOUSE Ubiquitin-conjugating enzyme E2 J2	3	2	2	2	2	1	1	2	1	1	2	1	1	21.7	21.7	21.7	13.756	120	120;271;259	7.5							2	2					0	2.9442	By MS/MS	By MS/MS	By MS/MS	4.9611	15.591	68.011	4	2
B0QZT2;Q5SS80	B0QZT2;Q5SS80	3;3	3;3	3;3	Dehydrogenase/reductase SDR family member 13	Dhrs13	tr|B0QZT2|B0QZT2_MOUSE Dehydrogenase/reductase SDR family member 13 OS=Mus musculus GN=Dhrs13 PE=1 SV=1;sp|Q5SS80|DHR13_MOUSE Dehydrogenase/reductase SDR family member 13 OS=Mus musculus GN=Dhrs13 PE=1 SV=1	2	3	3	3	3	3	3	3	3	3	3	3	3	16.6	16.6	16.6	35.708	326	326;376	3.47	10					7	2						0	23.936	By MS/MS	By MS/MS	By MS/MS	0.41645	1.4983	8.0715	18	12
B0QZU5;Q9D3U0	B0QZU5;Q9D3U0	1;1	1;1	1;1	Putative tRNA pseudouridine synthase Pus10	Pus10	tr|B0QZU5|B0QZU5_MOUSE Putative tRNA pseudouridine synthase Pus10 (Fragment) OS=Mus musculus GN=Pus10 PE=1 SV=8;sp|Q9D3U0|PUS10_MOUSE Putative tRNA pseudouridine synthase Pus10 OS=Mus musculus GN=Pus10 PE=1 SV=1	2	1	1	1	0	1	0	0	1	0	0	1	0	13.7	13.7	13.7	15.559	139	139;527	5					1								0	2.3394		By MS/MS		0.42088	0.94622	NaN	1	0
B0QZX9;Q8BHC4	B0QZX9;Q8BHC4	1;1	1;1	1;1	Dephospho-CoA kinase domain-containing protein	Dcakd	tr|B0QZX9|B0QZX9_MOUSE Dephospho-CoA kinase domain-containing protein (Fragment) OS=Mus musculus GN=Dcakd PE=1 SV=1;sp|Q8BHC4|DCAKD_MOUSE Dephospho-CoA kinase domain-containing protein OS=Mus musculus GN=Dcakd PE=1 SV=1	2	1	1	1	1	1	1	1	1	1	1	1	1	13.3	13.3	13.3	11.853	105	105;231	7.67	1							4	4				0	13.231	By MS/MS	By MS/MS	By MS/MS	0.47092	1.3316	16.183	7	3
B0R058;Q8C0L9	B0R058;Q8C0L9	1;1	1;1	1;1	Glycerophosphocholine phosphodiesterase GPCPD1	Gpcpd1	tr|B0R058|B0R058_MOUSE Glycerophosphocholine phosphodiesterase GPCPD1 OS=Mus musculus GN=Gpcpd1 PE=1 SV=1;sp|Q8C0L9|GPCP1_MOUSE Glycerophosphocholine phosphodiesterase GPCPD1 OS=Mus musculus GN=Gpcpd1 PE=1 SV=1	2	1	1	1	0	1	0	0	1	0	0	1	0	2.5	2.5	2.5	50.691	444	444;675	4				1									0.00066785	1.7771		By MS/MS		0.89405	1.8553	NaN	1	0
B0R0E3	B0R0E3	2	2	1		Scai	tr|B0R0E3|B0R0E3_MOUSE Protein SCAI (Fragment) OS=Mus musculus GN=Scai PE=1 SV=8	1	2	2	1	1	1	1	1	1	1	1	0	1	96.3	96.3	55.6	2.9763	27	27	4.75				1	3								0	5.47	By MS/MS	By MS/MS	By MS/MS	0.361	1.0024	4.3547	2	0
D6RII6;B0V2I0;B0V2H9;E9PW79;B0V2H8;G3UXE5;Q03146	D6RII6;B0V2I0;B0V2H9;E9PW79;B0V2H8;G3UXE5;Q03146	1;1;1;1;1;1;1	1;1;1;1;1;1;1	1;1;1;1;1;1;1	Epithelial discoidin domain-containing receptor 1	Ddr1	tr|D6RII6|D6RII6_MOUSE Epithelial discoidin domain-containing receptor 1 (Fragment) OS=Mus musculus GN=Ddr1 PE=1 SV=2;tr|B0V2I0|B0V2I0_MOUSE Epithelial discoidin domain-containing receptor 1 (Fragment) OS=Mus musculus GN=Ddr1 PE=1 SV=1;tr|B0V2H9|B0V2H9_MOU	7	1	1	1	0	1	1	0	1	1	0	1	1	14	14	14	16.022	143	143;221;231;244;264;584;911	3			2										0	3.422		By MS/MS	By MS/MS	3.6398	5.8845	NaN	1	1
B0V2M3;Q99PP2;B8JJA0	B0V2M3;Q99PP2;B8JJA0	8;8;4	8;8;4	8;8;4	Zinc finger protein 318	Zfp318;Znf318	tr|B0V2M3|B0V2M3_MOUSE Zinc finger protein 318 OS=Mus musculus GN=Zfp318 PE=1 SV=1;sp|Q99PP2|ZN318_MOUSE Zinc finger protein 318 (Fragment) OS=Mus musculus GN=Znf318 PE=1 SV=2;tr|B8JJA0|B8JJA0_MOUSE Zinc finger protein 318 OS=Mus musculus GN=Zfp318 PE=1 SV	3	8	8	8	5	8	5	5	8	5	5	8	5	4.7	4.7	4.7	246.32	2237	2237;2064;1154	2		21											0	11.252	By MS/MS	By MS/MS	By MS/MS	1.0699	1.623	17.961	18	9
F6RYL8;B0V2P5;Q8BPN8;B0V2P6	F6RYL8;B0V2P5;Q8BPN8;B0V2P6	6;6;6;3	6;6;6;3	6;6;6;3	DmX-like protein 2	Dmxl2	tr|F6RYL8|F6RYL8_MOUSE DmX-like protein 2 (Fragment) OS=Mus musculus GN=Dmxl2 PE=1 SV=1;tr|B0V2P5|B0V2P5_MOUSE DmX-like protein 2 OS=Mus musculus GN=Dmxl2 PE=1 SV=1;sp|Q8BPN8|DMXL2_MOUSE DmX-like protein 2 OS=Mus musculus GN=Dmxl2 PE=1 SV=3;tr|B0V2P6|B0V2P	4	6	6	6	3	5	4	3	5	4	3	5	4	3.8	3.8	3.8	249.03	2235	2235;3054;3032;1310	3.63	12							6	1				0	13.376	By MS/MS	By MS/MS	By MS/MS	0.50927	1.069	25.122	17	5
F7BE32;Q0PD20;B1AQD4;Q64008;B1AQD3	F7BE32;Q0PD20;B1AQD4;Q64008;B1AQD3	6;6;6;6;4	6;6;6;6;4	6;6;6;6;4	Ras-related protein Rab-34	Rab34	tr|F7BE32|F7BE32_MOUSE Ras-related protein Rab-34 (Fragment) OS=Mus musculus GN=Rab34 PE=1 SV=1;tr|Q0PD20|Q0PD20_MOUSE Rab34 OS=Mus musculus GN=Rab34 PE=1 SV=1;tr|B1AQD4|B1AQD4_MOUSE Ras-related protein Rab-34 (Fragment) OS=Mus musculus GN=Rab34 PE=1 SV=1;	5	6	6	6	5	5	4	5	5	4	5	5	4	36.2	36.2	36.2	22.128	199	199;259;265;259;251	3.38	13	5	1			1	6	3					0	64.364	By MS/MS	By MS/MS	By MS/MS	0.54106	1.3046	21.679	27	10
B1AQR8;G3X9T7;O08573	B1AQR8;G3X9T7;O08573	1;1;1	1;1;1	1;1;1	Galectin;Galectin-9	Lgals9	tr|B1AQR8|B1AQR8_MOUSE Galectin OS=Mus musculus GN=Lgals9 PE=1 SV=1;tr|G3X9T7|G3X9T7_MOUSE Galectin OS=Mus musculus GN=Lgals9 PE=1 SV=1;sp|O08573|LEG9_MOUSE Galectin-9 OS=Mus musculus GN=Lgals9 PE=1 SV=1	3	1	1	1	1	0	0	1	0	0	1	0	0	6	6	6	39.907	352	352;353;353	1	1												0	2.6032	By MS/MS			NaN	NaN	NaN	0	0
B7ZC46;B1AQY9;B1AQZ0;Q8CHH9	B7ZC46;B1AQY9;B1AQZ0;Q8CHH9	3;3;3;3	2;2;2;2	2;2;2;2	Septin-8	2008-09-01	tr|B7ZC46|B7ZC46_MOUSE Septin-8 OS=Mus musculus GN=Sept8 PE=1 SV=1;tr|B1AQY9|B1AQY9_MOUSE Septin-8 OS=Mus musculus GN=Sept8 PE=1 SV=1;tr|B1AQZ0|B1AQZ0_MOUSE Septin-8 OS=Mus musculus GN=Sept8 PE=1 SV=1;sp|Q8CHH9|SEPT8_MOUSE Septin-8 OS=Mus musculus GN=Sept8	4	3	2	2	3	2	3	2	1	2	2	1	2	9.8	8	8	50.895	440	440;442;484;429	5.2					4	1							0	20.84	By MS/MS	By MS/MS	By MS/MS	0.23679	0.77113	0.21135	5	1
Q3TET1;Q3UI47;B1AQZ2;P28741;B1AQZ5;F6V6Z9	Q3TET1;Q3UI47;B1AQZ2;P28741	9;9;9;9;3;1	9;9;9;9;3;1	9;9;9;9;3;1	Kinesin-like protein;Kinesin-like protein KIF3A	Kif3a	tr|Q3TET1|Q3TET1_MOUSE Kinesin-like protein OS=Mus musculus GN=Kif3a PE=1 SV=1;tr|Q3UI47|Q3UI47_MOUSE Kinesin-like protein OS=Mus musculus GN=Kif3a PE=1 SV=1;tr|B1AQZ2|B1AQZ2_MOUSE Kinesin-like protein OS=Mus musculus GN=Kif3a PE=1 SV=1;sp|P28741|KIF3A_MOU	6	9	9	9	6	7	5	6	7	5	6	7	5	15.7	15.7	15.7	79.444	694	694;698;725;701;185;178	3.8			6	18	1								0	13.972	By MS/MS	By MS/MS	By MS/MS	0.41178	1.0081	18.92	24	9
Z4YKM2;B2RWE3;B1AR13	Z4YKM2;B2RWE3;B1AR13	4;4;4	4;4;4	4;4;4	CDGSH iron-sulfur domain-containing protein 3, mitochondrial	Cisd3	tr|Z4YKM2|Z4YKM2_MOUSE CDGSH iron-sulfur domain-containing protein 3, mitochondrial OS=Mus musculus GN=Cisd3 PE=1 SV=1;tr|B2RWE3|B2RWE3_MOUSE CDGSH iron sulfur domain 3 OS=Mus musculus GN=Cisd3 PE=1 SV=1;sp|B1AR13|CISD3_MOUSE CDGSH iron-sulfur domain-conta	3	4	4	4	4	2	3	4	2	3	4	2	3	49.6	49.6	49.6	13.155	115	115;134;137	10										14			0	5.8968	By MS/MS	By MS/MS	By MS/MS	0.18865	0.718	8.165	12	3
B1AR14;P23798	B1AR14;P23798	1;1	1;1	1;1	Polycomb group RING finger protein 2	Pcgf2	tr|B1AR14|B1AR14_MOUSE Polycomb group RING finger protein 2 OS=Mus musculus GN=Pcgf2 PE=1 SV=1;sp|P23798|PCGF2_MOUSE Polycomb group RING finger protein 2 OS=Mus musculus GN=Pcgf2 PE=1 SV=2	2	1	1	1	0	1	0	0	1	0	0	1	0	17.7	17.7	17.7	16.555	158	158;342	6						2							0	3.1301		By MS/MS		NaN	NaN	NaN	0	0
E9Q614;B1AR17	E9Q614;B1AR17	5;5	2;2	2;2		Chd3	tr|E9Q614|E9Q614_MOUSE Chromodomain helicase DNA-binding protein 3 OS=Mus musculus GN=Chd3 PE=1 SV=1;tr|B1AR17|B1AR17_MOUSE Chromodomain helicase DNA-binding protein 3 OS=Mus musculus GN=Chd3 PE=1 SV=1	2	5	2	2	3	4	2	0	2	0	0	2	0	3	1.2	1.2	228.97	2021	2021;2055	1	2												0.0017384	1.5987	By matching	By MS/MS	By matching	0.61551	0.99114	NaN	1	1
B1AR28;P50544	B1AR28;P50544	17;17	17;17	17;17	Very long-chain specific acyl-CoA dehydrogenase, mitochondrial	Acadvl	tr|B1AR28|B1AR28_MOUSE Very long-chain-specific acyl-CoA dehydrogenase, mitochondrial OS=Mus musculus GN=Acadvl PE=1 SV=1;sp|P50544|ACADV_MOUSE Very long-chain specific acyl-CoA dehydrogenase, mitochondrial OS=Mus musculus GN=Acadvl PE=1 SV=3	2	17	17	17	15	16	14	15	16	14	15	16	14	38.6	38.6	38.6	68.55	634	634;656	3.57	23	4	3	66	22	3							0	236.55	By MS/MS	By MS/MS	By MS/MS	0.25944	0.72447	14.346	102	58
B1AR50;Q9DCD6	B1AR50;Q9DCD6	3;3	2;2	2;2	Gamma-aminobutyric acid receptor-associated protein	Gabarap	tr|B1AR50|B1AR50_MOUSE Gamma-aminobutyric acid receptor-associated protein OS=Mus musculus GN=Gabarap PE=1 SV=1;sp|Q9DCD6|GBRAP_MOUSE Gamma-aminobutyric acid receptor-associated protein OS=Mus musculus GN=Gabarap PE=1 SV=2	2	3	2	2	3	3	2	2	2	1	2	2	1	28.3	17.9	17.9	12.195	106	106;117	8.3	2									7	1		0	2.1748	By MS/MS	By MS/MS	By MS/MS	2.799	11.283	12.22	10	2
F7C0F2;Q0VF62;B1AR74;Q8CCN5	F7C0F2;Q0VF62;B1AR74;Q8CCN5	1;1;1;1	1;1;1;1	1;1;1;1	Breast carcinoma-amplified sequence 3 homolog	Bcas3	tr|F7C0F2|F7C0F2_MOUSE Breast carcinoma-amplified sequence 3 homolog (Fragment) OS=Mus musculus GN=Bcas3 PE=1 SV=1;tr|Q0VF62|Q0VF62_MOUSE Bcas3 protein OS=Mus musculus GN=Bcas3 PE=1 SV=1;tr|B1AR74|B1AR74_MOUSE Breast carcinoma-amplified sequence 3 homolog	4	1	1	1	1	1	0	1	1	0	1	1	0	2	2	2	74.917	693	693;913;943;928	1.67	2		1										0	4.9806	By MS/MS	By MS/MS		0.66282	1.0239	28.335	3	1
B1ARA5;P61255;B1ARA3	B1ARA5;P61255;B1ARA3	6;6;4	6;6;4	6;6;4	60S ribosomal protein L26	Rpl26	tr|B1ARA5|B1ARA5_MOUSE 60S ribosomal protein L26 OS=Mus musculus GN=Rpl26 PE=1 SV=1;sp|P61255|RL26_MOUSE 60S ribosomal protein L26 OS=Mus musculus GN=Rpl26 PE=1 SV=1;tr|B1ARA3|B1ARA3_MOUSE 60S ribosomal protein L26 (Fragment) OS=Mus musculus GN=Rpl26 PE=1	3	6	6	6	4	4	4	4	4	4	4	4	4	40.6	40.6	40.6	17.031	143	143;145;103	5.87	13	4					2	11	17				0	8.953	By MS/MS	By MS/MS	By MS/MS	0.29166	1.1083	10.339	45	10
B1ARD6;A0A0A0MQG6	B1ARD6;A0A0A0MQG6	2;1	2;1	2;1		Slfn9	tr|B1ARD6|B1ARD6_MOUSE Schlafen 9 OS=Mus musculus GN=Slfn9 PE=1 SV=1;tr|A0A0A0MQG6|A0A0A0MQG6_MOUSE Schlafen 9 (Fragment) OS=Mus musculus GN=Slfn9 PE=1 SV=6	2	2	2	2	2	2	1	2	2	1	2	2	1	2.7	2.7	2.7	103.99	910	910;641	2.36	5		8	1									0	10.874	By MS/MS	By MS/MS	By MS/MS	0.80377	1.9311	59.644	12	9
B1ARG9;P61406	B1ARG9;P61406	1;1	1;1	1;1	Telomerase-binding protein EST1A	Smg6	tr|B1ARG9|B1ARG9_MOUSE Telomerase-binding protein EST1A (Fragment) OS=Mus musculus GN=Smg6 PE=1 SV=1;sp|P61406|EST1A_MOUSE Telomerase-binding protein EST1A OS=Mus musculus GN=Smg6 PE=1 SV=1	2	1	1	1	1	1	1	1	1	1	1	1	1	6.7	6.7	6.7	26.296	238	238;1418	2		4											0	6.1551	By MS/MS	By MS/MS	By MS/MS	0.83447	1.3949	21.443	3	2
E9QA63;B1ARU4;E9PVY8;Q9QXZ0;A0A0A0MQA6;F6Q750	E9QA63;B1ARU4;E9PVY8;Q9QXZ0;A0A0A0MQA6;F6Q750	56;56;56;55;50;48	56;56;56;55;50;48	0;0;0;0;0;0	Microtubule-actin cross-linking factor 1	Macf1	tr|E9QA63|E9QA63_MOUSE Microtubule-actin cross-linking factor 1 OS=Mus musculus GN=Macf1 PE=1 SV=2;tr|B1ARU4|B1ARU4_MOUSE Microtubule-actin cross-linking factor 1 OS=Mus musculus GN=Macf1 PE=1 SV=1;tr|E9PVY8|E9PVY8_MOUSE Microtubule-actin cross-linking fac	6	56	56	0	41	41	41	41	41	41	0	0	0	11.1	11.1	0	831.93	7351	7351;7353;7355;7354;5328;4429	1.65	88	117	3	2	1	1							0	323.31	By MS/MS	By MS/MS	By MS/MS	0.67525	1.5043	26.075	172	64
E9QA68;B1ASA5	E9QA68;B1ASA5	2;2	2;2	2;2		Zfp362	tr|E9QA68|E9QA68_MOUSE Zinc finger protein 362 (Fragment) OS=Mus musculus GN=Zfp362 PE=1 SV=1;tr|B1ASA5|B1ASA5_MOUSE Zinc finger protein 362 OS=Mus musculus GN=Zfp362 PE=1 SV=1	2	2	2	2	1	1	0	1	1	0	1	1	0	8.4	8.4	8.4	39.998	367	367;418	5.5					1	1							0.0087045	1.106	By MS/MS	By MS/MS		0.14577	0.48777	300.08	2	2
V9GXH6;B1ASC8;V9GX42;Q2VPQ9	V9GXH6;B1ASC8;V9GX42;Q2VPQ9	2;2;2;2	2;2;2;2	2;2;2;2	Chromatin modification-related protein MEAF6	Meaf6	tr|V9GXH6|V9GXH6_MOUSE Chromatin modification-related protein MEAF6 (Fragment) OS=Mus musculus GN=Meaf6 PE=1 SV=1;tr|B1ASC8|B1ASC8_MOUSE Chromatin modification-related protein MEAF6 (Fragment) OS=Mus musculus GN=Meaf6 PE=1 SV=2;tr|V9GX42|V9GX42_MOUSE Chrom	4	2	2	2	2	2	1	2	2	1	2	2	1	20.4	20.4	20.4	16.448	147	147;173;181;191	8								9					0	27.694	By MS/MS	By MS/MS	By MS/MS	0.49149	1.4363	22.878	8	5
B1ASP2;P52332	B1ASP2;P52332	7;6	7;6	7;6	Tyrosine-protein kinase;Tyrosine-protein kinase JAK1	Jak1	tr|B1ASP2|B1ASP2_MOUSE Tyrosine-protein kinase OS=Mus musculus GN=Jak1 PE=1 SV=1;sp|P52332|JAK1_MOUSE Tyrosine-protein kinase JAK1 OS=Mus musculus GN=Jak1 PE=1 SV=1	2	7	7	7	5	5	3	5	5	3	5	5	3	8.3	8.3	8.3	133.35	1153	1153;1153	1.94	9		8										0	11.193	By MS/MS	By MS/MS	By MS/MS	5.5033	9.5148	101.98	13	13
B1ASU9;O55047	B1ASU9;O55047	1;1	1;1	1;1	Serine/threonine-protein kinase tousled-like 2	Tlk2	tr|B1ASU9|B1ASU9_MOUSE Serine/threonine-protein kinase tousled-like 2 OS=Mus musculus GN=Tlk2 PE=1 SV=1;sp|O55047|TLK2_MOUSE Serine/threonine-protein kinase tousled-like 2 OS=Mus musculus GN=Tlk2 PE=1 SV=2	2	1	1	1	0	1	0	0	1	0	0	1	0	3.3	3.3	3.3	85.341	750	750;718	4				1									0	71.527		By MS/MS		NaN	NaN	NaN	0	0
B1ASZ3;Q64516;Q9WU65	B1ASZ3;Q64516	9;9;2	9;9;2	9;9;2	Glycerol kinase	Gyk;Gk	tr|B1ASZ3|B1ASZ3_MOUSE Glycerol kinase OS=Mus musculus GN=Gk PE=1 SV=1;sp|Q64516|GLPK_MOUSE Glycerol kinase OS=Mus musculus GN=Gk PE=1 SV=2	3	9	9	9	8	7	7	8	7	7	8	7	7	26.8	26.8	26.8	59.832	552	552;559;554	4.12	7				25								0	31.623	By MS/MS	By MS/MS	By MS/MS	0.19875	0.60835	11.917	27	15
B1AT03;Q80ZH7;K4DI59;P97386;Q3UC82;Q3TJN5;G3UYI8	B1AT03;Q80ZH7;K4DI59;P97386;Q3UC82;Q3TJN5	15;15;15;15;14;8;2	15;15;15;15;14;8;2	15;15;15;15;14;8;2	DNA ligase;DNA ligase 3	Lig3	tr|B1AT03|B1AT03_MOUSE DNA ligase OS=Mus musculus GN=Lig3 PE=1 SV=1;tr|Q80ZH7|Q80ZH7_MOUSE DNA ligase OS=Mus musculus GN=Lig3 PE=1 SV=1;tr|K4DI59|K4DI59_MOUSE DNA ligase OS=Mus musculus GN=Lig3 PE=1 SV=1;sp|P97386|DNLI3_MOUSE DNA ligase 3 OS=Mus musculus G	7	15	15	15	11	15	11	11	15	11	11	15	11	25.5	25.5	25.5	106.14	953	953;1012;1016;1015;1011;431;174	2.88	3		48										0	121.77	By MS/MS	By MS/MS	By MS/MS	0.56488	1.2001	9.8739	41	22
B1AT36;Q9D8W5;Q3TRH2	B1AT36;Q9D8W5;Q3TRH2	11;11;8	11;11;8	11;11;8	26S proteasome non-ATPase regulatory subunit 12	Psmd12	tr|B1AT36|B1AT36_MOUSE 26S proteasome non-ATPase regulatory subunit 12 OS=Mus musculus GN=Psmd12 PE=1 SV=1;sp|Q9D8W5|PSD12_MOUSE 26S proteasome non-ATPase regulatory subunit 12 OS=Mus musculus GN=Psmd12 PE=1 SV=4;tr|Q3TRH2|Q3TRH2_MOUSE 26S proteasome non-A	3	11	11	11	11	8	10	11	8	10	11	8	10	34.6	34.6	34.6	50.569	436	436;456;418	3.92	16	8	3	5	30	14	1						0	262.73	By MS/MS	By MS/MS	By MS/MS	0.33631	1.0092	15.314	59	44
B1AT92;Q60631;B1AT95	B1AT92;Q60631;B1AT95	3;3;2	3;3;2	3;3;2	Growth factor receptor-bound protein 2	Grb2	tr|B1AT92|B1AT92_MOUSE Growth factor receptor-bound protein 2 OS=Mus musculus GN=Grb2 PE=1 SV=1;sp|Q60631|GRB2_MOUSE Growth factor receptor-bound protein 2 OS=Mus musculus GN=Grb2 PE=1 SV=1;tr|B1AT95|B1AT95_MOUSE Growth factor receptor-bound protein 2 (Fra	3	3	3	3	3	3	3	3	3	3	3	3	3	15.3	15.3	15.3	23.587	203	203;217;71	8.25								9	3				0	9.5432	By MS/MS	By MS/MS	By MS/MS	1.0097	3.638	18.226	9	0
B1AV77;B1ATI0;P47740;P47739	B1AV77;B1ATI0;P47740	7;7;7;1	7;7;7;1	7;7;7;1	Aldehyde dehydrogenase;Fatty aldehyde dehydrogenase	Aldh3a2	tr|B1AV77|B1AV77_MOUSE Aldehyde dehydrogenase OS=Mus musculus GN=Aldh3a2 PE=1 SV=1;tr|B1ATI0|B1ATI0_MOUSE Aldehyde dehydrogenase OS=Mus musculus GN=Aldh3a2 PE=1 SV=1;sp|P47740|AL3A2_MOUSE Fatty aldehyde dehydrogenase OS=Mus musculus GN=Aldh3a2 PE=1 SV=2	4	7	7	7	6	7	5	6	7	5	6	7	5	24.4	24.4	24.4	54.33	487	487;532;484;453	4.91	4				28	12							0	32.195	By MS/MS	By MS/MS	By MS/MS	0.2022	0.6243	27.321	38	23
B1ATP7;Q80Y81;B1ATP9	B1ATP7;Q80Y81	6;6;1	6;6;1	6;6;1	Zinc phosphodiesterase ELAC protein 2	Elac2	tr|B1ATP7|B1ATP7_MOUSE Zinc phosphodiesterase ELAC protein 2 OS=Mus musculus GN=Elac2 PE=1 SV=1;sp|Q80Y81|RNZ2_MOUSE Zinc phosphodiesterase ELAC protein 2 OS=Mus musculus GN=Elac2 PE=1 SV=1	3	6	6	6	3	6	3	3	6	3	3	6	3	10.8	10.8	10.8	91.946	823	823;831;207	2.64	6	2	8	6									0	29.313	By MS/MS	By MS/MS	By MS/MS	0.53635	1.133	5.409	16	6
B1ATV0;Q9WVD4	B1ATV0;Q9WVD4	1;1	1;1	1;1	Chloride channel protein;H(+)/Cl(-) exchange transporter 5	Clcn5	tr|B1ATV0|B1ATV0_MOUSE Chloride channel protein OS=Mus musculus GN=Clcn5 PE=1 SV=1;sp|Q9WVD4|CLCN5_MOUSE H(+)/Cl(-) exchange transporter 5 OS=Mus musculus GN=Clcn5 PE=1 SV=1	2	1	1	1	1	1	1	1	1	1	1	1	1	2	2	2	90.705	816	816;746	1.43	4	3											1	-2	By MS/MS	By MS/MS	By MS/MS	NaN	NaN	NaN	0	0
B1ATZ0;B1ATZ1;Q3UMA3;Q99LI8;B1ATY9	B1ATZ0;B1ATZ1;Q3UMA3;Q99LI8;B1ATY9	4;4;4;4;2	4;4;4;4;2	4;4;4;4;2	Hepatocyte growth factor-regulated tyrosine kinase substrate	Hgs	tr|B1ATZ0|B1ATZ0_MOUSE Hepatocyte growth factor-regulated tyrosine kinase substrate OS=Mus musculus GN=Hgs PE=1 SV=1;tr|B1ATZ1|B1ATZ1_MOUSE Hepatocyte growth factor-regulated tyrosine kinase substrate OS=Mus musculus GN=Hgs PE=1 SV=1;tr|Q3UMA3|Q3UMA3_MOUSE	5	4	4	4	2	3	3	2	3	3	2	3	3	8.7	8.7	8.7	85.778	766	766;767;776;775;245	3			9										0	21.524	By MS/MS	By MS/MS	By MS/MS	0.42009	1.0359	0.77769	7	2
B1AU25;Q9Z0X1	B1AU25;Q9Z0X1	17;17	17;17	17;17	Apoptosis-inducing factor 1, mitochondrial	Aifm1	tr|B1AU25|B1AU25_MOUSE Apoptosis-inducing factor 1, mitochondrial OS=Mus musculus GN=Aifm1 PE=1 SV=1;sp|Q9Z0X1|AIFM1_MOUSE Apoptosis-inducing factor 1, mitochondrial OS=Mus musculus GN=Aifm1 PE=1 SV=1	2	17	17	17	12	15	12	12	15	12	12	15	12	43.1	43.1	43.1	66.113	608	608;612	3.2	30	11	7	34	25	3							0	110.76	By MS/MS	By MS/MS	By MS/MS	0.33479	0.92917	16.325	98	56
B1AU74;Q9CWP6	B1AU74;Q9CWP6	8;8	8;8	8;8	Motile sperm domain-containing protein 2	Mospd2	tr|B1AU74|B1AU74_MOUSE Motile sperm domain-containing protein 2 OS=Mus musculus GN=Mospd2 PE=1 SV=1;sp|Q9CWP6|MSPD2_MOUSE Motile sperm domain-containing protein 2 OS=Mus musculus GN=Mospd2 PE=1 SV=2	2	8	8	8	7	8	7	7	8	7	7	8	7	19.9	19.9	19.9	59.81	518	518;518	4.21	6			5	22		1						0	175.52	By MS/MS	By MS/MS	By MS/MS	0.53625	1.5909	20.201	28	5
B1AU75;Q99MD9;B1AU76	B1AU75;Q99MD9;B1AU76	30;30;17	30;30;17	30;30;17	Nuclear autoantigenic sperm protein	Nasp	tr|B1AU75|B1AU75_MOUSE Nuclear autoantigenic sperm protein OS=Mus musculus GN=Nasp PE=1 SV=1;sp|Q99MD9|NASP_MOUSE Nuclear autoantigenic sperm protein OS=Mus musculus GN=Nasp PE=1 SV=2;tr|B1AU76|B1AU76_MOUSE Nuclear autoantigenic sperm protein OS=Mus muscul	3	30	30	30	19	29	23	19	29	23	19	29	23	50.6	50.6	50.6	84.012	773	773;773;448	3.95	1	1	86	21	55	12	1						0	323.31	By MS/MS	By MS/MS	By MS/MS	0.3114	0.93774	52.724	144	73
B1AUN2;B1AUN3;Q3UKV0	B1AUN2;B1AUN3;Q3UKV0	5;3;3	5;3;3	5;3;3		Eif2b3	tr|B1AUN2|B1AUN2_MOUSE Eukaryotic translation initiation factor 2B, subunit 3 OS=Mus musculus GN=Eif2b3 PE=1 SV=1;tr|B1AUN3|B1AUN3_MOUSE Eukaryotic translation initiation factor 2B, subunit 3 OS=Mus musculus GN=Eif2b3 PE=1 SV=1;tr|Q3UKV0|Q3UKV0_MOUSE Eukar	3	5	5	5	5	3	4	5	3	4	5	3	4	14.8	14.8	14.8	50.488	452	452;401;445	3.25	9				10	1							0	7.3295	By MS/MS	By MS/MS	By MS/MS	0.33425	1.1412	58.041	14	8
B1AUX2;Q61191;F6SJS2	B1AUX2;Q61191	16;16;6	16;16;6	16;16;6	Host cell factor 1;HCF N-terminal chain 1;HCF N-terminal chain 2;HCF N-terminal chain 3;HCF N-terminal chain 4;HCF N-terminal chain 5;HCF N-terminal chain 6;HCF C-terminal chain 1;HCF C-terminal chain 2;HCF C-terminal chain 3;HCF C-terminal chain 4;HCF C-terminal chain 5;HCF C-terminal chain 6	Hcfc1	tr|B1AUX2|B1AUX2_MOUSE Host cell factor 1 OS=Mus musculus GN=Hcfc1 PE=1 SV=1;sp|Q61191|HCFC1_MOUSE Host cell factor 1 OS=Mus musculus GN=Hcfc1 PE=1 SV=2	3	16	16	16	13	14	16	13	14	16	13	14	16	13.2	13.2	13.2	215.05	2090	2090;2045;612	2.18	43	29	40	11	1								0	95.984	By MS/MS	By MS/MS	By MS/MS	0.41156	1.0857	32.81	116	41
B1AUY8;B1AUY7;Q9QY36	B1AUY8;B1AUY7;Q9QY36	2;2;2	2;2;2	2;2;2	N-alpha-acetyltransferase 10	Naa10	tr|B1AUY8|B1AUY8_MOUSE N-alpha-acetyltransferase 10 OS=Mus musculus GN=Naa10 PE=1 SV=1;tr|B1AUY7|B1AUY7_MOUSE N-alpha-acetyltransferase 10 OS=Mus musculus GN=Naa10 PE=1 SV=1;sp|Q9QY36|NAA10_MOUSE N-alpha-acetyltransferase 10 OS=Mus musculus GN=Naa10 PE=1 S	3	2	2	2	1	1	2	1	1	2	1	1	2	13.6	13.6	13.6	24.845	220	220;233;235	7.33							4	2					0	83.626	By MS/MS	By MS/MS	By MS/MS	0.41214	1.7372	38.531	3	1
B9EJX2;B1AV60	B9EJX2;B1AV60	1;1	1;1	1;1		Nhs	tr|B9EJX2|B9EJX2_MOUSE NHS actin-remodeling regulator OS=Mus musculus GN=Nhs PE=1 SV=1;tr|B1AV60|B1AV60_MOUSE NHS actin-remodeling regulator OS=Mus musculus GN=Nhs PE=1 SV=1	2	1	1	1	0	0	1	0	0	1	0	0	1	1.5	1.5	1.5	176.62	1626	1626;1647	2		1											0.0053875	1.26			By MS/MS	NaN	NaN	NaN	0	0
B1AV75;Q3UJP5	B1AV75;Q3UJP5	1;1	1;1	1;1	Protein C8orf37 homolog	2610301B20Rik	tr|B1AV75|B1AV75_MOUSE RIKEN cDNA 2610301B20 gene OS=Mus musculus GN=2610301B20Rik PE=1 SV=1;sp|Q3UJP5|CH037_MOUSE Protein C8orf37 homolog OS=Mus musculus PE=1 SV=1	2	1	1	1	1	1	1	1	1	1	1	1	1	5.7	5.7	5.7	23.935	210	210;209	7.75							1	3					0	25.605	By MS/MS	By MS/MS	By MS/MS	0.72975	2.3115	13.643	4	1
B1AVB3;B1AVB4;E9Q796;B1AVB5;B1AVB1;B1AVB2	B1AVB3;B1AVB4;E9Q796;B1AVB5	3;2;2;2;1;1	3;2;2;2;1;1	3;2;2;2;1;1		Scml2	tr|B1AVB3|B1AVB3_MOUSE Sex comb on midleg-like 2 (Drosophila) OS=Mus musculus GN=Scml2 PE=1 SV=1;tr|B1AVB4|B1AVB4_MOUSE Sex comb on midleg-like 2 (Drosophila) OS=Mus musculus GN=Scml2 PE=1 SV=1;tr|E9Q796|E9Q796_MOUSE Sex comb on midleg-like 2 (Drosophila)	6	3	3	3	1	3	1	1	3	1	1	3	1	20.4	20.4	20.4	106.72	969	969;845;901;905;825;827	2.88	1		6	1									0	14.777	By MS/MS	By MS/MS	By MS/MS	1.2055	2.8203	33.865	8	4
B1AVF2;Q9Z2S7	B1AVF2;Q9Z2S7	2;2	2;2	2;2	TSC22 domain family protein 3	Tsc22d3	tr|B1AVF2|B1AVF2_MOUSE TSC22 domain family protein 3 OS=Mus musculus GN=Tsc22d3 PE=1 SV=1;sp|Q9Z2S7|T22D3_MOUSE TSC22 domain family protein 3 OS=Mus musculus GN=Tsc22d3 PE=1 SV=2	2	2	2	2	2	2	2	2	2	2	2	2	2	34.5	34.5	34.5	12.562	113	113;137	8.27							4	3	1	3			0	4.101	By MS/MS	By MS/MS	By MS/MS	1.1147	3.6214	20.133	4	1
B1AVY2;P26049	B1AVY2;P26049	2;2	2;2	2;2	Gamma-aminobutyric acid receptor subunit alpha-3	Gabra3	tr|B1AVY2|B1AVY2_MOUSE Gamma-aminobutyric acid receptor subunit alpha-3 OS=Mus musculus GN=Gabra3 PE=1 SV=1;sp|P26049|GBRA3_MOUSE Gamma-aminobutyric acid receptor subunit alpha-3 OS=Mus musculus GN=Gabra3 PE=1 SV=1	2	2	2	2	1	2	1	1	2	1	1	2	1	5.6	5.6	5.6	59.911	533	533;492	1.17	5	1											0.0025834	1.5422	By MS/MS	By MS/MS	By MS/MS	1.9583	3.6078	13.69	2	2
B1AW21;Q9Z2C5	B1AW21;Q9Z2C5	1;1	1;1	1;1	Myotubularin	Mtm1	tr|B1AW21|B1AW21_MOUSE Myotubularin OS=Mus musculus GN=Mtm1 PE=1 SV=1;sp|Q9Z2C5|MTM1_MOUSE Myotubularin OS=Mus musculus GN=Mtm1 PE=1 SV=2	2	1	1	1	0	1	0	0	1	0	0	1	0	3.8	3.8	3.8	65.962	572	572;603	5					1								1	-2		By MS/MS		NaN	NaN	NaN	0	0
B1AWD6;Q9CYL5	B1AWD6;Q9CYL5	2;2	2;2	2;2	Golgi-associated plant pathogenesis-related protein 1	Glipr2	tr|B1AWD6|B1AWD6_MOUSE Golgi-associated plant pathogenesis-related protein 1 OS=Mus musculus GN=Glipr2 PE=1 SV=1;sp|Q9CYL5|GAPR1_MOUSE Golgi-associated plant pathogenesis-related protein 1 OS=Mus musculus GN=Glipr2 PE=1 SV=3	2	2	2	2	1	1	2	1	1	2	1	1	2	55.4	55.4	55.4	9.0801	83	83;154	9									4				0.0025829	1.542	By MS/MS	By matching	By MS/MS	0.44001	1.4387	20.323	4	0
B1AWE0;Q6PFA2;B1AWE1;B1AWD8;B1AWD9;O08585	B1AWE0;Q6PFA2;B1AWE1;B1AWD8;B1AWD9;O08585	2;2;2;2;2;2	2;2;2;2;2;2	2;2;2;2;2;2	Clathrin light chain A	Clta	tr|B1AWE0|B1AWE0_MOUSE Clathrin light chain OS=Mus musculus GN=Clta PE=1 SV=1;tr|Q6PFA2|Q6PFA2_MOUSE Clathrin light chain OS=Mus musculus GN=Clta PE=1 SV=1;tr|B1AWE1|B1AWE1_MOUSE Clathrin light chain OS=Mus musculus GN=Clta PE=1 SV=1;tr|B1AWD8|B1AWD8_MOUSE	6	2	2	2	2	1	1	2	1	1	2	1	1	15.3	15.3	15.3	23.478	216	216;218;230;236;248;235	7							4						0.0017437	1.6128	By MS/MS	By MS/MS	By MS/MS	0.75324	2.6704	8.6619	3	0
B1AWL2;B1AWL4;B1AWL5	B1AWL2;B1AWL4;B1AWL5	2;1;1	2;1;1	2;1;1		Zfp462	tr|B1AWL2|B1AWL2_MOUSE Zinc finger protein 462 OS=Mus musculus GN=Zfp462 PE=1 SV=1;tr|B1AWL4|B1AWL4_MOUSE Zinc finger protein 462 OS=Mus musculus GN=Zfp462 PE=1 SV=1;tr|B1AWL5|B1AWL5_MOUSE Zinc finger protein 462 OS=Mus musculus GN=Zfp462 PE=1 SV=1	3	2	2	2	2	2	0	2	2	0	2	2	0	1.8	1.8	1.8	282.71	2495	2495;1407;1408	1	5												0	7.4003	By MS/MS	By MS/MS		1.7206	3.143	29.543	5	5
B1AWZ5;Q9CQE1	B1AWZ5;Q9CQE1	2;2	2;2	2;2	Protein NipSnap homolog 3B	Nipsnap3b	tr|B1AWZ5|B1AWZ5_MOUSE Protein NipSnap homolog 3B OS=Mus musculus GN=Nipsnap3b PE=1 SV=1;sp|Q9CQE1|NPS3B_MOUSE Protein NipSnap homolog 3B OS=Mus musculus GN=Nipsnap3b PE=1 SV=1	2	2	2	2	2	1	1	2	1	1	2	1	1	12.7	12.7	12.7	22.887	197	197;247	5.14	3							3	1				0	2.8904	By MS/MS	By MS/MS	By MS/MS	0.23075	0.8079	40.855	6	3
B1AXI9;J3QMP9;Q62036	B1AXI9;J3QMP9;Q62036	3;3;3	3;3;3	3;3;3	Centrosomal protein of 131 kDa	Cep131	tr|B1AXI9|B1AXI9_MOUSE 5-azacytidine induced gene 1 OS=Mus musculus GN=Cep131 PE=1 SV=1;tr|J3QMP9|J3QMP9_MOUSE Centrosomal protein of 131 kDa OS=Mus musculus GN=Cep131 PE=1 SV=1;sp|Q62036|CP131_MOUSE Centrosomal protein of 131 kDa OS=Mus musculus GN=Cep131	3	3	3	3	2	2	3	2	2	3	2	2	3	4.1	4.1	4.1	120.23	1059	1059;1060;1060	3			7										0	2.7168	By MS/MS	By MS/MS	By MS/MS	0.50784	0.99522	24.926	7	3
B1AXJ2;B1AXJ1;Q3U3N6	B1AXJ2;B1AXJ1;Q3U3N6	1;1;1	1;1;1	1;1;1	AP-4 complex accessory subunit tepsin	Enthd2	tr|B1AXJ2|B1AXJ2_MOUSE AP-4 complex accessory subunit Tepsin OS=Mus musculus GN=Tepsin PE=1 SV=1;tr|B1AXJ1|B1AXJ1_MOUSE AP-4 complex accessory subunit Tepsin OS=Mus musculus GN=Tepsin PE=1 SV=1;sp|Q3U3N6|AP4AT_MOUSE AP-4 complex accessory subunit Tepsin OS	3	1	1	1	0	1	1	0	1	1	0	1	1	3.6	3.6	3.6	53.915	505	505;567;573	4				2									0	8.1228		By MS/MS	By MS/MS	NaN	NaN	NaN	0	0
B1AXJ6;F6YZZ8;B1AXJ3;B1AXJ5;B1AXJ4;Q924X6	B1AXJ6;F6YZZ8;B1AXJ3;B1AXJ5;B1AXJ4;Q924X6	2;2;2;2;2;2	2;2;2;2;2;2	2;2;2;2;2;2	Low-density lipoprotein receptor-related protein 8	Lrp8	tr|B1AXJ6|B1AXJ6_MOUSE Low-density lipoprotein receptor-related protein 8 OS=Mus musculus GN=Lrp8 PE=1 SV=1;tr|F6YZZ8|F6YZZ8_MOUSE Low-density lipoprotein receptor-related protein 8 (Fragment) OS=Mus musculus GN=Lrp8 PE=1 SV=1;tr|B1AXJ3|B1AXJ3_MOUSE Low-de	6	2	2	2	0	2	0	0	2	0	0	2	0	5.6	5.6	5.6	77.29	694	694;699;870;896;955;996	3.5			1	1									0	6.7643		By MS/MS		0.77362	1.4919	1.4542	2	2
B1AXS6;B1AXS8;B1AXS7;Q9JLM4;B0R077;Q8CG95;Q32P02	B1AXS6;B1AXS8;B1AXS7;Q9JLM4;B0R077;Q8CG95	3;3;3;3;2;2;1	3;3;3;3;2;2;1	3;3;3;3;2;2;1	Zinc finger MYM-type protein 3	Zmym3	tr|B1AXS6|B1AXS6_MOUSE Zinc finger MYM-type protein 3 OS=Mus musculus GN=Zmym3 PE=1 SV=1;tr|B1AXS8|B1AXS8_MOUSE Zinc finger MYM-type protein 3 OS=Mus musculus GN=Zmym3 PE=1 SV=1;tr|B1AXS7|B1AXS7_MOUSE Zinc finger MYM-type protein 3 OS=Mus musculus GN=Zmym3	7	3	3	3	2	3	1	2	3	1	2	3	1	4.4	4.4	4.4	142.06	1278	1278;1356;1368;1370;495;497;349	3	3			4	1								0	7.1096	By MS/MS	By MS/MS	By MS/MS	0.93384	1.7494	63.494	2	2
B1AXZ0;Q80UJ0;Q3UR02;Q80Y51;B1AXZ6;B1AXZ4;B1AXZ5;Q60899;H3BLG7;A2A9S3;A2A9S2;A2A9R8;A2A9R6;Q8BVA9;A2A9S0;Q61701;A2A9R4	B1AXZ0;Q80UJ0;Q3UR02;Q80Y51;B1AXZ6;B1AXZ4;B1AXZ5;Q60899;H3BLG7;A2A9S3;A2A9S2;A2A9R8;A2A9R6;Q8BVA9;A2A9S0;Q61701	4;4;4;4;4;4;4;4;3;2;2;2;2;2;2;2;1	3;3;3;3;3;3;3;3;3;1;1;1;1;1;1;1;1	3;3;3;3;3;3;3;3;3;1;1;1;1;1;1;1;1	ELAV-like protein;ELAV-like protein 2;ELAV-like protein 4	Elavl2;Elavl4	tr|B1AXZ0|B1AXZ0_MOUSE ELAV-like protein OS=Mus musculus GN=Elavl2 PE=1 SV=1;tr|Q80UJ0|Q80UJ0_MOUSE ELAV-like protein OS=Mus musculus GN=Elavl2 PE=1 SV=2;tr|Q3UR02|Q3UR02_MOUSE ELAV-like protein OS=Mus musculus GN=Elavl2 PE=1 SV=1;tr|Q80Y51|Q80Y51_MOUSE EL	17	4	3	3	4	2	4	3	1	3	3	1	3	16.5	13.9	13.9	38.001	346	346;347;359;373;376;388;389;360;125;356;366;366;371;380;383;385;137	6.1						9	1						0	11.154	By MS/MS	By MS/MS	By MS/MS	0.38862	0.96221	26.991	7	5
E9PV45;B1AY13	E9PV45;B1AY13	2;2	2;2	2;2	Ubiquitin carboxyl-terminal hydrolase;Ubiquitin carboxyl-terminal hydrolase 24	Usp24	tr|E9PV45|E9PV45_MOUSE Ubiquitin carboxyl-terminal hydrolase 24 OS=Mus musculus GN=Usp24 PE=1 SV=1;sp|B1AY13|UBP24_MOUSE Ubiquitin carboxyl-terminal hydrolase 24 OS=Mus musculus GN=Usp24 PE=1 SV=1	2	2	2	2	1	2	0	1	2	0	1	2	0	0.9	0.9	0.9	294.13	2618	2618;2617	1.2	4	1											0.00022957	2.0169	By MS/MS	By MS/MS		0.7606	1.3468	63.67	4	3
B1AZ15;B1AZ14;Q3UMF0;B1AZ25;B1AZ20;B1AZ26	B1AZ15;B1AZ14;Q3UMF0	12;12;12;1;1;1	12;12;12;1;1;1	12;12;12;1;1;1	Cordon-bleu protein-like 1	Cobll1	tr|B1AZ15|B1AZ15_MOUSE Cordon-bleu protein-like 1 OS=Mus musculus GN=Cobll1 PE=1 SV=1;tr|B1AZ14|B1AZ14_MOUSE Cordon-bleu protein-like 1 OS=Mus musculus GN=Cobll1 PE=1 SV=1;sp|Q3UMF0|COBL1_MOUSE Cordon-bleu protein-like 1 OS=Mus musculus GN=Cobll1 PE=1 SV=2	6	12	12	12	8	11	11	8	11	11	8	11	11	19.1	19.1	19.1	133.27	1240	1240;1241;1273;142;175;346	2.17		34	7										0	130.79	By MS/MS	By MS/MS	By MS/MS	0.63605	1.4836	25.412	29	13
B1AZ41;B1AZ42;B1AZ40	B1AZ41;B1AZ42;B1AZ40	2;2;1	2;2;1	1;1;1		Chmp6	tr|B1AZ41|B1AZ41_MOUSE Charged multivesicular body protein 6 (Fragment) OS=Mus musculus GN=Chmp6 PE=1 SV=1;tr|B1AZ42|B1AZ42_MOUSE Charged multivesicular body protein 6 (Fragment) OS=Mus musculus GN=Chmp6 PE=1 SV=1;tr|B1AZ40|B1AZ40_MOUSE Charged multivesicu	3	2	2	1	1	1	2	1	1	2	0	0	1	70.3	70.3	32.4	4.284	37	37;78;24	6.25		1					1	2					0	2.617	By MS/MS	By MS/MS	By MS/MS	0.68239	1.7033	71.589	2	2
B1AZ46;Q8BKX1	B1AZ46;Q8BKX1	6;6	6;6	6;6	Brain-specific angiogenesis inhibitor 1-associated protein 2	Baiap2	tr|B1AZ46|B1AZ46_MOUSE Brain-specific angiogenesis inhibitor 1-associated protein 2 OS=Mus musculus GN=Baiap2 PE=1 SV=1;sp|Q8BKX1|BAIP2_MOUSE Brain-specific angiogenesis inhibitor 1-associated protein 2 OS=Mus musculus GN=Baiap2 PE=1 SV=2	2	6	6	6	4	5	5	4	5	5	4	5	5	12.9	12.9	12.9	57.681	521	521;535	4.67				6	12								0	58.368	By MS/MS	By MS/MS	By MS/MS	1.0828	3.0938	22.787	16	2
B1AZI6;E9Q5E2;F6SBF2;Q8C690;F6W2C7;B8A4C2;F6VK25	B1AZI6	21;6;4;3;1;1;1	21;6;4;3;1;1;1	21;6;4;3;1;1;1	THO complex subunit 2	Thoc2	sp|B1AZI6|THOC2_MOUSE THO complex subunit 2 OS=Mus musculus GN=Thoc2 PE=1 SV=1	7	21	21	21	13	16	18	13	16	18	13	16	18	15.7	15.7	15.7	182.77	1594	1594;1589;165;232;86;109;117	2.01	25	55	12	1	4								0	32.475	By MS/MS	By MS/MS	By MS/MS	0.50678	1.0726	14.182	88	25
H3BJD4;I1E4X0;F6YMR0;E9PUF2;B7ZNS2;B1AZP2	H3BJD4;I1E4X0;F6YMR0;E9PUF2;B7ZNS2;B1AZP2	3;3;3;3;3;3	3;3;3;3;3;3	3;3;3;3;3;3	Disks large-associated protein 4	Dlgap4	tr|H3BJD4|H3BJD4_MOUSE Disks large-associated protein 4 (Fragment) OS=Mus musculus GN=Dlgap4 PE=1 SV=8;tr|I1E4X0|I1E4X0_MOUSE Disks large-associated protein 4 OS=Mus musculus GN=Dlgap4 PE=1 SV=1;tr|F6YMR0|F6YMR0_MOUSE Disks large-associated protein 4 (Frag	6	3	3	3	2	3	2	2	3	2	2	3	2	34.9	34.9	34.9	12.448	109	109;244;266;285;975;992	6.44						5	4						0	4.937	By MS/MS	By MS/MS	By MS/MS	0.48565	1.2089	85.236	7	5
B1B0C7;E9PZ16;Q05793	B1B0C7;E9PZ16;Q05793	3;3;3	3;3;3	3;3;3	Basement membrane-specific heparan sulfate proteoglycan core protein;Endorepellin;LG3 peptide	Hspg2	tr|B1B0C7|B1B0C7_MOUSE Basement membrane-specific heparan sulfate proteoglycan core protein OS=Mus musculus GN=Hspg2 PE=1 SV=1;tr|E9PZ16|E9PZ16_MOUSE Basement membrane-specific heparan sulfate proteoglycan core protein OS=Mus musculus GN=Hspg2 PE=1 SV=1;sp	3	3	3	3	3	2	2	3	2	2	3	2	2	1.8	1.8	1.8	469.02	4375	4375;4383;3707	1	7												0	4.0022	By MS/MS	By MS/MS	By MS/MS	1.2479	3.3242	29.057	6	3
B1B1A8;Q6PDN3	B1B1A8;Q6PDN3	16;16	16;16	16;16	Myosin light chain kinase, smooth muscle;Myosin light chain kinase, smooth muscle, deglutamylated form	Mylk	tr|B1B1A8|B1B1A8_MOUSE Myosin light chain kinase, smooth muscle OS=Mus musculus GN=Mylk PE=1 SV=1;sp|Q6PDN3|MYLK_MOUSE Myosin light chain kinase, smooth muscle OS=Mus musculus GN=Mylk PE=1 SV=3	2	16	16	16	11	12	14	11	12	14	11	12	14	11.9	11.9	11.9	213.61	1950	1950;1941	1.83	13	44	3										0	106.28	By MS/MS	By MS/MS	By MS/MS	2.4012	5.035	37.792	52	15
S4R1B9;B1Q2W7;D3YZK4;Q80UV9	S4R1B9;B1Q2W7;D3YZK4;Q80UV9	1;1;1;1	1;1;1;1	1;1;1;1	Transcription initiation factor TFIID subunit 1	Taf1	tr|S4R1B9|S4R1B9_MOUSE Transcription initiation factor TFIID subunit 1 OS=Mus musculus GN=Taf1 PE=1 SV=1;tr|B1Q2W7|B1Q2W7_MOUSE Transcription initiation factor TFIID subunit OS=Mus musculus GN=Taf1 PE=1 SV=1;tr|D3YZK4|D3YZK4_MOUSE Transcription initiation	4	1	1	1	1	1	0	1	1	0	1	1	0	0.8	0.8	0.8	197.37	1733	1733;1893;1902;1891	2		2											0.0047787	1.2795	By MS/MS	By MS/MS		1.0638	1.8007	38.027	2	1
B2KF50	B2KF50	4	4	4		Uhrf1bp1	tr|B2KF50|B2KF50_MOUSE UHRF1 (ICBP90)-binding protein 1 OS=Mus musculus GN=Uhrf1bp1 PE=1 SV=1	1	4	4	4	1	4	4	1	4	4	1	4	4	3.5	3.5	3.5	157.01	1429	1429	2.21	9	3						2					0	4.682	By MS/MS	By MS/MS	By MS/MS	0.34035	0.6236	49.753	9	5
B2KF52;Q3TT38	B2KF52;Q3TT38	1;1	1;1	1;1	Uncharacterized protein C6orf106 homolog	D17Wsu92e	tr|B2KF52|B2KF52_MOUSE Uncharacterized protein C6orf106 homolog OS=Mus musculus GN=D17Wsu92e PE=1 SV=1;sp|Q3TT38|CF106_MOUSE Uncharacterized protein C6orf106 homolog OS=Mus musculus GN=D17Wsu92e PE=2 SV=2	2	1	1	1	1	1	0	1	1	0	1	1	0	7.5	7.5	7.5	32.179	295	295;291	7							2						0	3.3747	By MS/MS	By MS/MS		NaN	NaN	NaN	0	0
B2KG46;G3UXK5;Q8BR07	B2KG46;G3UXK5;Q8BR07	3;2;2	2;1;1	2;1;1	Protein bicaudal D homolog 1	Bicd1	tr|B2KG46|B2KG46_MOUSE Protein bicaudal D homolog 1 OS=Mus musculus GN=Bicd1 PE=1 SV=1;tr|G3UXK5|G3UXK5_MOUSE Protein bicaudal D homolog 1 OS=Mus musculus GN=Bicd1 PE=1 SV=1;sp|Q8BR07|BICD1_MOUSE Protein bicaudal D homolog 1 OS=Mus musculus GN=Bicd1 PE=1 S	3	3	2	2	2	2	2	1	1	2	1	1	2	5.2	4.1	4.1	110.99	975	975;827;835	2.5	1		3										0	8.3014	By MS/MS	By MS/MS	By MS/MS	1.1848	2.1913	34.401	4	2
B2KGR2;O89112	B2KGR2;O89112	2;2	2;2	2;2	LanC-like protein 1	Lancl1	tr|B2KGR2|B2KGR2_MOUSE LanC-like protein 1 (Fragment) OS=Mus musculus GN=Lancl1 PE=1 SV=1;sp|O89112|LANC1_MOUSE LanC-like protein 1 OS=Mus musculus GN=Lancl1 PE=1 SV=1	2	2	2	2	2	1	1	2	1	1	2	1	1	22	22	22	19.656	173	173;399	3.71	6	1				5	2						0	13.252	By MS/MS	By MS/MS	By MS/MS	0.38372	1.256	32.845	14	11
B2LVG5;B2LVG6;E0CXT7;Q8BQZ5;M0QWM8;F7B6Z5	B2LVG5;B2LVG6;E0CXT7;Q8BQZ5;M0QWM8;F7B6Z5	2;2;2;2;1;1	2;2;2;2;1;1	2;2;2;2;1;1	Cleavage and polyadenylation specificity factor subunit 4	Cpsf4	tr|B2LVG5|B2LVG5_MOUSE Cleavage and polyadenylation specific factor 4 isoform 1 OS=Mus musculus GN=Cpsf4 PE=1 SV=1;tr|B2LVG6|B2LVG6_MOUSE Cleavage and polyadenylation specific factor 4 isoform 2 OS=Mus musculus GN=Cpsf4 PE=1 SV=1;tr|E0CXT7|E0CXT7_MOUSE Cle	6	2	2	2	2	2	2	2	2	2	2	2	2	8.2	8.2	8.2	27.419	243	243;244;269;211;62;208	7.67							3	6					0	3.4812	By MS/MS	By MS/MS	By MS/MS	0.42431	1.6709	4.956	4	0
B2M1R6;H3BKD0;H3BKI8;H3BJ43;H3BJS9;Q8BT23;A0A286YE41;H3BLP7	B2M1R6;H3BKD0;H3BKI8	10;8;5;3;3;3;2;1	1;1;1;0;1;0;0;0	1;1;1;0;1;0;0;0		Hnrnpk	tr|B2M1R6|B2M1R6_MOUSE Heterogeneous nuclear ribonucleoprotein K OS=Mus musculus GN=Hnrnpk PE=1 SV=1;tr|H3BKD0|H3BKD0_MOUSE Heterogeneous nuclear ribonucleoprotein K (Fragment) OS=Mus musculus GN=Hnrnpk PE=1 SV=1;tr|H3BKI8|H3BKI8_MOUSE Heterogeneous nuclea	8	10	1	1	8	9	8	1	1	1	1	1	1	39.3	3	3	48.562	440	440;299;178;77;87;97;52;210	5.25					3	1							0	2.8558	By MS/MS	By MS/MS	By MS/MS	0.27021	1.1304	16.813	4	0
E9QAI5;G3UWN2;B2RQC6;E9QAT6;F6S3Z3	E9QAI5;G3UWN2;B2RQC6;E9QAT6	18;18;18;11;1	18;18;18;11;1	18;18;18;11;1	CAD protein;Glutamine-dependent carbamoyl-phosphate synthase;Aspartate carbamoyltransferase;Dihydroorotase	Cad	tr|E9QAI5|E9QAI5_MOUSE CAD protein OS=Mus musculus GN=Cad PE=1 SV=1;tr|G3UWN2|G3UWN2_MOUSE CAD protein OS=Mus musculus GN=Cad PE=1 SV=1;sp|B2RQC6|PYR1_MOUSE CAD protein OS=Mus musculus GN=Cad PE=1 SV=1;tr|E9QAT6|E9QAT6_MOUSE CAD protein OS=Mus musculus GN=	5	18	18	18	15	13	13	15	13	13	15	13	13	14.4	14.4	14.4	236.25	2162	2162;2164;2225;971;194	1.24	50	16											0	133.52	By MS/MS	By MS/MS	By MS/MS	0.3425	0.98684	23.39	61	28
B2RQG2;A0A087WP76	B2RQG2	16;1	16;1	16;1		Phf3	tr|B2RQG2|B2RQG2_MOUSE PHD finger protein 3 OS=Mus musculus GN=Phf3 PE=1 SV=1	2	16	16	16	11	12	12	11	12	12	11	12	12	14.3	14.3	14.3	225.54	2025	2025;111	2.14		41		3									0	207.97	By MS/MS	By MS/MS	By MS/MS	1.1417	2.3793	27.229	42	11
D3YUX2;B2RQR2;Q8VBX6;A3KG84;A3KG83;F7D0H8;I7HJS5	D3YUX2;B2RQR2;Q8VBX6	17;17;17;4;3;2;1	17;17;17;4;3;2;1	17;17;17;4;3;2;1	Multiple PDZ domain protein	Mpdz	tr|D3YUX2|D3YUX2_MOUSE Multiple PDZ domain protein OS=Mus musculus GN=Mpdz PE=1 SV=1;tr|B2RQR2|B2RQR2_MOUSE Mpdz protein OS=Mus musculus GN=Mpdz PE=1 SV=1;sp|Q8VBX6|MPDZ_MOUSE Multiple PDZ domain protein OS=Mus musculus GN=Mpdz PE=1 SV=2	7	17	17	17	14	9	16	14	9	16	14	9	16	15	15	15	218.8	2056	2056;2069;2055;495;209;269;348	2.11	2	46	8										0	252.77	By MS/MS	By MS/MS	By MS/MS	0.56091	1.2649	18.766	50	19
E9Q1S5;B2RQR8;E9Q896;F6T2B3;F6WM66	E9Q1S5;B2RQR8;E9Q896;F6T2B3;F6WM66	6;6;5;5;3	6;6;5;5;3	1;1;0;0;0		Ece2	tr|E9Q1S5|E9Q1S5_MOUSE Endothelin-converting enzyme 2 OS=Mus musculus GN=Ece2 PE=1 SV=1;tr|B2RQR8|B2RQR8_MOUSE Endothelin-converting enzyme 2 OS=Mus musculus GN=Ece2 PE=1 SV=1;tr|E9Q896|E9Q896_MOUSE Endothelin-converting enzyme 2 OS=Mus musculus GN=Ece2 PE	5	6	6	1	4	4	5	4	4	5	1	1	1	14.2	14.2	2.5	80.239	709	709;763;734;825;527	3			35										0	253.78	By MS/MS	By MS/MS	By MS/MS	0.21925	0.50331	7.4411	27	20
B2RQS1;Q9ERG2	B2RQS1;Q9ERG2	8;7	8;7	7;6	Striatin-3	Strn3	tr|B2RQS1|B2RQS1_MOUSE Striatin-3 OS=Mus musculus GN=Strn3 PE=1 SV=1;sp|Q9ERG2|STRN3_MOUSE Striatin-3 OS=Mus musculus GN=Strn3 PE=1 SV=1	2	8	8	7	8	6	7	8	6	7	7	6	6	19	19	17.4	77.731	712	712;796	3.22	5		18	15	2								0	148.68	By MS/MS	By MS/MS	By MS/MS	0.34927	0.83944	16.397	31	11
E9QNG1;B2RR82;Q9Z0R6;A0A1W2P775;A0A1W2P7G8	E9QNG1;B2RR82;Q9Z0R6;A0A1W2P775	14;14;14;8;1	11;11;11;8;1	11;11;11;8;1	Intersectin-2	Itsn2	tr|E9QNG1|E9QNG1_MOUSE Intersectin-2 OS=Mus musculus GN=Itsn2 PE=1 SV=1;tr|B2RR82|B2RR82_MOUSE Intersectin-2 OS=Mus musculus GN=Itsn2 PE=1 SV=1;sp|Q9Z0R6|ITSN2_MOUSE Intersectin-2 OS=Mus musculus GN=Itsn2 PE=1 SV=2;tr|A0A1W2P775|A0A1W2P775_MOUSE Intersecti	5	14	11	11	12	12	9	9	9	6	9	9	6	11.6	10.4	10.4	188.78	1658	1658;1685;1659;712;175	2.84		6	32										0	14.123	By MS/MS	By MS/MS	By MS/MS	0.71971	1.4788	21.997	36	8
B2RR83	B2RR83	2	2	2	Probable ATP-dependent RNA helicase YTHDC2	Ythdc2	sp|B2RR83|YTDC2_MOUSE Probable ATP-dependent RNA helicase YTHDC2 OS=Mus musculus GN=Ythdc2 PE=1 SV=1	1	2	2	2	1	2	0	1	2	0	1	2	0	1.6	1.6	1.6	161.09	1445	1445	1.75	1	3											0	2.2277	By MS/MS	By MS/MS		0.77951	1.3551	22.569	4	1
K3W4L0;B2RRE2;E9QAX2;Q9JMH9	K3W4L0;B2RRE2;E9QAX2;Q9JMH9	35;35;35;35	35;35;35;35	2;2;2;2	Unconventional myosin-XVIIIa	Myo18a	tr|K3W4L0|K3W4L0_MOUSE Unconventional myosin-XVIIIa OS=Mus musculus GN=Myo18a PE=1 SV=1;tr|B2RRE2|B2RRE2_MOUSE Myo18a protein OS=Mus musculus GN=Myo18a PE=1 SV=1;tr|E9QAX2|E9QAX2_MOUSE Unconventional myosin-XVIIIa OS=Mus musculus GN=Myo18a PE=1 SV=1;sp|Q9J	4	35	35	2	33	31	28	33	31	28	2	2	2	24.5	24.5	1.7	230.99	2036	2036;2047;2083;2050	1.8	50	127	8	2									0	323.31	By MS/MS	By MS/MS	By MS/MS	0.44156	0.97691	13.054	157	74
F7CVW0;B2RRI2;Q689Z5;Q3TMM7;A0A0G2JGC7;A0A0G2JEM3;A0A0G2JG63	F7CVW0;B2RRI2;Q689Z5	7;7;7;2;2;2;1	7;7;7;2;2;2;1	7;7;7;2;2;2;1	Protein strawberry notch homolog 1	Sbno1	tr|F7CVW0|F7CVW0_MOUSE Protein strawberry notch homolog 1 (Fragment) OS=Mus musculus GN=Sbno1 PE=1 SV=1;tr|B2RRI2|B2RRI2_MOUSE Protein strawberry notch homolog 1 OS=Mus musculus GN=Sbno1 PE=1 SV=1;sp|Q689Z5|SBNO1_MOUSE Protein strawberry notch homolog 1 OS	7	7	7	7	5	4	5	5	4	5	5	4	5	7.6	7.6	7.6	153.79	1390	1390;1391;1390;663;755;785;242	1.3	16	7											0	58.642	By MS/MS	By MS/MS	By MS/MS	1.5709	3.5564	40.42	20	7
Q8C4Y1;B2RS19;A0A1W2P7P4;P28574	Q8C4Y1;B2RS19;A0A1W2P7P4;P28574	3;3;2;2	3;3;2;2	3;3;2;2	Protein max	Max	tr|Q8C4Y1|Q8C4Y1_MOUSE Max protein OS=Mus musculus GN=Max PE=1 SV=1;tr|B2RS19|B2RS19_MOUSE Max protein OS=Mus musculus GN=Max PE=1 SV=1;tr|A0A1W2P7P4|A0A1W2P7P4_MOUSE Protein max OS=Mus musculus GN=Max PE=1 SV=1;sp|P28574|MAX_MOUSE Protein max OS=Mus muscu	4	3	3	3	3	1	1	3	1	1	3	1	1	34.4	34.4	34.4	17.171	151	151;160;124;160	9									7				0	20.973	By MS/MS	By MS/MS	By MS/MS	1.1238	3.9066	16.637	7	4
[truncated: 4,330 more rows]
[truncated: 98 more columns]
